# Supplementary material for: Four-dimensional mapping of dynamic longitudinal brain subcortical development and early learning functions in infants
Source: Nat Commun. 2023 Jun 22;14:3727. doi: 10.1038/s41467-023-38974-9 (PMC10287661; doi:10.1038/s41467-023-38974-9)
Supplement: Supplementary file 6 — Source data [file 41467_2023_38974_MOESM6_ESM.zip]

Archive with 4 entries (4 files):
- Fig.3.xlsx
- Fig.4.xlsx
- Fig.5.xlsx
- Source_data.xlsx
