# Supplementary material for: Four-dimensional mapping of dynamic longitudinal brain subcortical development and early learning functions in infants
Source: Nat Commun. 2023 Jun 22;14:3727. doi: 10.1038/s41467-023-38974-9 (PMC10287661; doi:10.1038/s41467-023-38974-9)
Supplement: Supplementary file 6 — Source data [file 41467_2023_38974_MOESM6_ESM.zip › Fig.3.xlsx]

## Sheet: VertexArea_GrowthRate_L_amyg
Vertex	Month1	Month2	Month3	Month4	Month5	Month6	Month7	Month8	Month9	Month10	Month11	Month12	Month13	Month14	Month15	Month16	Month17	Month18	Month19	Month20	Month21	Month22	Month23	Month24	Month25	Month26	Month27
1	0.0735294	0.0647214	0.0436007	0.0244364	0.00987675	-0.00113658	-0.00914035	-0.0143473	-0.0167567	-0.0162326	-0.0127708	-0.00837968	-0.00443849	-0.0010349	0.00178382	0.00398937	0.00556982	0.00652613	0.00687263	0.00685214	0.00680551	0.00675951	0.00671412	0.00666935	0.00662516	0.00636217	-0.000217951
2	0.0729702	0.0641629	0.0427697	0.0233348	0.00856216	-0.00261893	-0.0107443	-0.0160157	-0.0184133	-0.0177761	-0.0140801	-0.00940795	-0.00520222	-0.00156169	0.00145853	0.0038248	0.00552221	0.00655064	0.00692501	0.00690572	0.00685836	0.00681164	0.00676556	0.00672009	0.00667523	0.00640994	-0.000219576
3	0.0755557	0.0665058	0.0453291	0.0261777	0.0116417	0.000644972	-0.00736705	-0.0126276	-0.0151596	-0.0148535	-0.0117222	-0.00769646	-0.00409067	-0.000980858	0.00159339	0.00360838	0.00505409	0.00593118	0.0062519	0.00623724	0.00619858	0.0061604	0.00612268	0.00608542	0.00604861	0.00581184	-0.00019921
4	0.0718146	0.0632612	0.0424278	0.0234726	0.00905806	-0.00184429	-0.00975273	-0.0148668	-0.0171752	-0.0165335	-0.0129333	-0.00840138	-0.00433309	-0.000820176	0.0020876	0.00436073	0.00598718	0.00696863	0.00732084	0.00729484	0.00724201	0.00718994	0.00713861	0.00708801	0.00703813	0.00675597	-0.000231348
5	0.0706939	0.0621588	0.040867	0.0214506	0.00667257	-0.00451472	-0.0126252	-0.0178369	-0.0201024	-0.0192302	-0.0151759	-0.0101041	-0.00552859	-0.00156272	0.00172851	0.00430559	0.00615122	0.00726571	0.00766675	0.00763921	0.00758129	0.00752425	0.00746806	0.0074127	0.00735816	0.00706093	-0.000241715
6	0.0686976	0.0606255	0.0404445	0.0219918	0.00793502	-0.00269347	-0.0103768	-0.0152932	-0.017418	-0.0165996	-0.0128278	-0.00813576	-0.00392627	-0.000294787	0.00270686	0.00504862	0.0067192	0.00772194	0.0080749	0.00803819	0.00797409	0.00791101	0.00784891	0.00778779	0.00772761	0.00741274	-0.000253666
7	0.0745264	0.0656897	0.0449374	0.0261436	0.0118726	0.00108171	-0.00676896	-0.0119085	-0.0143632	-0.0140325	-0.010938	-0.00697677	-0.00343564	-0.00038714	0.00213184	0.00409983	0.00550854	0.00635991	0.006667	0.00664645	0.00660257	0.00655926	0.00651651	0.00647432	0.00643268	0.00617851	-0.000211699
8	0.0779117	0.0686955	0.0479891	0.0293404	0.0151963	0.00449471	-0.00332993	-0.00854021	-0.0112036	-0.0112655	-0.00877699	-0.0054851	-0.00255488	-4.00616e-05	0.00203468	0.00365527	0.00481658	0.00552043	0.00577673	0.00576305	0.00573003	0.00569738	0.00566511	0.00563319	0.00560164	0.00538475	-0.000184653
9	0.0720846	0.0637154	0.0438285	0.0257513	0.0120025	0.0016079	-0.00594014	-0.0108598	-0.0131807	-0.0128151	-0.00979646	-0.00595815	-0.00253657	0.000401421	0.00282307	0.00471015	0.00605666	0.00686614	0.0071524	0.00712424	0.00707384	0.00702415	0.00697516	0.00692684	0.00687919	0.00660445	-0.000226194
10	0.068077	0.0604857	0.0421521	0.0253809	0.0125852	0.00290678	-0.00410886	-0.00866455	-0.0107995	-0.0104523	-0.00767683	-0.00416832	-0.00105671	0.00160311	0.00378655	0.00548114	0.00668447	0.00740186	0.00764726	0.00760958	0.00755212	0.00749551	0.00743974	0.0073848	0.00733067	0.00703474	-0.000240825
11	0.0763616	0.0674723	0.0474112	0.0293022	0.015552	0.00514831	-0.00245189	-0.00750448	-0.0100808	-0.0101375	-0.00773475	-0.00456492	-0.00175048	0.000659318	0.00264297	0.00418878	0.00529333	0.0059595	0.00619772	0.00617815	0.00614021	0.00610274	0.00606572	0.00602915	0.00599302	0.00575874	-0.000197401
12	0.0791585	0.0699068	0.0496915	0.0315232	0.0177385	0.00729894	-0.000361298	-0.00552102	-0.00827579	-0.00860702	-0.00658902	-0.00382925	-0.00138379	0.000707099	0.00242742	0.00376858	0.00472819	0.00530862	0.00551825	0.00550414	0.00547401	0.00544421	0.00541473	0.00538557	0.00535672	0.00515057	-0.000176665
13	0.0735308	0.0653081	0.0467731	0.0299652	0.0171587	0.00745114	0.000345804	-0.00440471	-0.00688804	-0.00709317	-0.00510191	-0.0024327	-7.69809e-05	0.00192938	0.0035734	0.00484903	0.00575596	0.00629823	0.00648543	0.00645904	0.00641759	0.00637667	0.00633627	0.00629637	0.00625697	0.0060108	-0.000205988
14	0.0677955	0.0606676	0.0442616	0.0292386	0.0177213	0.00896252	0.00254006	-0.00176606	-0.00404579	-0.00430915	-0.00264963	-0.00040448	0.00156511	0.00323335	0.0045932	0.00564252	0.00638314	0.00681984	0.00696155	0.00692619	0.00687855	0.00683155	0.0067852	0.00673947	0.00669436	0.00642818	-0.000220197
15	0.0790662	0.0700811	0.0509867	0.0338184	0.0207548	0.0108296	0.00349929	-0.00152241	-0.00435897	-0.00503224	-0.00364004	-0.00158726	0.00022093	0.00175874	0.00301884	0.00399798	0.00469627	0.00511637	0.00526468	0.00524898	0.00522157	0.00519445	0.0051676	0.00514104	0.00511474	0.00491909	-0.000168765
16	0.0766672	0.0682522	0.0504309	0.0343403	0.0220486	0.0126813	0.00573636	0.000938932	-0.0018413	-0.00264463	-0.00157855	8.92277e-05	0.0015516	0.00278955	0.00379957	0.0045808	0.00513458	0.00546388	0.00557438	0.00555301	0.00552235	0.00549202	0.00546202	0.00543235	0.005403	0.00519483	-0.000178175
17	0.0726776	0.0649276	0.0480625	0.0327356	0.0209938	0.0120396	0.00541354	0.000864266	-0.00172656	-0.00239462	-0.00124509	0.000480128	0.00199054	0.00326733	0.0043071	0.00510933	0.00567585	0.00601017	0.00611864	0.00609125	0.00605437	0.00601793	0.00598194	0.00594636	0.00591121	0.00568059	-0.000194738
18	0.0682727	0.0615131	0.0469566	0.0336065	0.0232736	0.0153153	0.00934416	0.00513299	0.00255747	0.00155848	0.00202614	0.00298055	0.00381041	0.00450573	0.00506693	0.00549532	0.00579286	0.00596203	0.00600651	0.00597608	0.00594057	0.00590549	0.00587082	0.00583656	0.00580269	0.00557691	-0.000191204
19	0.0748539	0.0670713	0.0511241	0.0366573	0.0255079	0.0169266	0.0104638	0.005855	0.00295386	0.00168899	0.00194346	0.00271972	0.00339671	0.00396461	0.00442382	0.00477532	0.00502054	0.00516123	0.00520011	0.00517765	0.00515098	0.00512459	0.00509846	0.0050726	0.005047	0.00485426	-0.000166552
20	0.0733646	0.0642403	0.0416381	0.0210932	0.00546103	-0.0064064	-0.0150646	-0.0206959	-0.02323	-0.0224293	-0.0182036	-0.0128418	-0.00796914	-0.00371753	-0.000167092	0.00263022	0.00464777	0.00587934	0.00633886	0.00633251	0.00629266	0.00625331	0.00621445	0.00617607	0.00613816	0.00589735	-0.000202124
21	0.0737098	0.0644446	0.0413905	0.0204412	0.00450149	-0.00760728	-0.0164489	-0.0221995	-0.0247701	-0.0238954	-0.0194609	-0.013832	-0.00870196	-0.00421585	-0.000463622	0.00249587	0.00463191	0.00593656	0.00642412	0.00641864	0.0063777	0.00633729	0.00629738	0.00625797	0.00621905	0.00597459	-0.000204755
22	0.074376	0.0652219	0.0429904	0.0228204	0.0074836	-0.00415306	-0.0126502	-0.0182109	-0.0207985	-0.0202197	-0.016419	-0.0115616	-0.00716432	-0.00333783	-0.000147208	0.00236556	0.00417897	0.00528801	0.00570442	0.00570229	0.00566996	0.00563799	0.00560638	0.00557512	0.00554421	0.00532986	-0.00018278
23	0.0727694	0.0636583	0.0408212	0.0200411	0.00422502	-0.00778445	-0.0165392	-0.022208	-0.0246979	-0.0237423	-0.0192284	-0.0135263	-0.008333	-0.00379538	-4.05614e-06	0.00298231	0.00513393	0.00644435	0.0069296	0.00691769	0.00687016	0.00682328	0.00677704	0.00673142	0.00668641	0.0064206	-0.000219939
24	0.0735836	0.0641553	0.0403187	0.0186457	0.00214971	-0.0103951	-0.0195587	-0.0254943	-0.0280656	-0.0269398	-0.0219457	-0.0156259	-0.00983435	-0.0047504	-0.000489111	0.00287388	0.00529904	0.00677633	0.00732345	0.00731047	0.00725742	0.00720513	0.00715358	0.00710277	0.00705268	0.00676984	-0.000231819
25	0.0719523	0.0628634	0.0397255	0.0186426	0.00258956	-0.00960219	-0.0184785	-0.0241887	-0.0266084	-0.02543	-0.0205091	-0.0143278	-0.00868287	-0.00374308	0.000385576	0.00363492	0.00597108	0.00738789	0.00790523	0.00788202	0.00782038	0.0077597	0.00769995	0.00764111	0.00758317	0.00727523	-0.000248996
26	0.0737937	0.0642017	0.0397473	0.0175158	0.000595138	-0.0122805	-0.0216881	-0.0277647	-0.0303387	-0.0290257	-0.0236104	-0.0167679	-0.0104742	-0.00493653	-0.000290114	0.00337607	0.00601604	0.00761893	0.00820614	0.0081831	0.00811668	0.00805133	0.00798703	0.00792374	0.00786145	0.00754012	-0.000257992
27	0.0715945	0.0624452	0.0388675	0.017371	0.00100241	-0.0114299	-0.0204707	-0.0262503	-0.0286101	-0.0271963	-0.0218284	-0.0151151	-0.00896741	-0.00357999	0.000923034	0.00446248	0.00700012	0.00853076	0.00907942	0.00903982	0.00895883	0.00887929	0.00880114	0.00872435	0.0086489	0.00828891	-0.000283394
28	0.0738131	0.0647394	0.0425833	0.022467	0.00717113	-0.0044284	-0.0128856	-0.0183977	-0.0209229	-0.0202636	-0.0163627	-0.0114023	-0.00691293	-0.00300832	0.000244862	0.00280404	0.00464801	0.00577272	0.0061914	0.00618402	0.00614602	0.00610847	0.00607139	0.00603475	0.00599855	0.00576402	-0.000197581
29	0.0759587	0.0668109	0.0454036	0.0260415	0.0113314	0.000179835	-0.00797626	-0.0133724	-0.0160291	-0.0158295	-0.0127765	-0.00880561	-0.00523913	-0.00215425	0.000407685	0.00242067	0.00387206	0.0047598	0.00509343	0.00509186	0.00506607	0.00504053	0.00501525	0.00499022	0.00496545	0.00477621	-0.000163887
30	0.0721717	0.0633027	0.0412449	0.021168	0.00589322	-0.00568451	-0.014102	-0.0195383	-0.021931	-0.0210607	-0.016857	-0.0115663	-0.00677415	-0.0026059	0.000864152	0.0035893	0.00554733	0.00673555	0.00717045	0.007152	0.00710122	0.00705114	0.00700177	0.00695309	0.00690508	0.00662913	-0.000227034
31	0.0695803	0.0610505	0.0392518	0.0193297	0.00415332	-0.00734594	-0.0156767	-0.0209915	-0.0232005	-0.0220564	-0.0174715	-0.0117675	-0.00659584	-0.00209728	0.00164378	0.00457528	0.00667383	0.00793878	0.0083912	0.00835631	0.00828706	0.00821895	0.00815195	0.00808603	0.00802118	0.0076921	-0.000263151
32	0.0678809	0.0595573	0.037879	0.0180131	0.00286617	-0.00860911	-0.016903	-0.022149	-0.0242361	-0.0228942	-0.0180209	-0.0119987	-0.00653321	-0.00177811	0.00217378	0.00526581	0.00747349	0.00879774	0.00926321	0.00921495	0.00913081	0.0090482	0.00896706	0.00888737	0.00880908	0.00844108	-0.000288552
33	0.0754358	0.0663296	0.0448428	0.0253989	0.0106338	-0.000546814	-0.0087019	-0.014059	-0.0166278	-0.0162792	-0.0130096	-0.00880537	-0.0050284	-0.00176229	0.000947761	0.00307384	0.00460304	0.00553436	0.0058794	0.00587057	0.00583631	0.00580245	0.00576897	0.00573588	0.00570317	0.0054818	-0.000187962
34	0.0785325	0.0692645	0.0486492	0.030087	0.0159896	0.00529669	-0.0025617	-0.00785654	-0.0106663	-0.0109479	-0.00875592	-0.00577258	-0.00311541	-0.000832261	0.00105528	0.00253428	0.00359914	0.00425001	0.00449407	0.00449181	0.00447172	0.00445182	0.00443209	0.00441253	0.00439314	0.00422813	-0.000145163
35	0.0663483	0.0584769	0.0381071	0.019406	0.0051409	-0.00564836	-0.0134256	-0.0183379	-0.0203192	-0.0191683	-0.0148402	-0.00951297	-0.00471332	-0.000561048	0.00287556	0.0055565	0.00746631	0.00860875	0.00900607	0.00895761	0.00887808	0.00879995	0.00872319	0.00864775	0.00857361	0.00821737	-0.000280969
36	0.0659633	0.0580453	0.0372939	0.0182269	0.00367914	-0.00732803	-0.0152578	-0.0202433	-0.0221929	-0.0208716	-0.0162092	-0.0104844	-0.00531105	-0.00082636	0.00288952	0.00578914	0.00785371	0.00908692	0.00951363	0.00945844	0.00936982	0.00928284	0.00919746	0.00911364	0.00903133	0.00865215	-0.000295703
37	0.0634249	0.0561278	0.0370181	0.0193999	0.00594368	-0.00421871	-0.0115121	-0.0160781	-0.0178689	-0.0167196	-0.0126171	-0.00761366	-0.00312998	0.000730812	0.00391283	0.00638516	0.00813821	0.00917883	0.00952995	0.00946945	0.00938062	0.00929344	0.00920787	0.00912386	0.00904136	0.00866167	-0.000296026
38	0.0787241	0.069382	0.0485426	0.0297925	0.0155696	0.00479849	-0.00309551	-0.00838146	-0.0111319	-0.0112959	-0.00892479	-0.00574832	-0.00291902	-0.000488723	0.00151878	0.00308955	0.00421795	0.00490487	0.00515892	0.00515136	0.00512496	0.00509883	0.00507297	0.00504736	0.00502201	0.00483035	-0.000165736
39	0.0811384	0.0717383	0.0519123	0.034134	0.0206172	0.0103382	0.00272461	-0.00252242	-0.00552823	-0.00630911	-0.00495614	-0.00290863	-0.00109827	0.000447322	0.00171932	0.00271293	0.00342675	0.00386197	0.00402361	0.00401951	0.00400342	0.00398746	0.00397162	0.00395591	0.00394032	0.00379403	-0.000130317
40	0.0645593	0.0573022	0.0388682	0.0219073	0.00895336	-0.000833533	-0.00788144	-0.0123577	-0.0142581	-0.0134728	-0.010026	-0.00577845	-0.00199328	0.00125325	0.00392296	0.00599556	0.00746583	0.00834006	0.00863655	0.0085874	0.00851428	0.0084424	0.00837172	0.00830222	0.00823386	0.0078944	-0.000270015
41	0.0599386	0.0536106	0.0373544	0.0222876	0.0107362	0.00200624	-0.00426906	-0.00824819	-0.00995375	-0.00932677	-0.00642686	-0.00286877	0.000274808	0.00295147	0.00513882	0.00682694	0.00801619	0.00871465	0.00893893	0.00888005	0.00880189	0.00872509	0.00864962	0.00857545	0.00850253	0.00814982	-0.000278679
42	0.080886	0.071486	0.0515279	0.0336332	0.020044	0.00972898	0.00211534	-0.00309234	-0.00601335	-0.00665685	-0.00511195	-0.00286376	-0.000876505	0.000819369	0.00221361	0.00330088	0.00407989	0.0045525	0.00472492	0.00471585	0.00469372	0.00467179	0.00465006	0.00462854	0.00460722	0.00443322	-0.000152172
43	0.0823818	0.0729826	0.0538241	0.0366726	0.0236053	0.0136365	0.00620149	0.000989966	-0.00214766	-0.00325978	-0.0024549	-0.00100968	0.000262844	0.00134437	0.00223134	0.00292224	0.00341717	0.00371754	0.00382701	0.00382082	0.00380627	0.00379184	0.00377752	0.0037633	0.00374919	0.00361068	-0.000124043
44	0.0628447	0.0562793	0.0401847	0.0253331	0.0139419	0.00530781	-0.000954572	-0.00503028	-0.00697464	-0.00676429	-0.00447691	-0.00157847	0.000972443	0.00313851	0.0049062	0.00627024	0.00723202	0.00779801	0.00798075	0.00793406	0.00787161	0.00781013	0.0077496	0.00769001	0.00763132	0.00732108	-0.000250553
45	0.05714	0.0516828	0.038202	0.0256326	0.0159138	0.00850685	0.00310103	-0.000468311	-0.00227133	-0.00232076	-0.000709758	0.00138485	0.00321136	0.00474934	0.00599484	0.00694813	0.00761287	0.00799519	0.00810476	0.00805134	0.00798703	0.00792375	0.00786145	0.00780013	0.00773976	0.00742431	-0.000254059
46	0.0815699	0.072598	0.0548729	0.0389664	0.0267735	0.017407	0.0103418	0.00527279	0.0020337	0.000546888	0.000691729	0.00141001	0.00204066	0.00257284	0.00300641	0.00334177	0.00357969	0.00372123	0.00376839	0.0037584	0.00374432	0.00373036	0.00371649	0.00370273	0.00368907	0.003553	-0.000122068
47	0.0794184	0.0708135	0.0535664	0.0380419	0.0261333	0.0169923	0.0101161	0.00521268	0.00212367	0.000775264	0.00104757	0.00187912	0.00260676	0.00321949	0.00371728	0.00410075	0.00437106	0.00452977	0.00457949	0.00456339	0.00454266	0.00452212	0.00450176	0.00448158	0.00446159	0.00429371	-0.000147404
48	0.0806965	0.0721282	0.0557058	0.0409257	0.0295152	0.0206772	0.0139261	0.00896668	0.00562521	0.003806	0.00338476	0.00349025	0.00358643	0.00366531	0.0037271	0.00377202	0.00380033	0.00381226	0.00380818	0.00379444	0.00378009	0.00376586	0.00375173	0.00373771	0.00372379	0.00358631	-0.000123209
49	0.0611117	0.0553266	0.0419831	0.0296043	0.0199991	0.0126187	0.0071346	0.003358	0.00119105	0.000592497	0.00146066	0.00278749	0.00393999	0.00490629	0.00568622	0.00628131	0.00669438	0.00692925	0.00699156	0.00695049	0.00690252	0.0068552	0.00680853	0.00676248	0.00671706	0.00644983	-0.000220934
50	0.0545185	0.0498805	0.0390725	0.0289069	0.0209166	0.0147049	0.0100222	0.00671501	0.00469334	0.00390756	0.00426321	0.00499213	0.00561964	0.00613928	0.00655246	0.00686112	0.00706755	0.00717429	0.00718472	0.00713765	0.00708706	0.00703719	0.00698801	0.00693952	0.0068917	0.00661638	-0.0002266
51	0.0763075	0.0687449	0.0544822	0.0415146	0.0313673	0.0233964	0.0171945	0.012502	0.00915505	0.00705288	0.00607912	0.00557778	0.00515042	0.00478899	0.0044918	0.00425738	0.00408447	0.00397195	0.00391836	0.00390048	0.00388533	0.00387029	0.00385537	0.00384056	0.00382587	0.00368425	-0.000126561
52	0.0704135	0.0637402	0.0505508	0.0384457	0.0289478	0.0214913	0.0157166	0.0113948	0.00838227	0.00659141	0.00591245	0.00567632	0.00547554	0.00530315	0.00515848	0.00504091	0.00494986	0.00488478	0.00484498	0.00482053	0.0047974	0.0047745	0.00475181	0.00472933	0.00470707	0.00452885	-0.000155439
53	0.0718202	0.0651955	0.0528787	0.0415544	0.0325598	0.0253824	0.0196868	0.0152504	0.0119255	0.00961439	0.00821381	0.00724453	0.00641739	0.00572227	0.00515448	0.00471021	0.00438636	0.00418037	0.00408921	0.00406753	0.00405105	0.0040347	0.00401849	0.00400241	0.00398645	0.00383827	-0.000131831
54	0.0604745	0.0553739	0.044822	0.0349448	0.0270787	0.0208281	0.015933	0.0122215	0.00958132	0.00793977	0.00720476	0.00684408	0.00653485	0.0062707	0.00605032	0.00587252	0.00573623	0.00564044	0.00558394	0.00555124	0.00552059	0.00549028	0.0054603	0.00543065	0.00540132	0.00519322	-0.00017812
55	0.0573592	0.0524348	0.0414278	0.0311121	0.0229855	0.0166337	0.0117932	0.00829841	0.00604875	0.00498554	0.00501286	0.0054199	0.00576991	0.00605712	0.00628262	0.00644768	0.00655365	0.00660197	0.0065945	0.00655374	0.00651106	0.00646894	0.00642737	0.00638632	0.00634579	0.00609559	-0.000208875
56	0.0656134	0.0601421	0.0501064	0.0407242	0.033107	0.0268874	0.0218141	0.0177128	0.0144613	0.0119742	0.0101687	0.00875121	0.00754423	0.00653411	0.0057121	0.00507139	0.00460667	0.00431372	0.00418789	0.00416312	0.00414586	0.00412874	0.00411176	0.00409493	0.00407823	0.00392627	-0.000134841
57	0.0750834	0.0654407	0.0414081	0.0196087	0.00303112	-0.00957544	-0.0187987	-0.0248073	-0.0274801	-0.0264999	-0.021705	-0.0156018	-0.0100107	-0.00510222	-0.000985036	0.00226844	0.00461941	0.00605658	0.00659482	0.00659068	0.00654753	0.00650493	0.00646289	0.00642139	0.00638042	0.00612864	-0.000210001
58	0.0773844	0.0671342	0.0416041	0.0185177	0.000977636	-0.012382	-0.0221876	-0.0285965	-0.0314371	-0.0303081	-0.0249694	-0.0181391	-0.0118349	-0.00626895	-0.00158241	0.00212947	0.00481441	0.00645577	0.00706999	0.0070649	0.00701534	0.00696646	0.00691827	0.00687073	0.00682385	0.00655168	-0.000224399
59	0.0761968	0.0663366	0.0419116	0.0197933	0.00298396	-0.00980142	-0.0191659	-0.0252825	-0.0280266	-0.0270709	-0.0222433	-0.0160791	-0.0104248	-0.00545524	-0.0012827	0.00201751	0.00440448	0.00586551	0.00641476	0.00641354	0.00637267	0.00633231	0.00629247	0.00625312	0.00621426	0.00597002	-0.000204599
60	0.0759027	0.0658885	0.0406353	0.0177463	0.000339762	-0.0129191	-0.0226378	-0.0289603	-0.0317041	-0.0304587	-0.0249794	-0.0180028	-0.0115642	-0.00588237	-0.00110229	0.00267885	0.00540887	0.00707273	0.00768951	0.00767609	0.00761762	0.00756003	0.0075033	0.00744742	0.00739237	0.00709352	-0.000242822
61	0.0796052	0.0687313	0.0416278	0.0171891	-0.00136599	-0.0155263	-0.0259565	-0.0327968	-0.0358117	-0.0344956	-0.0285074	-0.0208045	-0.0136365	-0.00727095	-0.00189179	0.00237546	0.00546145	0.00734386	0.00804283	0.00802974	0.00796578	0.00790282	0.00784086	0.00777986	0.0077198	0.0074053	-0.000253414
62	0.0769472	0.0666126	0.0404865	0.0168415	-0.00112941	-0.0148259	-0.0248731	-0.0314011	-0.034187	-0.032758	-0.026813	-0.019242	-0.0122264	-0.00601946	-0.00079244	0.00334039	0.00631857	0.00812611	0.00878703	0.00875976	0.0086837	0.00860894	0.00853546	0.00846322	0.00839219	0.00804494	-0.000275122
63	0.0819687	0.0705142	0.0421398	0.0166409	-0.00269753	-0.0174713	-0.0283826	-0.0355641	-0.0387363	-0.0373166	-0.0308865	-0.0225721	-0.0147922	-0.00785664	-0.00198263	0.00268079	0.00605124	0.00810258	0.00885848	0.00883638	0.00875898	0.00868293	0.00860819	0.00853472	0.00846249	0.00811176	-0.000277388
64	0.0807263	0.0695385	0.0416611	0.0165725	-0.00245423	-0.0169683	-0.027651	-0.0346296	-0.0376321	-0.0360966	-0.0296327	-0.0213404	-0.0136058	-0.00673151	-0.000926924	0.00366707	0.00697555	0.00897863	0.00970477	0.00966612	0.00957358	0.00948279	0.00939371	0.00930629	0.00922048	0.0088317	-0.000301784
65	0.0747495	0.0654757	0.0429027	0.0224307	0.00686513	-0.00495103	-0.0135863	-0.0192412	-0.0218682	-0.021257	-0.0173368	-0.0123222	-0.00777295	-0.00380739	-0.000496171	0.00211457	0.00400067	0.00515569	0.00559109	0.00559143	0.00556034	0.00552959	0.00549918	0.00546911	0.00543936	0.0052296	-0.000179361
66	0.0754608	0.0659653	0.0427727	0.0217579	0.00578591	-0.00634435	-0.0152155	-0.0210223	-0.0236969	-0.0229968	-0.0188237	-0.0134869	-0.00862922	-0.00438378	-0.000832329	0.00197124	0.00399816	0.00524006	0.0057088	0.00571015	0.00567773	0.00564567	0.00561398	0.00558264	0.00555164	0.00533696	-0.000183023
67	0.0749782	0.0659623	0.0446402	0.0253163	0.0106162	-0.000541919	-0.00871258	-0.0141238	-0.016788	-0.0165791	-0.0134911	-0.00947151	-0.00585519	-0.00272214	-0.000116097	0.00193489	0.00341651	0.0043254	0.00467014	0.00467317	0.00465144	0.0046299	0.00460856	0.00458742	0.00456647	0.00439419	-0.000150838
68	0.0751755	0.065198	0.0397397	0.0166466	-0.000909466	-0.0142684	-0.0240283	-0.0303118	-0.0329046	-0.031357	-0.0253972	-0.0178756	-0.0109305	-0.00480678	0.000333026	0.00438293	0.00728971	0.00904326	0.0096719	0.00962735	0.00953554	0.00944548	0.00935709	0.00927035	0.0091852	0.00879821	-0.00030065
69	0.0755605	0.0664915	0.0452287	0.02598	0.0113442	0.000239317	-0.00789289	-0.0132871	-0.0159651	-0.0158126	-0.012833	-0.00894142	-0.00544533	-0.00242006	9.40038e-05	0.00207117	0.00349858	0.00437358	0.00470473	0.00470655	0.0046845	0.00466266	0.00464102	0.00461958	0.00459833	0.00442471	-0.000151881
70	0.0752842	0.0666626	0.0472305	0.0296262	0.0161956	0.00597156	-0.00157322	-0.00669566	-0.00947788	-0.00989131	-0.00799739	-0.00536168	-0.00301713	-0.00100392	0.000660802	0.00196658	0.00290866	0.00348676	0.00370636	0.00370847	0.00369477	0.00368117	0.00366767	0.00365426	0.00364096	0.00350682	-0.000120488
71	0.0672207	0.058988	0.0374096	0.0176184	0.00252839	-0.0088962	-0.0171374	-0.0223219	-0.0243328	-0.0228951	-0.0179057	-0.0117656	-0.00619562	-0.00135335	0.00266643	0.00580667	0.00804369	0.00938017	0.00984313	0.00978447	0.00968966	0.00959667	0.00950545	0.00941595	0.00932811	0.00893384	-0.000305242
72	0.0714084	0.0622435	0.0385078	0.0168654	0.000391631	-0.0121125	-0.0211894	-0.0269602	-0.0292512	-0.0276901	-0.0220836	-0.0151001	-0.0087028	-0.00309858	0.00158053	0.00525143	0.00787553	0.00944996	0.010004	0.00994843	0.00985044	0.00975435	0.00966012	0.0095677	0.00947702	0.00907512	-0.000310025
73	0.0680106	0.059576	0.0374668	0.0172165	0.00178986	-0.00988552	-0.0183026	-0.0235823	-0.0255892	-0.0240208	-0.0187529	-0.012277	-0.0063921	-0.00127137	0.00297976	0.00629808	0.00865778	0.0100626	0.0105428	0.0104722	0.0103636	0.0102573	0.0101532	0.0100511	0.00995111	0.00952463	-0.000325231
74	0.0773146	0.0683204	0.0482782	0.0301879	0.0164187	0.00595369	-0.00175901	-0.00698677	-0.00981368	-0.0102079	-0.00822962	-0.00548874	-0.00304962	-0.000954765	0.000777371	0.00213562	0.00311496	0.00371522	0.00394238	0.00394331	0.00392782	0.00391246	0.00389721	0.00388208	0.00386707	0.00372377	-0.000127913
75	0.0762265	0.0679036	0.0502575	0.0342767	0.0220125	0.0126046	0.00555554	0.000590434	-0.00242283	-0.0035257	-0.0028182	-0.00150127	-0.000339964	0.0006487	0.00146135	0.0020963	0.00255322	0.00283285	0.00293796	0.00293707	0.00292847	0.00291992	0.00291142	0.00290297	0.00289456	0.00279	-9.59301e-05
76	0.0629691	0.0556584	0.0362905	0.0184236	0.00478145	-0.00551424	-0.0128856	-0.0174623	-0.0191775	-0.0178426	-0.0134297	-0.00807522	-0.0032694	0.000871833	0.00428447	0.00693322	0.00880738	0.00991518	0.0102829	0.0102097	0.0101065	0.0100054	0.00990631	0.00980913	0.00971385	0.00929972	-0.000317624
77	0.079541	0.0705398	0.0516169	0.0345902	0.0215948	0.0116737	0.00428294	-0.000869952	-0.00391752	-0.0048912	-0.00388832	-0.00223085	-0.000767382	0.000480439	0.00150695	0.00230914	0.0028862	0.00323901	0.00337125	0.00336965	0.00335834	0.0033471	0.00333593	0.00332484	0.00331382	0.00319278	-0.000109733
78	0.0776204	0.0694624	0.0532443	0.0385594	0.0271979	0.0183861	0.0116554	0.00672507	0.00343492	0.00170263	0.00141298	0.00165948	0.00187982	0.00206545	0.00221652	0.00233323	0.00241584	0.00246463	0.00248017	0.00247551	0.00246939	0.00246331	0.00245726	0.00245123	0.00244524	0.00235797	-8.11114e-05
79	0.0586266	0.0523564	0.0358227	0.0204705	0.00870796	-0.000164209	-0.00650537	-0.0104572	-0.0120187	-0.0111037	-0.00775733	-0.00371035	-0.000125416	0.00293209	0.00543199	0.00736039	0.00871678	0.0095108	0.00976259	0.00969134	0.00959832	0.00950707	0.00941754	0.00932967	0.00924344	0.00885348	-0.000302522
80	0.0811678	0.0722493	0.0545426	0.0386329	0.0264242	0.0170325	0.00993499	0.00482789	0.00154698	1.68147e-05	0.000119748	0.000801143	0.00140109	0.00190861	0.0023234	0.00264559	0.00287567	0.00301442	0.00306346	0.00305806	0.00304874	0.00303947	0.00303026	0.00302111	0.00301201	0.00290286	-9.97991e-05
81	0.0786818	0.0705782	0.0551397	0.0411608	0.0302784	0.0217675	0.0151782	0.0102305	0.00675385	0.00464934	0.00379886	0.003457	0.00316741	0.00292227	0.00272083	0.00256247	0.00244666	0.0023729	0.00234048	0.00233318	0.00232775	0.00232235	0.00231697	0.00231161	0.00230628	0.00222427	-7.6523e-05
82	0.0548308	0.0495471	0.0359542	0.0232436	0.0134349	0.00599542	0.000626539	-0.00281988	-0.00439453	-0.00409006	-0.00199304	0.000608333	0.00288203	0.00480001	0.0063545	0.00754435	0.00837365	0.00885038	0.0089874	0.0089219	0.008843	0.00876549	0.00868932	0.00861447	0.00854089	0.00818628	-0.000279915
83	0.0783235	0.0705132	0.0561765	0.0431563	0.0329278	0.0248408	0.018481	0.0135815	0.00997075	0.00754121	0.00617784	0.00529691	0.00454468	0.00391159	0.0033943	0.0029902	0.00269725	0.00251384	0.00243787	0.00242719	0.00242131	0.00241546	0.00240964	0.00240385	0.00239809	0.00231261	-7.95547e-05
84	0.0794443	0.0713935	0.0565808	0.0431742	0.0326906	0.0244453	0.0180055	0.0130953	0.00953975	0.00723058	0.00604864	0.00535569	0.0047645	0.00426619	0.00385829	0.00353879	0.00330602	0.00315858	0.00309468	0.00308145	0.00307198	0.00306258	0.00305322	0.00304393	0.00303469	0.00292466	-0.000100546
85	0.0776084	0.0701674	0.0570851	0.0451468	0.0356477	0.0280238	0.0219055	0.0170457	0.0132784	0.0104927	0.00858184	0.00713361	0.00589926	0.0048649	0.0040227	0.00336676	0.00289277	0.00259753	0.00247735	0.00246349	0.00245743	0.00245141	0.00244542	0.00243945	0.00243351	0.00234669	-8.07242e-05
86	0.0513504	0.0470262	0.036477	0.0265158	0.0187056	0.0126714	0.00818078	0.00509444	0.00333446	0.00286124	0.00358186	0.00466756	0.00560298	0.0063803	0.00700092	0.00746738	0.00778304	0.00795187	0.00797918	0.00792213	0.00785986	0.00779856	0.00773822	0.0076788	0.00762028	0.00731056	-0.000250196
87	0.0726369	0.0662736	0.0554907	0.0454954	0.0373413	0.0306191	0.0250483	0.0204325	0.0166324	0.0135486	0.0110965	0.00907396	0.00735636	0.00592301	0.0047596	0.00385571	0.00320384	0.00279872	0.00263479	0.00261722	0.00261038	0.00260359	0.00259683	0.0025901	0.00258341	0.00249086	-8.5671e-05
88	0.0703633	0.064273	0.0536302	0.0437474	0.0357165	0.0291345	0.0237261	0.0192999	0.0157212	0.0128949	0.0107352	0.00899035	0.00750709	0.00626806	0.00526159	0.0044789	0.00391342	0.00356026	0.00341415	0.00339343	0.00338195	0.00337055	0.00335923	0.00334799	0.00333681	0.00321486	-0.00011049
89	0.0680222	0.0626145	0.0539199	0.0457113	0.0387989	0.0329055	0.0278318	0.0234315	0.0195955	0.0162413	0.013309	0.0107834	0.00864661	0.00686972	0.00543131	0.00431595	0.00351276	0.00301424	0.002813	0.002792	0.00278422	0.00277649	0.00276881	0.00276116	0.00275356	0.00265446	-9.12825e-05
90	0.053909	0.0496862	0.0405177	0.0318317	0.0248732	0.0193284	0.0149879	0.0117117	0.00940725	0.00801353	0.0074479	0.00721476	0.00701329	0.00683808	0.00668837	0.00656344	0.00646261	0.00638526	0.00633063	0.00628984	0.00625053	0.0062117	0.00617335	0.00613548	0.00609806	0.00585907	-0.00020082
91	0.047778	0.0444809	0.0373482	0.0304791	0.0248659	0.0202988	0.016631	0.0137593	0.0116107	0.0101337	0.00926425	0.00867521	0.00816878	0.00773874	0.00738223	0.00709671	0.00687997	0.00672999	0.00664445	0.00659783	0.00655459	0.0065119	0.00646977	0.00642818	0.00638713	0.00613504	-0.000210219
92	0.0614201	0.0571331	0.0505877	0.0442415	0.0386694	0.0337146	0.0292582	0.0252074	0.0214891	0.018044	0.01484	0.0120112	0.00962404	0.00764368	0.00604346	0.00480425	0.00391262	0.00335929	0.00313544	0.00311114	0.00310149	0.0030919	0.00308237	0.0030729	0.00306349	0.00295233	-0.000101494
93	0.0556929	0.0519597	0.0456486	0.0395173	0.0342251	0.0296127	0.0255607	0.0219782	0.0187946	0.0159551	0.0134217	0.0112188	0.00935315	0.00780107	0.00654422	0.00556892	0.00486502	0.00442495	0.00424106	0.00421194	0.00419428	0.00417676	0.00415939	0.00414216	0.00412507	0.00397119	-0.000136377
94	0.0505313	0.0472078	0.0408825	0.0347427	0.0295625	0.0251729	0.0214497	0.0183009	0.0156575	0.0134675	0.0116839	0.0101935	0.0089251	0.00786477	0.00700218	0.00632916	0.00583918	0.00552697	0.00538686	0.00535053	0.00532205	0.00529388	0.005266	0.00523841	0.00521111	0.0050113	-0.000171912
95	0.079976	0.0692109	0.0427821	0.0189784	0.000924006	-0.0128282	-0.0229405	-0.0295802	-0.0325668	-0.0314744	-0.0260364	-0.0190399	-0.0125657	-0.00683779	-0.00200685	0.00182454	0.00459917	0.00629767	0.00693571	0.00693397	0.00688622	0.00683912	0.00679267	0.00674684	0.00670163	0.00643511	-0.000220433
96	0.0822648	0.0709447	0.0433195	0.0185181	-0.000272426	-0.0145997	-0.0251626	-0.0321246	-0.0352689	-0.034106	-0.028305	-0.0208021	-0.0138225	-0.00762322	-0.002381	0.0017827	0.00479949	0.00664555	0.00733774	0.00733429	0.00728089	0.00722826	0.00717639	0.00712526	0.00707485	0.00679097	-0.000232538
97	0.0794611	0.0689105	0.04315	0.0199403	0.00234222	-0.0110426	-0.0208636	-0.0272998	-0.0302034	-0.0292003	-0.0240732	-0.017495	-0.0114354	-0.00609289	-0.00159775	0.00196198	0.00453791	0.00611439	0.0067065	0.00670459	0.00665994	0.00661588	0.0065724	0.00652948	0.00648713	0.00623047	-0.000213468
98	0.0809067	0.0698368	0.0425706	0.0180373	-0.000570734	-0.0147651	-0.0252266	-0.0321104	-0.0351973	-0.0339994	-0.0281895	-0.0206903	-0.0137162	-0.00752356	-0.00228831	0.00186876	0.00487986	0.00672168	0.00741144	0.00740681	0.00735235	0.00729869	0.00724581	0.00719368	0.0071423	0.00685526	-0.000234724
99	0.0853723	0.0732386	0.0437829	0.0174434	-0.00249698	-0.017741	-0.0290412	-0.0365493	-0.0399814	-0.0387295	-0.0323391	-0.0239858	-0.0161407	-0.00912286	-0.00315923	0.0015913	0.00503757	0.00714621	0.00793548	0.00793002	0.00786763	0.00780621	0.00774575	0.00768621	0.00762759	0.00731752	-0.000250432
100	0.0847965	0.0727352	0.0432716	0.0168987	-0.00307841	-0.0183578	-0.0296854	-0.037203	-0.0406123	-0.0392866	-0.032754	-0.024225	-0.0162075	-0.00903212	-0.00293479	0.00191995	0.00543842	0.0075874	0.00838739	0.00837578	0.00830621	0.00823779	0.00817048	0.00810426	0.00803911	0.00770917	-0.00026373
101	0.0886022	0.0756729	0.0446021	0.0169388	-0.00397952	-0.0200016	-0.031934	-0.0399244	-0.0436364	-0.0423628	-0.0355396	-0.0265286	-0.0180007	-0.0103281	-0.0037823	0.00144414	0.00523935	0.00756107	0.00842861	0.00842088	0.00835056	0.0082814	0.00821339	0.00814648	0.00808065	0.00774868	-0.000265071
102	0.0895116	0.0763561	0.0448341	0.0168054	-0.00437917	-0.0206096	-0.0327073	-0.040818	-0.0445892	-0.0432848	-0.0363091	-0.027081	-0.0183316	-0.0104503	-0.00372246	0.00164952	0.00554843	0.00793064	0.00881727	0.00880458	0.00872773	0.00865222	0.008578	0.00850504	0.00843332	0.00808403	-0.000276448
103	0.0773923	0.0673419	0.0426953	0.0204217	0.0035118	-0.00934315	-0.0187603	-0.0249222	-0.0277119	-0.0268085	-0.0220447	-0.0159492	-0.0103602	-0.0054493	-0.0013264	0.00193478	0.0042941	0.00573892	0.00628294	0.00628292	0.0062437	0.00620495	0.00616669	0.0061289	0.00609156	0.00585286	-0.000200608
104	0.077477	0.067489	0.0431609	0.0211849	0.00450821	-0.00815801	-0.0174279	-0.0234928	-0.0262552	-0.0254228	-0.020854	-0.0150099	-0.00966616	-0.00498045	-0.00105251	0.00205143	0.00429567	0.00566951	0.00618637	0.00618566	0.00614763	0.00611007	0.00607296	0.0060363	0.00600008	0.00576549	-0.000197631
105	0.0870788	0.074477	0.0439531	0.0167238	-0.00387317	-0.0196316	-0.0313325	-0.0391151	-0.0426479	-0.0412432	-0.0343658	-0.0253555	-0.0168539	-0.00922683	-0.00273859	0.00242673	0.00616523	0.00844163	0.00928073	0.00925706	0.00917216	0.00908879	0.00900693	0.00892653	0.00884755	0.00847763	-0.000289791
106	0.0861438	0.073763	0.04367	0.0167989	-0.00352266	-0.0190476	-0.0305395	-0.0381345	-0.0415109	-0.0400046	-0.0331123	-0.024147	-0.0157145	-0.0081719	-0.00177367	0.00330565	0.0069705	0.00919218	0.0100002	0.00996156	0.00986331	0.00976697	0.0096725	0.00957984	0.00948894	0.00908642	-0.000310407
107	0.0748871	0.0657775	0.0439971	0.024253	0.00923755	-0.00215853	-0.0104953	-0.0159912	-0.018638	-0.0182806	-0.0148911	-0.0105139	-0.00656403	-0.00313424	-0.000277279	0.00197283	0.00359848	0.00459528	0.00497272	0.00497524	0.00495061	0.00492622	0.00490207	0.00487816	0.00485448	0.00466999	-0.00016026
108	0.0754347	0.0661048	0.0436293	0.0232725	0.00780448	-0.00393095	-0.012507	-0.018134	-0.0207788	-0.0202498	-0.0164913	-0.0116706	-0.00730542	-0.00350575	-0.000336189	0.00216134	0.00396508	0.00506953	0.00548578	0.00548592	0.00545599	0.00542638	0.00539709	0.00536812	0.00533946	0.00513406	-0.000176101
109	0.0724657	0.0641543	0.0447012	0.0269982	0.0134837	0.00320627	-0.00434156	-0.00939171	-0.0119964	-0.0120937	-0.00972498	-0.00657141	-0.00375711	-0.00133447	0.000671529	0.0022455	0.00338033	0.00407537	0.00433776	0.00433802	0.00431929	0.00430071	0.00428229	0.00426403	0.00424593	0.00408705	-0.000140339
110	0.0745148	0.06468	0.0395196	0.0166844	-0.000667502	-0.0138502	-0.0234499	-0.0295868	-0.0320515	-0.0304079	-0.0244021	-0.0168712	-0.00993519	-0.00383526	0.00127089	0.00528251	0.00815148	0.00987234	0.0104773	0.0104161	0.0103087	0.0102036	0.0101005	0.0099995	0.0099005	0.00947666	-0.000323609
111	0.0813047	0.0700062	0.0419584	0.0167487	-0.0023482	-0.0168973	-0.0275853	-0.0345396	-0.0374854	-0.0358572	-0.0292655	-0.0208398	-0.0129891	-0.00602126	-0.000148146	0.00448971	0.00781988	0.00982639	0.0105423	0.0104873	0.0103785	0.0102718	0.0101674	0.0100651	0.00996478	0.00953758	-0.000325669
112	0.0745131	0.064684	0.0395494	0.0167461	-0.000569473	-0.0137088	-0.0232563	-0.0293306	-0.0317224	-0.0299978	-0.0239092	-0.0163048	-0.00931059	-0.00316895	0.00196282	0.00598582	0.00885474	0.0105673	0.0111592	0.0110836	0.0109621	0.0108432	0.0107269	0.010613	0.0105016	0.010046	-0.000342852
113	0.0734697	0.0650997	0.0458769	0.0284088	0.0150684	0.00491167	-0.00257244	-0.00762778	-0.0103246	-0.0106232	-0.00857794	-0.00578268	-0.00329356	-0.00115428	0.000615652	0.00200431	0.00300619	0.00362081	0.0038541	0.00385609	0.00384128	0.00382658	0.00381199	0.00379752	0.00378315	0.00364326	-0.000125158
114	0.0699524	0.0625821	0.0460896	0.0309927	0.0193574	0.0104218	0.00374707	-0.000904276	-0.00363961	-0.00448341	-0.00352564	-0.00197566	-0.000608457	0.000556642	0.00151479	0.00226345	0.002802	0.00313131	0.00325477	0.0032533	0.00324275	0.00323227	0.00322186	0.00321151	0.00320123	0.00308465	-0.000106029
115	0.068251	0.0597481	0.0374489	0.0170366	0.001496	-0.0102579	-0.0187208	-0.0240101	-0.0259821	-0.0243233	-0.0189025	-0.0122535	-0.00621028	-0.000953356	0.00340741	0.00680677	0.00921903	0.0106495	0.0111315	0.0110491	0.0109284	0.0108103	0.0106946	0.0105815	0.0104707	0.0100168	-0.000341864
116	0.072133	0.064548	0.0481395	0.0331656	0.0216132	0.0127161	0.00602576	0.00129044	-0.00161436	-0.00273187	-0.00216062	-0.00101705	-9.55e-06	0.000847207	0.00155086	0.00210032	0.00249551	0.00273717	0.00282769	0.00282641	0.00281844	0.00281052	0.00280264	0.00279481	0.00278702	0.00268663	-9.23857e-05
117	0.0685881	0.061771	0.0470943	0.0335959	0.0230911	0.0149313	0.00872408	0.00423818	0.00134738	-6.59478e-06	7.5331e-05	0.000666656	0.00118757	0.00162853	0.00198929	0.00226993	0.00247083	0.00259255	0.00263638	0.0026329	0.00262598	0.00261911	0.00261227	0.00260546	0.00259869	0.00250555	-8.61751e-05
118	0.0626779	0.055374	0.0359118	0.0179539	0.00424779	-0.00608719	-0.0134703	-0.0180247	-0.019674	-0.0182186	-0.0136253	-0.00807403	-0.00309066	0.00120226	0.0047368	0.00747604	0.00940952	0.0105471	0.0109177	0.0108323	0.0107163	0.0106026	0.0104914	0.0103825	0.0102758	0.00983223	-0.000335629
119	0.0672949	0.0609994	0.0480462	0.0360624	0.0266147	0.0191606	0.0133565	0.00898575	0.00591522	0.00406752	0.00334256	0.00307069	0.00284076	0.0026459	0.00248561	0.00235945	0.00226703	0.002208	0.00218182	0.00217561	0.00217089	0.00216619	0.0021615	0.00215684	0.0021522	0.00207599	-7.14325e-05
120	0.0714869	0.0645521	0.0507039	0.0379925	0.0280147	0.0201642	0.0140597	0.00946192	0.00622407	0.00426082	0.00346578	0.00314515	0.00287343	0.00264339	0.00245439	0.00230589	0.00219744	0.00212861	0.00209877	0.00209265	0.00208828	0.00208392	0.00207959	0.00207528	0.00207098	0.00199781	-6.87478e-05
121	0.0578654	0.0516421	0.0350129	0.0195579	0.00772292	-0.00119073	-0.00753664	-0.0114469	-0.0129079	-0.0118199	-0.00822198	-0.00390485	-7.78508e-05	0.00318643	0.00585374	0.0079084	0.00935006	0.0101899	0.0104506	0.0103672	0.0102608	0.0101566	0.0100545	0.00995438	0.00985627	0.00943474	-0.000322191
122	0.0725704	0.0658554	0.0534897	0.0420996	0.0330063	0.0256968	0.0198337	0.0151919	0.0116211	0.00902169	0.007294	0.00601162	0.00491657	0.00399719	0.0032475	0.00266307	0.00224066	0.00197795	0.00187208	0.00186162	0.00185816	0.00185472	0.00185128	0.00184786	0.00184445	0.00177969	-6.12558e-05
123	0.0535781	0.0483778	0.0346901	0.0218734	0.0119972	0.00453101	-0.000816686	-0.00418373	-0.00560834	-0.0050703	-0.00265237	0.000283734	0.00285264	0.00502067	0.00677725	0.00812027	0.00905435	0.00958906	0.00973986	0.0096623	0.00956983	0.00947912	0.00939011	0.00930276	0.00921701	0.00882841	-0.000301673
124	0.0706594	0.064657	0.0545331	0.0450811	0.0372929	0.030803	0.0253571	0.0207748	0.0169261	0.013717	0.0110708	0.00884827	0.00696098	0.00538616	0.00410782	0.00311456	0.00239857	0.00195465	0.00177746	0.00176247	0.00175937	0.00175628	0.0017532	0.00175013	0.00174707	0.00168589	-5.8033e-05
125	0.0736907	0.0671488	0.0560819	0.0458418	0.0375007	0.0306321	0.0249448	0.0202354	0.0163604	0.0132179	0.010721	0.00866185	0.00691236	0.00545167	0.00426556	0.00334376	0.00267908	0.00226661	0.00210116	0.00208581	0.00208147	0.00207715	0.00207284	0.00206855	0.00206428	0.00199136	-6.85265e-05
126	0.0496716	0.045457	0.0348151	0.024755	0.0168976	0.0108693	0.00644288	0.00348715	0.00193336	0.00175098	0.00284672	0.00431093	0.0055741	0.00662594	0.00746738	0.00810137	0.00853244	0.00876619	0.00881025	0.00874146	0.00866571	0.00859126	0.00851808	0.00844613	0.00837539	0.00802897	-0.00027458
127	0.06368	0.0592569	0.0530373	0.0469552	0.0414712	0.0364608	0.031826	0.0274875	0.02338	0.0194482	0.0156703	0.0122967	0.00945583	0.00710222	0.00520153	0.00372998	0.00267178	0.00201697	0.00175665	0.00173606	0.00173305	0.00173006	0.00172707	0.00172409	0.00172112	0.00166089	-5.71739e-05
128	0.0636882	0.0592512	0.0529752	0.0468533	0.041357	0.0363568	0.0317513	0.0274592	0.023414	0.0195596	0.015873	0.012587	0.00982045	0.00752927	0.00567983	0.00424861	0.0032197	0.00258274	0.0023283	0.00230598	0.00230067	0.00229539	0.00229013	0.0022849	0.00227969	0.00219869	-7.56449e-05
129	0.0594541	0.0559487	0.0520925	0.0480793	0.0440085	0.0398907	0.0357267	0.0315093	0.0272244	0.0228514	0.0184098	0.0143756	0.010996	0.00820787	0.00596316	0.00422897	0.00298366	0.00221373	0.00190779	0.0018836	0.00188006	0.00187653	0.00187301	0.00186951	0.00186602	0.00180046	-6.19695e-05
130	0.0455357	0.0423575	0.0350414	0.0280047	0.0223244	0.0177836	0.0142338	0.0115735	0.00973338	0.00866596	0.00830102	0.00820648	0.00812047	0.00803887	0.00796155	0.00788837	0.00781923	0.00775399	0.00769253	0.00763369	0.00757586	0.00751889	0.00746278	0.0074075	0.00735303	0.00705605	-0.000241549
131	0.0535933	0.0510408	0.0492486	0.0470837	0.0443444	0.041136	0.0375367	0.0336004	0.0293601	0.0248294	0.0200642	0.0156929	0.0120421	0.00903784	0.00662387	0.00476164	0.0034257	0.00260007	0.00227149	0.00224437	0.00223934	0.00223434	0.00222936	0.0022244	0.00221946	0.00214073	-7.36551e-05
132	0.0517021	0.0490958	0.0463998	0.0434717	0.0403306	0.0370121	0.0335394	0.0299245	0.0261704	0.0222712	0.0182577	0.0145925	0.0115191	0.00898308	0.00694193	0.00536577	0.0042341	0.00353322	0.00325095	0.00322202	0.00321167	0.00320139	0.00319117	0.00318102	0.00317093	0.00305555	-0.000105032
133	0.0479398	0.0461957	0.0461249	0.045541	0.0439769	0.0415999	0.0385456	0.0349174	0.0307884	0.0262033	0.0212494	0.0166715	0.0128561	0.00972213	0.00720762	0.00526998	0.00388098	0.00302268	0.00268026	0.00265035	0.00264334	0.00263637	0.00262944	0.00262255	0.00261569	0.0025219	-8.67358e-05
134	0.0471625	0.0448587	0.0420157	0.0390012	0.0359484	0.0328605	0.0297359	0.0265696	0.0233529	0.020074	0.0167508	0.0137247	0.0111779	0.00907087	0.00737193	0.00605811	0.00511296	0.00452477	0.00428251	0.00424914	0.00423116	0.00421333	0.00419565	0.00417812	0.00416074	0.00400538	-0.000137547
135	0.0433539	0.0412133	0.0379355	0.0345639	0.0313918	0.0283849	0.0255138	0.0227527	0.020079	0.0174721	0.0149317	0.0126446	0.0107105	0.00910411	0.00780463	0.00679636	0.00606737	0.00560854	0.0054108	0.00537035	0.00534167	0.00531329	0.0052852	0.00525742	0.00522992	0.00502929	-0.000172526
136	0.040796	0.0387785	0.0353218	0.0318121	0.0286268	0.0257152	0.0230361	0.0205557	0.0182459	0.0160831	0.0140569	0.012257	0.0107294	0.00945639	0.00842296	0.0076174	0.00703037	0.00665435	0.00648161	0.00643111	0.00639002	0.00634944	0.00630938	0.00626982	0.00623076	0.00598577	-0.000205136
137	0.0423515	0.0412489	0.0423892	0.0429654	0.0423293	0.0406702	0.0381506	0.0349013	0.0310199	0.0265719	0.0216654	0.017103	0.0133024	0.0101828	0.00768126	0.0057547	0.00437408	0.00352063	0.00317863	0.00314608	0.00313621	0.00312641	0.00311666	0.00310698	0.00309736	0.00298487	-0.00010261
138	0.0402694	0.0390264	0.0389482	0.0384819	0.0372798	0.0354491	0.0330788	0.0302394	0.0269825	0.0233421	0.0193895	0.0157182	0.012644	0.0101112	0.00807539	0.00650482	0.00537715	0.00467691	0.00439017	0.00435293	0.00433406	0.00431536	0.00429682	0.00427844	0.00426021	0.00410073	-0.000140807
139	0.0392695	0.0378529	0.0367138	0.0353135	0.0335538	0.0314837	0.0291418	0.0265569	0.0237487	0.0207281	0.0175367	0.0145894	0.0121101	0.0100604	0.00840844	0.00713084	0.00621039	0.00563441	0.00539089	0.00534756	0.00531911	0.00529097	0.00526312	0.00523557	0.0052083	0.0050086	-0.00017182
140	0.0858744	0.0737143	0.0444282	0.0182715	-0.00150907	-0.0166082	-0.0277811	-0.0351918	-0.0385796	-0.0373714	-0.0311488	-0.0230324	-0.0154311	-0.00864605	-0.00288901	0.00169253	0.00501453	0.00704675	0.00780732	0.00780182	0.00774143	0.00768196	0.00762339	0.00756572	0.00750891	0.00720451	-0.000246594
141	0.0895474	0.0765546	0.0457619	0.0184071	-0.00223517	-0.0180004	-0.0297004	-0.0375052	-0.041121	-0.039906	-0.0333669	-0.0247713	-0.0166787	-0.00942681	-0.00325761	0.0016591	0.00522576	0.00740669	0.00822119	0.00821313	0.00814622	0.0080804	0.00801563	0.00795189	0.00788915	0.00756649	-0.000258887
142	0.0861923	0.0740741	0.0451527	0.0193511	-0.000134792	-0.0149757	-0.0259246	-0.0331602	-0.0364537	-0.0352821	-0.0292798	-0.0214855	-0.0142184	-0.00775444	-0.00228468	0.00205965	0.005205	0.00712648	0.00784303	0.00783407	0.00777318	0.00771322	0.00765418	0.00759604	0.00753877	0.00723295	-0.00024756
143	0.0898472	0.0766802	0.0453054	0.0174275	-0.00363049	-0.0197507	-0.0317569	-0.0398058	-0.0435658	-0.0423317	-0.0355395	-0.0265558	-0.0180533	-0.0104029	-0.00387507	0.00133825	0.00512516	0.00744301	0.00831043	0.00830453	0.00823613	0.00816885	0.00810266	0.00803753	0.00797345	0.0076467	-0.00026161
144	0.0925482	0.0787917	0.0464693	0.0178661	-0.00370024	-0.0202066	-0.0325171	-0.0407988	-0.0447067	-0.0435021	-0.0365812	-0.0273827	-0.0186551	-0.0107874	-0.00406554	0.00130661	0.00520994	0.00759868	0.00849188	0.00848486	0.00841347	0.00834328	0.00827424	0.00820634	0.00813954	0.0078047	-0.000266972
145	0.0938202	0.0797236	0.0466992	0.0175198	-0.00447693	-0.0213333	-0.0339371	-0.0424522	-0.046507	-0.0453122	-0.0382053	-0.0287066	-0.0196584	-0.0114768	-0.00447166	0.00113482	0.00521159	0.00770736	0.00864092	0.00863422	0.00856031	0.00848765	0.00841622	0.00834598	0.0082769	0.00793532	-0.000271404
146	0.0821539	0.0710104	0.0440998	0.0199549	0.00168337	-0.012212	-0.0224197	-0.0291219	-0.0321467	-0.0310746	-0.0256447	-0.0186566	-0.0121963	-0.00648602	-0.00167438	0.00213806	0.00489598	0.0065816	0.00721185	0.00720595	0.0071544	0.00710358	0.00705347	0.00700407	0.00695535	0.00667707	-0.000228664
147	0.0929776	0.0790465	0.0462265	0.0171891	-0.00471564	-0.021507	-0.0340608	-0.0425341	-0.0465517	-0.0453223	-0.0381829	-0.0286533	-0.0195765	-0.0113703	-0.00434567	0.0012746	0.00535965	0.00785882	0.00879185	0.00878266	0.0087062	0.00863105	0.0085572	0.00848459	0.00841321	0.00806492	-0.0002758
148	0.0928922	0.0789767	0.0461734	0.0171515	-0.00473669	-0.0215074	-0.034034	-0.0424709	-0.0464402	-0.0451491	-0.0379367	-0.0283343	-0.0191943	-0.010938	-0.00387775	0.00176412	0.00585853	0.00835761	0.00928429	0.00926641	0.00918133	0.0090978	0.00901578	0.00893522	0.00885609	0.00848573	-0.000290065
149	0.0776373	0.0677058	0.0437107	0.0220499	0.00562287	-0.006839	-0.0159468	-0.0219013	-0.0246255	-0.0238567	-0.0194803	-0.0138882	-0.00879093	-0.00433269	-0.000602749	0.0023403	0.00446561	0.00576489	0.00625182	0.00624833	0.00620953	0.00617121	0.00613336	0.00609597	0.00605904	0.00582179	-0.00019955
150	0.0798321	0.0694119	0.0444234	0.0219463	0.00493375	-0.00796385	-0.0173891	-0.0235444	-0.0263326	-0.0254552	-0.020767	-0.0147794	-0.00930604	-0.00451009	-0.000494109	0.00267454	0.00496065	0.00635518	0.00687406	0.00686512	0.00681831	0.00677213	0.00672658	0.00668163	0.00663729	0.00637374	-0.000218344
151	0.0764058	0.0669168	0.0442358	0.0237359	0.00818459	-0.00359375	-0.0121822	-0.0177957	-0.0204042	-0.0198185	-0.0159876	-0.0110965	-0.00667338	-0.00282906	0.000372116	0.00288927	0.00470225	0.00580752	0.00621831	0.0062101	0.00617177	0.00613392	0.00609652	0.00605958	0.00602308	0.00578745	-0.00019838
152	0.0911966	0.0776861	0.0456219	0.0171949	-0.00425001	-0.0206567	-0.0328682	-0.0410343	-0.0447945	-0.0433965	-0.0362315	-0.0267762	-0.0178146	-0.00974956	-0.00287555	0.00260121	0.00656415	0.00897378	0.00985759	0.00982666	0.00973103	0.00963725	0.00954526	0.00945501	0.00936645	0.00897022	-0.000306474
153	0.0874418	0.0748008	0.0443183	0.0171597	-0.00335168	-0.0190078	-0.0305892	-0.0382368	-0.0416264	-0.0400858	-0.0331046	-0.0240289	-0.0154933	-0.00786165	-0.00139236	0.00373811	0.00743444	0.00966977	0.0104764	0.0104287	0.010321	0.0102156	0.0101123	0.0100111	0.00991184	0.00948741	-0.000323972
154	0.0727935	0.0642746	0.0440655	0.0256917	0.0116922	0.00106812	-0.00670098	-0.0118385	-0.0143729	-0.014209	-0.0113668	-0.00767361	-0.00436712	-0.00151447	0.000849838	0.00270459	0.00404001	0.00485536	0.00516	0.00515584	0.0051294	0.00510322	0.00507731	0.00505166	0.00502627	0.00483443	-0.000165875
155	0.0809661	0.0697647	0.0419606	0.0169674	-0.00195532	-0.0163519	-0.0269011	-0.0337312	-0.0365765	-0.0348891	-0.0283017	-0.0199229	-0.0121347	-0.00523817	0.000562136	0.00513233	0.0084056	0.0103702	0.0110621	0.0109951	0.0108755	0.0107585	0.010644	0.0105319	0.0104222	0.00997084	-0.000340312
156	0.072284	0.0629139	0.0387003	0.0166653	-7.8384e-05	-0.012765	-0.0219464	-0.0277374	-0.0299463	-0.0281755	-0.0222165	-0.0148334	-0.00807088	-0.00215377	0.00277505	0.00662789	0.00936704	0.0109945	0.0115472	0.0114609	0.011331	0.0112041	0.0110799	0.0109585	0.0108397	0.010366	-0.000353658
157	0.0679305	0.0608313	0.0446054	0.0297075	0.0182223	0.00941276	0.00285696	-0.00167	-0.00426517	-0.00494463	-0.00379498	-0.0020546	-0.000519767	0.000788072	0.00186296	0.00270187	0.00330418	0.00367112	0.00380693	0.00380266	0.00378826	0.00377396	0.00375977	0.00374569	0.00373171	0.00359391	-0.000123469
158	0.0663126	0.0581759	0.0366128	0.0168208	0.00174343	-0.0096453	-0.0178151	-0.0228779	-0.0246998	-0.0229896	-0.0176393	-0.0111222	-0.00521764	-9.59363e-05	0.00414129	0.00743541	0.00976544	0.0111397	0.0115928	0.0114989	0.0113682	0.0112404	0.0111155	0.0109933	0.0108737	0.0103982	-0.000354743
159	0.0642401	0.0583054	0.0456094	0.033813	0.0245234	0.0172199	0.0115755	0.00738674	0.00453249	0.00294548	0.0025287	0.00255912	0.00259038	0.00261571	0.00263517	0.00264881	0.0026567	0.00265889	0.00265549	0.00264871	0.00264171	0.00263475	0.00262783	0.00262094	0.00261409	0.00252037	-8.66832e-05
160	0.061105	0.0540682	0.0351289	0.0176148	0.00424153	-0.00583092	-0.0130027	-0.0173905	-0.0189208	-0.0174042	-0.012818	-0.00730866	-0.00237349	0.00186909	0.00535466	0.00804938	0.00994534	0.0110544	0.0114068	0.0113101	0.0111837	0.01106	0.010939	0.0108206	0.0107048	0.0102384	-0.000349347
161	0.0599761	0.0553175	0.0465255	0.0381644	0.0312584	0.0255161	0.0207337	0.0167665	0.0135112	0.0108938	0.00884714	0.00717055	0.00574091	0.00454373	0.00356938	0.00281092	0.00226342	0.00192351	0.00178734	0.0017751	0.00177196	0.00176882	0.0017657	0.00176259	0.00175949	0.00169785	-5.84439e-05
162	0.0660628	0.0602746	0.0490224	0.0385311	0.0301098	0.0233205	0.0178726	0.0135717	0.0102879	0.00793601	0.00642563	0.0053317	0.00439637	0.00360995	0.00296798	0.0024671	0.00210483	0.00187938	0.00178839	0.00177922	0.00177606	0.00177291	0.00176978	0.00176665	0.00176353	0.00170175	-5.85778e-05
163	0.0564204	0.0504123	0.0341775	0.0190585	0.00747786	-0.00123351	-0.00741347	-0.0111867	-0.0125382	-0.0113705	-0.00772699	-0.00338416	0.00045992	0.0037335	0.00640338	0.00845517	0.0098899	0.0107202	0.0109701	0.0108757	0.0107587	0.0106441	0.010532	0.0104223	0.0103148	0.00986915	-0.000336876
164	0.0645721	0.0593238	0.0498188	0.040857	0.0334785	0.027352	0.0222472	0.0180013	0.0144982	0.0116548	0.00939837	0.00753648	0.00595062	0.00462382	0.00354465	0.00270495	0.00209906	0.00172321	0.00157324	0.00156072	0.00155829	0.00155587	0.00155345	0.00155104	0.00154864	0.0014947	-5.14619e-05
165	0.0560469	0.0525496	0.0474185	0.0422898	0.0375817	0.0332102	0.0291069	0.0252148	0.0214853	0.0178759	0.0143745	0.011231	0.00857708	0.00637386	0.00459172	0.00321023	0.00221592	0.00160046	0.00135623	0.00133788	0.00133609	0.00133431	0.00133253	0.00133076	0.00132899	0.00128298	-4.41822e-05
166	0.0523677	0.0472993	0.0337604	0.0210641	0.0112861	0.0039095	-0.00134727	-0.00461418	-0.00592308	-0.00524897	-0.00267399	0.000416186	0.00311882	0.00539802	0.00724231	0.0086496	0.00962527	0.0101801	0.0103313	0.0102428	0.010139	0.0100372	0.00993749	0.0098397	0.00974383	0.00932814	-0.000318586
167	0.0617604	0.0574446	0.0509045	0.0445359	0.0389028	0.0338538	0.0292726	0.0250681	0.0211675	0.0175112	0.0140691	0.0110139	0.00843332	0.00628999	0.00455576	0.00321115	0.00224328	0.00164411	0.00140625	0.00138821	0.00138629	0.00138437	0.00138245	0.00138055	0.00137864	0.00133085	-4.58284e-05
168	0.0546293	0.0516835	0.0484984	0.0450873	0.0415113	0.037798	0.0339624	0.0300093	0.0259341	0.0217238	0.0174044	0.0134625	0.0101541	0.00742008	0.00521575	0.00351061	0.00228496	0.00152694	0.00122662	0.00120475	0.0012033	0.00120185	0.00120041	0.00119897	0.00119754	0.00115623	-3.98225e-05
169	0.0481962	0.0441375	0.0336995	0.0238168	0.0161082	0.0102144	0.00591799	0.00309499	0.00168184	0.00165144	0.0029103	0.00452861	0.00592341	0.00708368	0.00801034	0.00870683	0.00917849	0.00943195	0.00947616	0.00939617	0.0093087	0.00922285	0.00913857	0.00905581	0.00897454	0.00859822	-0.000293876
170	0.0523212	0.0500128	0.0488644	0.0472585	0.0448819	0.0418742	0.0383424	0.0343637	0.029988	0.0252407	0.0201908	0.0155431	0.0116634	0.00847084	0.00590452	0.00392343	0.00250127	0.00162237	0.00127434	0.00124912	0.00124756	0.00124601	0.00124446	0.00124291	0.00124137	0.0011985	-4.12764e-05
171	0.0539165	0.0514545	0.0501808	0.0484538	0.0459589	0.042839	0.0392029	0.0351286	0.030666	0.0258399	0.0207194	0.0160138	0.0120896	0.00886322	0.00627171	0.00427248	0.00283806	0.00195183	0.00160055	0.00157425	0.00157178	0.00156931	0.00156685	0.0015644	0.00156196	0.00150754	-5.19031e-05
172	0.0480523	0.0466185	0.047979	0.048625	0.0477785	0.0457005	0.0426105	0.0386807	0.0340354	0.0287541	0.0229609	0.0175973	0.0131441	0.00949486	0.00657004	0.00431668	0.00270107	0.00170335	0.00130846	0.00127996	0.00127833	0.0012767	0.00127507	0.00127344	0.00127182	0.00122787	-4.22866e-05
173	0.044977	0.0417623	0.034106	0.0267619	0.0208869	0.0162496	0.0126951	0.0101198	0.00845528	0.00765631	0.00764671	0.00790841	0.00812617	0.00829646	0.00842061	0.00850003	0.00853611	0.00853029	0.00848425	0.00841464	0.00834443	0.00827538	0.00820746	0.00814064	0.00807491	0.00774322	-0.000264886
174	0.0420621	0.0415184	0.0451084	0.0478267	0.0484771	0.047394	0.044881	0.0411897	0.0365114	0.0309764	0.0247584	0.0189738	0.0141874	0.0102758	0.00714696	0.00473996	0.00301592	0.00195185	0.00153061	0.00149975	0.00149751	0.00149527	0.00149304	0.00149081	0.00148859	0.00143683	-4.94724e-05
175	0.0422164	0.0414821	0.0442529	0.0462593	0.0464892	0.045227	0.0427265	0.0391964	0.0347952	0.0296308	0.0238549	0.0184805	0.0140246	0.0103786	0.00746078	0.00521591	0.00360828	0.00261597	0.0022219	0.00219054	0.00218575	0.00218099	0.00217624	0.00217151	0.00216681	0.00209005	-7.19153e-05
176	0.0354127	0.0357398	0.0415811	0.0464525	0.0486977	0.0486992	0.0468368	0.0434424	0.0387789	0.0330329	0.0264315	0.0202641	0.015177	0.0110299	0.00771916	0.00517571	0.0033557	0.002233	0.00178837	0.00175515	0.00175207	0.00174901	0.00174595	0.00174291	0.00173988	0.00167896	-5.77948e-05
177	0.0414273	0.0391204	0.0345271	0.0299877	0.0261085	0.0227897	0.0199556	0.0175481	0.0155224	0.0138437	0.0124783	0.0113359	0.0103598	0.00953967	0.00886766	0.00833715	0.00794255	0.00767904	0.00754147	0.00747965	0.00742412	0.00736941	0.0073155	0.00726237	0.00721001	0.00691979	-0.000236917
178	0.0305207	0.0312818	0.0380424	0.0438795	0.0469497	0.047616	0.0462624	0.0432376	0.0388257	0.0332342	0.0267108	0.0205903	0.0155436	0.0114316	0.00815071	0.00563171	0.00383014	0.00271903	0.00227814	0.00224336	0.00223834	0.00223334	0.00222837	0.00222341	0.00221848	0.00213978	-7.36226e-05
179	0.0331121	0.0331709	0.0372605	0.0406554	0.0421382	0.0419636	0.0403806	0.0376085	0.0338238	0.0291557	0.0237775	0.0187248	0.0145324	0.0111021	0.00835801	0.00624818	0.00473793	0.00380489	0.00343079	0.00339453	0.00338305	0.00337164	0.00336031	0.00334906	0.00333788	0.00321588	-0.000110525
180	0.0267268	0.0277373	0.0349277	0.0412757	0.044853	0.0459888	0.0450497	0.0423798	0.0382659	0.0329228	0.0266065	0.0206556	0.0157465	0.0117463	0.00855523	0.00610599	0.00435486	0.00327471	0.00284465	0.00280797	0.00280011	0.00279229	0.00278452	0.00277678	0.00276909	0.0026694	-9.17948e-05
181	0.0342954	0.033842	0.0358558	0.0373726	0.0376505	0.0368531	0.0351304	0.0326107	0.029396	0.0255605	0.0212196	0.0171451	0.0137449	0.0109514	0.00871074	0.00698477	0.00574684	0.00497854	0.00466376	0.00462235	0.00460108	0.00458001	0.00455913	0.00453843	0.00451793	0.00434769	-0.000149249
182	0.0376446	0.0364385	0.0358333	0.0349429	0.0335764	0.031798	0.0296601	0.0272039	0.0244594	0.0214462	0.0182151	0.0152185	0.0127001	0.0106196	0.00894378	0.00764794	0.00671385	0.00612794	0.00587739	0.00582854	0.00579477	0.00576138	0.00572838	0.00569575	0.00566349	0.00544388	-0.000186669
183	0.0402656	0.0385716	0.036444	0.0341597	0.0318223	0.0294371	0.0270064	0.0245296	0.0220038	0.0194237	0.0168071	0.0144198	0.0124052	0.0107346	0.00938441	0.00833613	0.00757565	0.00709187	0.00687392	0.00681557	0.00676943	0.00672391	0.00667901	0.00663469	0.00659096	0.00632955	-0.00021684
184	0.0262332	0.0270863	0.0334642	0.0391047	0.0422864	0.0432914	0.0424312	0.0399986	0.03624	0.0313421	0.0255354	0.0200494	0.0155127	0.0118104	0.00885443	0.00658477	0.00496161	0.00395938	0.00355768	0.00351874	0.0035064	0.00349415	0.00348199	0.0034699	0.00345791	0.00333112	-0.000114472
185	0.0297744	0.0299473	0.0338558	0.0371821	0.0387844	0.0388714	0.0376523	0.0353156	0.0320173	0.0278747	0.0230494	0.0184939	0.014706	0.0116028	0.00911895	0.00720859	0.00584012	0.00499206	0.0046461	0.00460274	0.00458165	0.00456075	0.00454005	0.00451953	0.00449919	0.00432974	-0.000148636
186	0.0339685	0.0334412	0.0350421	0.0362014	0.0362775	0.0354108	0.0337292	0.0313413	0.0283339	0.0247703	0.0207533	0.0169833	0.0138325	0.0112414	0.00916163	0.00755846	0.00640711	0.00568995	0.00539113	0.00534408	0.00531567	0.00528756	0.00525975	0.00523223	0.005205	0.00500545	-0.000171712
187	0.0370874	0.0360615	0.0361397	0.0358833	0.0349578	0.0334541	0.0314493	0.0290058	0.0261713	0.0229788	0.0194958	0.0162526	0.0135333	0.0112913	0.0094881	0.00809523	0.00709186	0.0064625	0.00619277	0.00613914	0.00610168	0.00606467	0.00602811	0.00599199	0.0059563	0.00572367	-0.000196206
188	0.0411245	0.0396276	0.0386391	0.0373833	0.0357033	0.0336608	0.0313048	0.028673	0.0257918	0.0226777	0.0193783	0.0163338	0.0137789	0.0116708	0.00997383	0.00866151	0.00771393	0.00711603	0.00685364	0.00679257	0.00674675	0.00670153	0.00665692	0.0066129	0.00656946	0.00630903	-0.000216142
189	0.0322888	0.0320672	0.0346931	0.0368154	0.0375734	0.0371397	0.0356779	0.0333313	0.0302165	0.0264202	0.0220709	0.0179771	0.0145645	0.011764	0.00951962	0.00779165	0.00655191	0.00578056	0.00546011	0.00541091	0.00538179	0.00535298	0.00532448	0.00529628	0.00526838	0.00506608	-0.000173782
190	0.0373974	0.036458	0.0370115	0.0371857	0.0365356	0.035175	0.0332026	0.0306992	0.0277274	0.0243316	0.0205923	0.0171056	0.0141886	0.0117877	0.00985932	0.00837134	0.00730038	0.00662923	0.00634208	0.00628556	0.0062463	0.00620752	0.00616923	0.0061314	0.00609404	0.00585522	-0.000200689
191	0.0893952	0.0766191	0.0466817	0.0201109	9.797e-05	-0.0151273	-0.0263622	-0.0337991	-0.0372023	-0.036026	-0.0298804	-0.0218789	-0.0144081	-0.00775782	-0.0021289	0.00234063	0.00557401	0.00754602	0.00827761	0.00826313	0.00819541	0.00812879	0.00806325	0.00799875	0.00793528	0.00761038	-0.000260377
192	0.0933352	0.0795025	0.0473276	0.0189068	-0.00248553	-0.0188208	-0.0309679	-0.0391089	-0.0429277	-0.0417308	-0.0349654	-0.0260143	-0.0175547	-0.00995263	-0.0034739	0.00169429	0.00544394	0.00773532	0.00858899	0.00857778	0.00850483	0.00843311	0.00836259	0.00829323	0.00822502	0.00788599	-0.00026973
193	0.0959182	0.0813963	0.0478256	0.0182644	-0.00397704	-0.0210011	-0.0337244	-0.0423241	-0.0464338	-0.0452632	-0.0381471	-0.0286262	-0.019558	-0.0113602	-0.00434301	0.00127123	0.00535192	0.00784849	0.00878063	0.00877157	0.0086953	0.00862034	0.00854667	0.00847424	0.00840303	0.00805524	-0.000275471
194	0.0971909	0.0823252	0.0480649	0.0179429	-0.00471566	-0.0220788	-0.0350869	-0.0439146	-0.0481692	-0.04701	-0.0397123	-0.0298954	-0.0205095	-0.0119997	-0.00470065	0.00114663	0.00539939	0.00800158	0.00897291	0.00896329	0.00888366	0.00880544	0.00872858	0.00865305	0.00857882	0.00822232	-0.000281137
195	0.0839107	0.0725088	0.0454355	0.021228	0.00295277	-0.0109123	-0.0210735	-0.0277303	-0.0307317	-0.0296851	-0.0243567	-0.0175158	-0.0112108	-0.0056529	-0.000980582	0.00271361	0.00538026	0.00700538	0.00760778	0.00759455	0.00753731	0.00748092	0.00742537	0.00737064	0.00731671	0.00702145	-0.000240373
196	0.0870391	0.0749902	0.0468565	0.0218279	0.00298317	-0.0112985	-0.0217663	-0.0286309	-0.0317312	-0.0306483	-0.0251233	-0.018016	-0.0114542	-0.00566402	-0.00079499	0.00305343	0.00582854	0.00751621	0.00813751	0.0081178	0.00805243	0.00798811	0.00792481	0.0078625	0.00780116	0.00748275	-0.000256044
197	0.0835871	0.0724518	0.0463672	0.0230567	0.00548103	-0.00781135	-0.0175101	-0.023835	-0.0266878	-0.0257572	-0.020888	-0.0146738	-0.00899267	-0.00401702	0.00014485	0.00342284	0.0057816	0.00721395	0.00773915	0.00771888	0.00765976	0.00760153	0.00754418	0.0074877	0.00743205	0.00713131	-0.000244106
198	0.0974471	0.0825089	0.0480969	0.017853	-0.00489334	-0.022324	-0.0353836	-0.0442448	-0.0485074	-0.0473179	-0.0399387	-0.0300134	-0.0205191	-0.0119092	-0.00452483	0.00138852	0.00568632	0.00831284	0.00928964	0.009275	0.00918976	0.00910608	0.00902391	0.00894321	0.00886393	0.00849319	-0.000290318
199	0.0964093	0.0817264	0.0477672	0.017885	-0.00459129	-0.0217976	-0.034659	-0.0433448	-0.0474649	-0.046191	-0.0388203	-0.0289668	-0.0195678	-0.0110658	-0.00379073	0.00202279	0.00623898	0.0088084	0.00975644	0.00973162	0.00963783	0.00954583	0.00945557	0.009367	0.00928007	0.00888825	-0.000303699
200	0.0788424	0.0688425	0.0451779	0.0238787	0.00776295	-0.00442518	-0.0133017	-0.0190871	-0.0217379	-0.0210389	-0.0169193	-0.0116744	-0.00692208	-0.00278717	0.000656713	0.00336299	0.00530915	0.00649191	0.00692696	0.00691172	0.00686427	0.00681748	0.00677131	0.00672577	0.00668084	0.00641528	-0.000219758
201	0.0931131	0.0792167	0.0466333	0.0178385	-0.00384216	-0.0204078	-0.032727	-0.0409599	-0.0447475	-0.0433331	-0.036104	-0.0265673	-0.017532	-0.00940537	-0.00248445	0.0030239	0.00700412	0.00941892	0.0102986	0.0102591	0.0101549	0.0100528	0.0099528	0.00985471	0.00975855	0.0093421	-0.000319058
202	0.0870657	0.0745536	0.0444175	0.0175651	-0.00270216	-0.0181469	-0.0295397	-0.0370254	-0.0402965	-0.0387118	-0.0317974	-0.0228581	-0.014478	-0.00700636	-0.000688236	0.00431129	0.00790525	0.010072	0.0108464	0.0107892	0.0106741	0.0105613	0.010451	0.0103429	0.010237	0.00979548	-0.000334387
203	0.0728241	0.0643416	0.0443103	0.0261083	0.0122494	0.00174528	-0.00592107	-0.0109749	-0.0134506	-0.0132627	-0.0104407	-0.00679029	-0.00352957	-0.000722715	0.00159831	0.00341454	0.00471815	0.00551004	0.0058008	0.00578917	0.00575585	0.00572291	0.00569035	0.00565815	0.00562632	0.00540834	-0.000185457
204	0.0784778	0.0678291	0.0411255	0.0170413	-0.0012067	-0.0150665	-0.0251783	-0.031668	-0.0342963	-0.0325683	-0.0261741	-0.0181147	-0.010662	-0.00409067	0.00141678	0.00574346	0.00883366	0.0106813	0.0113236	0.0112479	0.0111228	0.0110004	0.0108807	0.0107636	0.010649	0.0101855	-0.000347563
205	0.0682519	0.0596784	0.0370662	0.0163652	0.000603703	-0.0113212	-0.0199071	-0.0252613	-0.0272206	-0.0254446	-0.0197801	-0.0128353	-0.00651125	-0.00100373	0.00356674	0.00712851	0.00965334	0.0111472	0.0116462	0.0115542	0.0114222	0.0112932	0.0111671	0.0110438	0.0109231	0.0104449	-0.00035632
206	0.0670692	0.0600456	0.0437651	0.0288063	0.0172888	0.00847655	0.00195216	-0.00250246	-0.00497598	-0.00547572	-0.00408582	-0.00209746	-0.000344266	0.00114921	0.00237546	0.0033308	0.00401473	0.00442912	0.00457948	0.00457018	0.00454939	0.00452878	0.00450837	0.00448813	0.00446808	0.00429993	-0.000147617
207	0.0612402	0.0540418	0.0344357	0.0163014	0.00245091	-0.00799202	-0.0154335	-0.0199749	-0.0215108	-0.0198074	-0.0148082	-0.00879634	-0.00338655	0.0012797	0.00512217	0.00809712	0.0101922	0.0114191	0.0118113	0.0117087	0.0115732	0.0114408	0.0113114	0.0111849	0.0110611	0.0105755	-0.000360725
208	0.0610993	0.0555855	0.0434384	0.0320968	0.0231579	0.0161394	0.0107385	0.00676794	0.00411692	0.00272524	0.00249889	0.00270357	0.0028851	0.00303675	0.00315876	0.00325145	0.00331514	0.0033502	0.00335719	0.0033472	0.00333603	0.00332494	0.00331392	0.00330298	0.0032921	0.00317192	-0.000109019
209	0.0573787	0.0509924	0.0334369	0.0171097	0.00461888	-0.00477612	-0.0114314	-0.015454	-0.0167852	-0.0152672	-0.0109037	-0.00571173	-0.00108281	0.00288044	0.00612487	0.0086244	0.0103757	0.0113923	0.0117043	0.0115987	0.0114657	0.0113357	0.0112086	0.0110844	0.0109629	0.0104825	-0.000357589
210	0.0549832	0.050972	0.0431415	0.0356164	0.0293589	0.0241288	0.0197556	0.0161171	0.013125	0.0107156	0.00882939	0.0072831	0.00596409	0.00485934	0.00396017	0.00326013	0.00275453	0.00243998	0.00231264	0.00229902	0.00229375	0.0022885	0.00228327	0.00227807	0.00227289	0.00219215	-7.54202e-05
211	0.0531967	0.0477214	0.0326526	0.018549	0.0077266	-0.000406245	-0.00615178	-0.00962483	-0.010818	-0.00965327	-0.00618733	-0.00208998	0.00152246	0.00458795	0.00707977	0.00898789	0.0103158	0.0110771	0.0112956	0.0111924	0.0110685	0.0109473	0.0108288	0.0107128	0.0105992	0.0101385	-0.000345974
212	0.0506706	0.0478593	0.0438797	0.0397904	0.0358889	0.0321369	0.0285001	0.0249473	0.0214493	0.0179777	0.0145347	0.011418	0.00878697	0.00660338	0.00483768	0.00346936	0.00248477	0.00187531	0.00163307	0.0016141	0.0016115	0.0016089	0.00160632	0.00160374	0.00160117	0.00154533	-5.32021e-05
213	0.0495695	0.0449526	0.0324572	0.0206862	0.0116015	0.00474839	-0.000125134	-0.00313937	-0.00432971	-0.00368287	-0.00128614	0.0015739	0.00406569	0.00615952	0.0078476	0.00913016	0.0100137	0.0105093	0.0106333	0.0105373	0.0104274	0.0103198	0.0102144	0.0101111	0.0100099	0.00958032	-0.000327114
214	0.0479769	0.0461009	0.0454422	0.044315	0.0423756	0.0397607	0.0365785	0.0329092	0.0288074	0.0243033	0.01947	0.0150041	0.0112704	0.00819476	0.00572047	0.0038094	0.00243703	0.00158875	0.0012528	0.00122845	0.00122694	0.00122544	0.00122394	0.00122244	0.00122095	0.00117881	-4.05993e-05
215	0.0474349	0.0433827	0.0327204	0.0226239	0.014772	0.00879868	0.00448689	0.00171719	0.000433277	0.000616002	0.00217177	0.00409738	0.0057599	0.00714524	0.00825333	0.0090876	0.00965425	0.00996134	0.0100199	0.00993109	0.00983344	0.00973768	0.00964377	0.00955166	0.00946129	0.00906019	-0.000309519
216	0.0416779	0.0410608	0.0442088	0.0465388	0.0469587	0.0457733	0.043257	0.0396365	0.0350835	0.0297146	0.0236906	0.0180805	0.0134291	0.00962126	0.00657126	0.00422216	0.00253804	0.00149801	0.00108662	0.00105747	0.00105635	0.00105524	0.00105413	0.00105302	0.00105191	0.00101578	-3.499e-05
217	0.0428573	0.0422	0.0454981	0.0479366	0.0483757	0.0471427	0.0445313	0.040783	0.0360799	0.0305453	0.0243459	0.0185809	0.0138073	0.00990333	0.00677861	0.00437324	0.0026494	0.00158508	0.00116407	0.00113411	0.00113283	0.00113154	0.00113026	0.00112899	0.00112772	0.0010889	-3.75059e-05
218	0.0439087	0.0408204	0.0334082	0.0262888	0.0205937	0.0161036	0.0126705	0.0101958	0.00861354	0.00787991	0.00791963	0.00822019	0.00846999	0.00866572	0.00880898	0.0089014	0.00894465	0.00894042	0.00889069	0.00881434	0.00873733	0.00866165	0.00858727	0.00851416	0.00844228	0.00809255	-0.000276737
219	0.0443871	0.0410572	0.0326943	0.0247011	0.0183861	0.0134896	0.00984381	0.00734296	0.0059221	0.00554199	0.00611803	0.00697845	0.00771028	0.00830898	0.00877723	0.00911835	0.00933616	0.00943475	0.00941921	0.00933624	0.00924988	0.0091651	0.00908186	0.00900013	0.00891985	0.00854629	-0.000292117
220	0.0399253	0.0376277	0.0326538	0.0277777	0.0237139	0.0203449	0.0175843	0.0153674	0.0136461	0.0123837	0.0115353	0.0108969	0.0103451	0.00987397	0.00947989	0.00915958	0.00891014	0.00872895	0.00861313	0.00853685	0.00846459	0.00839354	0.00832368	0.00825496	0.00818738	0.00785019	-0.000268516
221	0.0303657	0.031376	0.0392467	0.0460553	0.0496833	0.0505573	0.0491362	0.0458374	0.0409986	0.0348634	0.0277112	0.0210155	0.0155073	0.0110245	0.00744872	0.00470213	0.00273627	0.00152332	0.00104381	0.00101011	0.00100909	0.00100807	0.00100706	0.00100604	0.00100503	0.000970557	-3.34339e-05
222	0.0286658	0.0298856	0.0383912	0.0458287	0.0499292	0.0511251	0.0498966	0.0466866	0.0418569	0.0356706	0.0284244	0.0216381	0.0160625	0.0115301	0.0079184	0.00514668	0.00316435	0.00194188	0.00145836	0.00142346	0.00142144	0.00141942	0.00141741	0.0014154	0.0014134	0.00136436	-4.69806e-05
223	0.0191081	0.0214322	0.0335806	0.0446434	0.0514113	0.0543348	0.0540229	0.0510824	0.0460273	0.0392396	0.0311211	0.0235059	0.0172824	0.0122426	0.00823637	0.00516639	0.00297225	0.00161952	0.00108497	0.00104744	0.00104635	0.00104525	0.00104416	0.00104307	0.00104198	0.0010062	-3.46606e-05
224	0.0415254	0.0391162	0.0340862	0.0291535	0.0250141	0.0215491	0.0186704	0.0163119	0.0144237	0.0129679	0.0119019	0.0110573	0.0103319	0.00971794	0.00921021	0.00880411	0.00849563	0.00828123	0.00815705	0.00808724	0.00802236	0.00795851	0.00789568	0.00783382	0.00777293	0.00745588	-0.000255131
225	0.0411248	0.0391716	0.0361066	0.032977	0.0300745	0.0273636	0.0248147	0.0224026	0.0201057	0.0179053	0.0157978	0.0139111	0.0123123	0.010981	0.00990009	0.00905585	0.00843727	0.00803536	0.007841	0.00777115	0.00771123	0.00765222	0.00759411	0.00753687	0.00748049	0.00717745	-0.000245674
226	0.0198029	0.0219434	0.0333237	0.0436753	0.049997	0.0527123	0.0523816	0.0495622	0.0447273	0.0382306	0.0304508	0.0231422	0.0171606	0.0123127	0.00845768	0.00550368	0.00339302	0.00209215	0.00157767	0.00154033	0.00153797	0.0015356	0.00153325	0.0015309	0.00152856	0.00147536	-5.07968e-05
227	0.0145048	0.0172423	0.0308527	0.0434499	0.0514078	0.0551494	0.0553193	0.0525868	0.0475296	0.0405818	0.0321912	0.0243129	0.0178874	0.0126922	0.00856727	0.00540898	0.00315305	0.00176273	0.00121334	0.00117454	0.00117316	0.00117178	0.00117041	0.00116904	0.00116768	0.00112744	-3.88319e-05
228	0.0205584	0.0223624	0.0322763	0.0412896	0.0467917	0.0491457	0.0488174	0.0462692	0.0418965	0.0359992	0.0289114	0.022228	0.01674	0.012283	0.00873517	0.00601559	0.00407263	0.00287506	0.00239994	0.00236232	0.00235675	0.00235121	0.0023457	0.00234021	0.00233474	0.00225166	-7.74631e-05
229	0.0416686	0.0396669	0.0365351	0.0333375	0.0303699	0.027596	0.0249852	0.0225116	0.020153	0.0178899	0.015719	0.0137749	0.0121281	0.0107578	0.009646	0.00877877	0.00814486	0.00773517	0.00754052	0.00747489	0.00741943	0.00736479	0.00731095	0.00725789	0.00720559	0.00691557	-0.000236774
230	0.0440092	0.0420522	0.0398124	0.0374125	0.0349191	0.0323453	0.0296989	0.0269835	0.0241988	0.021341	0.0184319	0.0157797	0.0135478	0.0117016	0.010212	0.00905677	0.00821903	0.00768546	0.00744328	0.00737582	0.00732182	0.0072686	0.00721615	0.00716445	0.00711348	0.0068278	-0.00023379
231	0.0135704	0.0162545	0.0295401	0.0418965	0.0497844	0.0535888	0.0539117	0.0513868	0.0465671	0.0398723	0.031741	0.0240878	0.0178397	0.0127851	0.00877113	0.00569809	0.00350364	0.00215156	0.0016169	0.00157808	0.00157559	0.00157312	0.00157065	0.00156818	0.00156573	0.00151117	-5.2028e-05
232	0.0156347	0.0179008	0.0294105	0.0400737	0.0468491	0.0500814	0.0502744	0.0479518	0.0435724	0.0374885	0.0300824	0.0230872	0.0173562	0.0127097	0.00901543	0.006186	0.00416562	0.00292073	0.00242696	0.00238796	0.00238227	0.00237661	0.00237097	0.00236536	0.00235978	0.00227575	-7.82899e-05
233	0.0199741	0.0216338	0.0308016	0.0391726	0.0443341	0.0466032	0.0463874	0.0440943	0.0400769	0.0346062	0.0279928	0.0217357	0.0165872	0.0124007	0.00906617	0.00650976	0.00468342	0.00355723	0.00310836	0.00306897	0.00305958	0.00305025	0.00304097	0.00303175	0.00302259	0.00291303	-0.000100148
234	0.0250227	0.0258971	0.0321681	0.0377574	0.0409783	0.0420909	0.0413864	0.0391421	0.0355938	0.0309222	0.025353	0.0200798	0.0157162	0.0121541	0.00931	0.00712644	0.00556469	0.00459928	0.00420939	0.00416662	0.00414933	0.00413218	0.00411518	0.00409831	0.00408158	0.00392949	-0.000134951
235	0.044081	0.0421649	0.040132	0.0379154	0.035536	0.0330178	0.0303777	0.027626	0.0247677	0.0218026	0.0187581	0.0159756	0.0136365	0.0117032	0.0101447	0.00893728	0.00806304	0.00750809	0.00725915	0.00719372	0.00714234	0.00709169	0.00704175	0.00699251	0.00694396	0.0066662	-0.000228295
236	0.0464288	0.0443945	0.042549	0.0404842	0.0381419	0.0355664	0.0327909	0.0298383	0.0267226	0.0234497	0.0200565	0.0169508	0.0143474	0.0122009	0.0104738	0.00913822	0.00817323	0.00756279	0.00729191	0.00722458	0.00717276	0.00712167	0.00707132	0.00702166	0.0069727	0.00669361	-0.000229227
237	0.0185722	0.0203608	0.0299568	0.0387729	0.0442854	0.0468062	0.0467511	0.0445421	0.0405473	0.035051	0.0283766	0.0220573	0.0168612	0.0126384	0.00927648	0.00670007	0.00485991	0.00372523	0.00327252	0.00323191	0.0032215	0.00321116	0.00320088	0.00319066	0.00318052	0.00306475	-0.000105347
238	0.0250431	0.0259448	0.032347	0.0380593	0.0413622	0.042521	0.0418338	0.0395846	0.0360151	0.0313107	0.0257012	0.020392	0.0160011	0.0124186	0.00955933	0.00736486	0.00579553	0.00482516	0.00443231	0.00438757	0.0043684	0.0043494	0.00433056	0.00431189	0.00429338	0.00413252	-0.000141894
239	0.0295022	0.0297511	0.0339572	0.0375691	0.0393768	0.0395979	0.0384528	0.0361418	0.0328312	0.0286471	0.0237593	0.0191448	0.0153121	0.0121753	0.00966659	0.00773814	0.0063568	0.00549981	0.00514766	0.00509938	0.0050735	0.00504789	0.00502254	0.00499744	0.00497259	0.00478305	-0.000164121
240	0.0355432	0.0349724	0.0367506	0.0380569	0.0381912	0.0373119	0.035563	0.0330666	0.02992	0.0261942	0.0219998	0.018071	0.0147943	0.0121042	0.00994782	0.00828685	0.00709394	0.00634945	0.00603578	0.00598096	0.0059454	0.00591026	0.00587554	0.00584122	0.00580729	0.00558131	-0.000191354
241	0.0414714	0.0401066	0.0398174	0.0391883	0.0379042	0.0360629	0.0337451	0.0310148	0.027919	0.0244896	0.020793	0.0173699	0.0145062	0.0121493	0.0102559	0.00879449	0.00774152	0.0070796	0.00679267	0.00673073	0.00668573	0.00664133	0.00659751	0.00655427	0.00651159	0.00625381	-0.000214263
242	0.04649	0.0445178	0.0429723	0.0411741	0.0390001	0.0365112	0.0337541	0.0307626	0.0275592	0.0241556	0.0205965	0.0173322	0.0145993	0.0123483	0.0105388	0.00914071	0.0081317	0.00749479	0.00721423	0.00714728	0.00709656	0.00704656	0.00699725	0.00694863	0.00690068	0.00662494	-0.000226891
243	0.0476367	0.0455334	0.0437597	0.0417495	0.0394082	0.0367907	0.0339381	0.0308794	0.0276331	0.024208	0.020645	0.0173833	0.0146527	0.0124036	0.0105957	0.00919884	0.00819052	0.00755377	0.00727277	0.00720502	0.00715348	0.00710267	0.00705258	0.00700319	0.00695448	0.00667624	-0.000228636
244	0.0325192	0.0324957	0.0360828	0.0390724	0.0403749	0.0402085	0.0387856	0.0362944	0.0328882	0.0286812	0.0238307	0.0192689	0.0154801	0.0123793	0.00989947	0.00799324	0.0066275	0.00577933	0.005429	0.0053781	0.00534933	0.00532087	0.00529271	0.00526484	0.00523727	0.00503632	-0.000172766
245	0.0409296	0.0397705	0.0402655	0.0403439	0.0395253	0.0379439	0.0357141	0.0329284	0.0296571	0.0259491	0.0218905	0.0181207	0.0149749	0.012391	0.0103188	0.00872175	0.00757335	0.0068542	0.00654679	0.00648648	0.00644468	0.00640341	0.00636267	0.00632244	0.00628272	0.00603538	-0.000206825
246	0.0470155	0.0450768	0.0438484	0.0423273	0.0403141	0.0378902	0.035119	0.0320479	0.0287095	0.0251229	0.0213419	0.0178686	0.0149656	0.0125777	0.0106604	0.00918057	0.00811393	0.00744218	0.00714856	0.00708161	0.00703181	0.00698271	0.00693429	0.00688654	0.00683944	0.00656655	-0.000224905
247	0.0944334	0.0805188	0.0486613	0.0205967	-0.000472161	-0.0165006	-0.028362	-0.0362625	-0.0399331	-0.0387542	-0.0322555	-0.023721	-0.0157076	-0.00854484	-0.00246591	0.00236779	0.00586571	0.00799745	0.00878587	0.00876713	0.00869094	0.00861605	0.00854245	0.0084701	0.00839896	0.00805137	-0.00027534
248	0.097643	0.0828445	0.0491606	0.0195979	-0.002588	-0.0195216	-0.0321371	-0.0406324	-0.0446714	-0.0435081	-0.0365286	-0.0272303	-0.0184092	-0.0104607	-0.00367477	0.00174324	0.00567455	0.00807529	0.00896734	0.00895252	0.00887308	0.00879504	0.00871836	0.00864301	0.00856895	0.00821294	-0.000280819
249	0.0999597	0.0845335	0.0496174	0.0190581	-0.00386701	-0.0214011	-0.0345218	-0.0434238	-0.0477267	-0.0465982	-0.0393219	-0.0295302	-0.0201775	-0.0117052	-0.00444399	0.00136864	0.00559308	0.00817548	0.0091369	0.00912385	0.00904136	0.00896035	0.00888077	0.0088026	0.00872579	0.00836196	-0.000285871
250	0.101176	0.0854255	0.0499	0.0188552	-0.00442582	-0.022246	-0.035605	-0.0446966	-0.0491189	-0.0479976	-0.0405662	-0.0305234	-0.0209015	-0.0121657	-0.00466713	0.00134071	0.00570828	0.00837754	0.00937011	0.00935513	0.00926842	0.00918331	0.00909974	0.00901768	0.00893709	0.00856266	-0.000292672
251	0.0866262	0.0748764	0.0478126	0.0237476	0.00565227	-0.00801569	-0.0179864	-0.0244924	-0.0274299	-0.0264697	-0.0214399	-0.0150118	-0.00912793	-0.00397151	0.000341926	0.00373778	0.00617883	0.00765814	0.00819687	0.00817074	0.00810452	0.00803937	0.00797525	0.00791215	0.00785004	0.00752926	-0.000257623
252	0.0908287	0.0779262	0.0482862	0.0220665	0.00237536	-0.0125469	-0.0235058	-0.0307207	-0.0340042	-0.032882	-0.0270393	-0.0194811	-0.0124719	-0.00626698	-0.00103822	0.00309895	0.00608286	0.00789632	0.00856223	0.00853891	0.00846662	0.00839554	0.00832564	0.00825689	0.00818928	0.007852	-0.000268577
253	0.100869	0.0851922	0.0497846	0.0188329	-0.00437711	-0.0221357	-0.0354363	-0.0444704	-0.0488368	-0.0476662	-0.0402008	-0.0301382	-0.0205067	-0.0117706	-0.00427926	0.00171645	0.00606991	0.00872598	0.00970876	0.00968712	0.00959418	0.00950301	0.00941355	0.00932577	0.0092396	0.00884984	-0.000302399
254	0.0982287	0.0831976	0.0488816	0.0187819	-0.00380887	-0.0210693	-0.0339467	-0.0426245	-0.0467254	-0.0454368	-0.0380743	-0.0282542	-0.0189047	-0.0104623	-0.00324975	0.00250476	0.00667127	0.00920469	0.0101333	0.0101002	0.00999925	0.00990025	0.0098032	0.00970803	0.00961469	0.00920569	-0.000314443
255	0.0807122	0.070486	0.0468209	0.0256031	0.00958915	-0.00249038	-0.0112666	-0.0169794	-0.0196115	-0.0189803	-0.0150447	-0.0100401	-0.00552542	-0.00161264	0.00163482	0.00417828	0.00600071	0.00710217	0.00749977	0.00747435	0.0074189	0.00736426	0.00731043	0.00725737	0.00720508	0.00691509	-0.000236758
256	0.0925633	0.0788652	0.0468104	0.0184774	-0.00283842	-0.01909	-0.031131	-0.0391285	-0.0427512	-0.0412931	-0.0342016	-0.0249149	-0.0161575	-0.00831164	-0.00165115	0.00363593	0.00744719	0.00975278	0.0105854	0.0105373	0.0104274	0.0103198	0.0102144	0.0101111	0.0100099	0.00958034	-0.000327115
257	0.0839205	0.0721488	0.0434685	0.0178077	-0.00157762	-0.0163182	-0.0271332	-0.0341662	-0.0371498	-0.0355209	-0.0288935	-0.0204246	-0.0125412	-0.00555217	0.000331581	0.00497117	0.00829654	0.0102943	0.0110001	0.0109353	0.010817	0.0107013	0.010588	0.010477	0.0103684	0.00991994	-0.000338592
258	0.0742834	0.0655674	0.0452268	0.0267991	0.0127976	0.00220626	-0.00550697	-0.0105753	-0.0130377	-0.0128118	-0.00993208	-0.00622357	-0.00291553	-7.24525e-05	0.00227411	0.00410609	0.0054169	0.00620884	0.00649405	0.00647414	0.0064325	0.00639138	0.00635079	0.00631071	0.00627114	0.00602432	-0.000206449
259	0.0755904	0.0667257	0.0463848	0.0280063	0.0140626	0.0035294	-0.00413459	-0.0091738	-0.0116413	-0.0114715	-0.00871235	-0.00515111	-0.00198364	0.000731226	0.00296619	0.0047064	0.00594749	0.00669316	0.00695616	0.006929	0.00688132	0.00683429	0.0067879	0.00674214	0.00669698	0.00643068	-0.000220282
260	0.0696919	0.0622052	0.0450828	0.0294456	0.0174702	0.00835865	0.00166361	-0.00284464	-0.00525582	-0.00557289	-0.00388345	-0.00157328	0.000460458	0.00218921	0.00360398	0.00470094	0.00548053	0.00594641	0.00610664	0.00608286	0.00604608	0.00600975	0.00597384	0.00593837	0.00590331	0.00567305	-0.000194481
261	0.073267	0.0637121	0.039166	0.0168601	-8.25111e-05	-0.0129252	-0.0222336	-0.0281263	-0.030409	-0.0286753	-0.0227063	-0.0152874	-0.00848372	-0.00252377	0.00244618	0.00633556	0.00910439	0.0107531	0.0113176	0.0112368	0.011112	0.0109899	0.0108704	0.0107535	0.0106391	0.0101762	-0.000347248
262	0.0618501	0.0544894	0.034416	0.0158575	0.00167617	-0.00903469	-0.0166911	-0.0213906	-0.0230126	-0.0212988	-0.0161707	-0.00997333	-0.00437785	0.000462875	0.00445977	0.00756252	0.00975451	0.0110452	0.0114675	0.0113742	0.0112463	0.0111213	0.0109989	0.0108793	0.0107622	0.0102927	-0.000351181
263	0.0677205	0.0605617	0.0439793	0.0287725	0.0170907	0.00817741	0.0016064	-0.00284226	-0.00525512	-0.00563549	-0.00406816	-0.00189272	2.41346e-05	0.00165551	0.0029929	0.00403242	0.00477394	0.0052202	0.00537803	0.00536185	0.00533325	0.00530496	0.00527697	0.00524927	0.00522186	0.00502157	-0.000172263
264	0.0621777	0.0563696	0.0433637	0.0312841	0.0218502	0.0145285	0.00899241	0.00504722	0.00258464	0.0015518	0.00184945	0.00259864	0.00325161	0.00379968	0.00424319	0.00458305	0.00482057	0.00495738	0.00499602	0.00497548	0.00495085	0.00492646	0.00490231	0.00487839	0.00485471	0.00467021	-0.000160267
265	0.0587483	0.0519647	0.0331781	0.0157305	0.00238144	-0.00768265	-0.0148393	-0.0191818	-0.0206113	-0.01891	-0.0140354	-0.0081985	-0.00295579	0.00156008	0.00527486	0.00814874	0.0101713	0.0113544	0.0117309	0.011629	0.0114953	0.0113646	0.0112369	0.0111121	0.0109899	0.0105081	-0.000358453
266	0.0606189	0.0550996	0.0427317	0.0311932	0.0221337	0.0150598	0.00966508	0.00576368	0.00324896	0.0020659	0.00211917	0.00260823	0.00303588	0.00339462	0.00368486	0.00390723	0.00406252	0.00415168	0.0041762	0.00416167	0.00414443	0.00412732	0.00411036	0.00409353	0.00407684	0.00392495	-0.000134796
267	0.0538557	0.0497938	0.0413227	0.0332331	0.0266362	0.0212565	0.0169044	0.0134487	0.0107988	0.00889258	0.0076595	0.00676159	0.0059938	0.00534809	0.00482039	0.00440738	0.00410638	0.00391515	0.00383099	0.00381168	0.00379721	0.00378284	0.00376859	0.00375444	0.00374039	0.00360224	-0.000123754
268	0.0520013	0.046523	0.0309987	0.0164369	0.00526078	-0.00313397	-0.00904355	-0.0125631	-0.0136551	-0.0122053	-0.00824897	-0.00359574	0.000526097	0.00403649	0.00689735	0.00909225	0.0106226	0.011503	0.011761	0.0116506	0.0115164	0.0113853	0.0112571	0.0111318	0.0110093	0.0105264	-0.000359069
269	0.0506537	0.0453295	0.0300132	0.0156108	0.00454474	-0.00377055	-0.00961909	-0.0130874	-0.0141312	-0.0126305	-0.00861625	-0.00390249	0.000276671	0.00383878	0.00674399	0.00897466	0.0105315	0.0114289	0.0116946	0.0115861	0.0114534	0.0113237	0.0111969	0.0110729	0.0109517	0.0104719	-0.000357231
270	0.0413909	0.0376857	0.0267007	0.0162151	0.00810295	0.00201466	-0.00223681	-0.00473117	-0.00547887	-0.00445247	-0.00173182	0.00141177	0.0041516	0.00645398	0.00830895	0.00971628	0.0106833	0.0112229	0.0113542	0.011244	0.011119	0.0109967	0.0108771	0.0107601	0.0106455	0.0101823	-0.000347453
271	0.0530196	0.0491742	0.041369	0.0338652	0.0276653	0.0225291	0.0182878	0.0148218	0.0120455	0.00989855	0.00831922	0.00706826	0.00599995	0.00510395	0.0043738	0.00380456	0.00339243	0.00313448	0.00302728	0.0030115	0.00300245	0.00299347	0.00298453	0.00297565	0.00296682	0.00285944	-9.83107e-05
272	0.0465994	0.0440514	0.0399178	0.0357198	0.0318649	0.0282912	0.0249482	0.0217935	0.0187913	0.0159108	0.0131428	0.0106616	0.00856023	0.00681236	0.00539717	0.00429965	0.00350922	0.00301854	0.00282037	0.00279953	0.00279172	0.00278394	0.00277622	0.00276853	0.00276089	0.00266151	-9.15241e-05
273	0.047983	0.0433295	0.0301228	0.0176561	0.00805627	0.000847308	-0.00421907	-0.00724242	-0.00822581	-0.00711807	-0.00399077	-0.000332495	0.00287478	0.0055834	0.00777551	0.00944651	0.0106024	0.0112568	0.0114316	0.0113227	0.011196	0.011072	0.0109507	0.0108321	0.0107161	0.010249	-0.000349707
274	0.0375507	0.034668	0.0263646	0.018374	0.0121333	0.00740645	0.00405208	0.00199187	0.00118837	0.00162716	0.00322366	0.00510472	0.00672159	0.00806294	0.00912996	0.00992722	0.0104618	0.0107425	0.0107809	0.0106763	0.0105635	0.0104531	0.0103449	0.010239	0.0101352	0.00969909	-0.000331129
275	0.0472343	0.0447479	0.0410946	0.0373176	0.0337133	0.0302473	0.026889	0.0236107	0.0203865	0.0171917	0.0140285	0.0111647	0.00874411	0.00673366	0.00510737	0.00384693	0.00293987	0.00237799	0.00215353	0.00213396	0.00212941	0.00212489	0.00212038	0.0021159	0.00211143	0.00203675	-7.0085e-05
276	0.0420196	0.0405872	0.0401296	0.0392629	0.0376934	0.0355263	0.0328465	0.0297189	0.026189	0.0222841	0.0180705	0.014161	0.0108824	0.00817621	0.00599683	0.00431286	0.00310351	0.00235568	0.00205817	0.002034	0.00202988	0.00202576	0.00202167	0.00201759	0.00201353	0.0019425	-6.68483e-05
277	0.0444644	0.0406375	0.0300375	0.0199624	0.0121474	0.006242	0.00204518	-0.000545988	-0.00157123	-0.00103433	0.000974444	0.00336048	0.0054261	0.00715159	0.00853444	0.00957766	0.0102885	0.0106772	0.0107579	0.0106565	0.0105442	0.0104342	0.0103264	0.0102209	0.0101175	0.00968225	-0.00033056
278	0.0342513	0.0321451	0.0265635	0.021121	0.0167607	0.0133469	0.0107867	0.00901676	0.00799405	0.00768834	0.00803646	0.00857683	0.00902846	0.00938931	0.00966198	0.00984931	0.00995429	0.00997996	0.00992994	0.00983559	0.0097398	0.00964585	0.00955369	0.00946329	0.00937457	0.00897792	-0.000306735
279	0.0431191	0.0417361	0.0418188	0.0414142	0.0400938	0.038	0.0352501	0.0319349	0.0281195	0.0238445	0.0191919	0.0148709	0.0112559	0.00827694	0.00588014	0.00402903	0.0026999	0.00187837	0.00155264	0.00152822	0.00152589	0.00152357	0.00152125	0.00151894	0.00151663	0.00146386	-5.04016e-05
280	0.0353381	0.035215	0.0389772	0.0419937	0.0431	0.0425645	0.0406422	0.0375526	0.0334683	0.0285118	0.0228503	0.0175418	0.0131323	0.00951831	0.00662166	0.00439004	0.00279011	0.0018021	0.00141094	0.00138245	0.00138054	0.00137864	0.00137674	0.00137484	0.00137296	0.00132537	-4.56399e-05
281	0.0412057	0.0382758	0.0307794	0.0235716	0.0178566	0.0134166	0.010109	0.00784177	0.00655696	0.00621778	0.00674529	0.00752787	0.00819062	0.0087299	0.00914853	0.00944986	0.00963761	0.00971573	0.00968904	0.00960059	0.0095093	0.00941972	0.00933182	0.00924554	0.00916085	0.0087751	-0.000299867
282	0.0312039	0.0298184	0.0268497	0.0238614	0.0212848	0.019071	0.0171811	0.0155846	0.0142569	0.0131781	0.012326	0.0116194	0.0110083	0.0104871	0.0100515	0.0096976	0.00942201	0.00922167	0.00909326	0.00900833	0.0089279	0.0088489	0.00877128	0.00869502	0.00862006	0.00826151	-0.000282466
283	0.03519	0.0353184	0.040196	0.044206	0.045922	0.045672	0.0437751	0.0405086	0.0360916	0.0306793	0.0244705	0.0186563	0.0138426	0.00990649	0.00675632	0.00433141	0.00259354	0.00152052	0.00109611	0.00106606	0.00106493	0.0010638	0.00106267	0.00106154	0.00106041	0.00102398	-3.52723e-05
284	0.0291734	0.0300529	0.0370865	0.0431866	0.0464486	0.0472354	0.0459369	0.0429097	0.0384453	0.0327563	0.0260958	0.0198372	0.0146719	0.0104583	0.00709165	0.00450286	0.00264872	0.0015043	0.00105179	0.0010199	0.00101887	0.00101783	0.00101679	0.00101576	0.00101473	0.000979912	-3.37558e-05
285	0.0348287	0.0333064	0.0305508	0.0277421	0.0252091	0.0229148	0.0208291	0.0189268	0.0171873	0.0155934	0.0141347	0.0128474	0.0117484	0.010826	0.0100703	0.00947287	0.00902672	0.00872579	0.00856377	0.00848519	0.0084138	0.00834359	0.00827455	0.00820665	0.00813985	0.00780499	-0.000266982
286	0.0221792	0.0240437	0.034455	0.0438247	0.049408	0.051628	0.0510128	0.0480762	0.0432495	0.0368523	0.0292337	0.0220754	0.0162041	0.0114361	0.00763811	0.00472325	0.00263775	0.00135113	0.000842667	0.00080732	0.000806669	0.000806019	0.00080537	0.000804722	0.000804075	0.000776648	-2.67595e-05
287	0.0178173	0.0202657	0.0328452	0.044349	0.0514474	0.0545868	0.0543893	0.0514812	0.0463954	0.0395283	0.0312947	0.0235692	0.017258	0.012148	0.00808597	0.00497277	0.0027472	0.00137475	0.00083249	0.000794854	0.000794223	0.000793592	0.000792963	0.000792335	0.000791707	0.000764712	-2.63485e-05
288	0.0131471	0.0160232	0.0301738	0.0433176	0.0516695	0.0556496	0.0559233	0.0531884	0.048049	0.0409591	0.0323829	0.0243306	0.0177663	0.0124596	0.00824542	0.00501758	0.00271076	0.00128834	0.000726402	0.000687566	0.000687094	0.000686622	0.000686151	0.00068568	0.000685211	0.000661917	-2.28091e-05
289	0.0391475	0.0375071	0.0353216	0.0330089	0.030705	0.0284068	0.02611	0.0238093	0.0214985	0.0191705	0.0168377	0.0147164	0.0129229	0.0114328	0.0102255	0.00928466	0.00859723	0.00815277	0.00794088	0.00786841	0.00780698	0.00774651	0.00768696	0.00762832	0.00757057	0.00726323	-0.000248588
290	0.0123449	0.0152945	0.0297335	0.0431841	0.051775	0.05592	0.0562921	0.0536023	0.0484688	0.041357	0.032741	0.0246518	0.0180617	0.0127372	0.0085112	0.00527594	0.00296488	0.0015404	0.000977641	0.00093838	0.0009375	0.000936622	0.000935745	0.000934871	0.000933997	0.000902022	-3.10752e-05
291	0.0102358	0.0133584	0.0284834	0.0426642	0.0518189	0.0563431	0.0569265	0.0543123	0.0491511	0.0419349	0.0331604	0.0249201	0.0182124	0.0127959	0.00849836	0.0052087	0.00285877	0.00141021	0.000837987	0.0007983	0.000797664	0.000797028	0.000796393	0.000795759	0.000795127	0.000768012	-2.64621e-05
292	0.0432855	0.0415564	0.0401365	0.0384812	0.0364936	0.0342241	0.0317114	0.0289839	0.0260608	0.0229526	0.0197	0.0167116	0.014204	0.0121349	0.0104689	0.00917974	0.00824729	0.00765622	0.00739205	0.00732382	0.00727057	0.00721809	0.00716636	0.00711537	0.0070651	0.00678168	-0.000232222
293	0.010877	0.0138324	0.0282074	0.0416818	0.0503935	0.0547171	0.0552926	0.0528094	0.0478737	0.0409468	0.0325021	0.0245565	0.0180797	0.0128454	0.00869102	0.00551105	0.0032401	0.00184074	0.00128774	0.00124853	0.00124697	0.00124542	0.00124387	0.00124232	0.00124078	0.00119794	-4.1257e-05
294	0.0129796	0.0155507	0.0282625	0.0401355	0.0477885	0.0515659	0.0520156	0.0497212	0.0451978	0.0388412	0.0310721	0.0237383	0.017742	0.0128871	0.00903042	0.00607791	0.00397005	0.00267151	0.00215717	0.00211789	0.00211342	0.00210896	0.00210452	0.0021001	0.0020957	0.00202161	-6.95651e-05
295	0.0126617	0.0152851	0.0282187	0.0403065	0.0481039	0.0519587	0.0524303	0.0501153	0.0455406	0.0391105	0.0312527	0.023838	0.0177778	0.0128723	0.00897593	0.00599304	0.00386341	0.00255145	0.00203203	0.00199289	0.00198893	0.00198498	0.00198104	0.00197713	0.00197323	0.0019037	-6.55157e-05
296	0.0461221	0.0441754	0.0426302	0.0408362	0.0386764	0.0362098	0.0334814	0.0305238	0.0273586	0.0239972	0.0204834	0.0172604	0.0145613	0.0123375	0.0105495	0.00916771	0.00817011	0.00753994	0.0072616	0.00719418	0.00714279	0.00709213	0.00704219	0.00699294	0.00694438	0.00666661	-0.000228308
297	0.0164615	0.0185704	0.0294278	0.03947	0.0458348	0.0488524	0.0489929	0.0467425	0.042527	0.0366749	0.0295485	0.0228098	0.0172823	0.0127977	0.00923109	0.00649929	0.00454877	0.00334672	0.00286873	0.00282868	0.0028207	0.00281277	0.00280488	0.00279703	0.00278923	0.00268876	-9.24585e-05
298	0.015875	0.0181051	0.0294702	0.0399944	0.0466765	0.0498588	0.0500383	0.0477305	0.0433872	0.0373555	0.0300135	0.0230777	0.0173943	0.0127861	0.00912236	0.00631651	0.00431315	0.00307874	0.00258874	0.00254926	0.00254277	0.00253633	0.00252991	0.00252352	0.00251717	0.00242716	-8.34855e-05
299	0.0239946	0.025141	0.0325058	0.0391188	0.0430224	0.0445111	0.043928	0.0416035	0.0378197	0.0327922	0.0267796	0.0210947	0.016404	0.012583	0.00953683	0.00720056	0.00553088	0.00449972	0.0040846	0.00404107	0.0040248	0.00400867	0.00399266	0.00397678	0.00396103	0.00381389	-0.000130997
300	0.0507672	0.0484555	0.0467786	0.0448276	0.0424333	0.0396742	0.03661	0.0332834	0.0297225	0.0259417	0.0219914	0.0183767	0.0153597	0.0128806	0.0108916	0.00935741	0.00825215	0.00755644	0.0072526	0.00718358	0.00713235	0.00708184	0.00703204	0.00698293	0.00693451	0.0066572	-0.000227988
301	0.0487358	0.0466673	0.0454076	0.0438425	0.04175	0.0392205	0.0363241	0.0331129	0.0296226	0.0258741	0.0219238	0.0182987	0.0152726	0.012786	0.0107911	0.00925244	0.00814424	0.0074472	0.00714375	0.0070762	0.00702648	0.00697745	0.00692911	0.00688142	0.00683439	0.00656174	-0.000224741
302	0.0230463	0.0244598	0.0329144	0.0405357	0.0450897	0.0469086	0.0463923	0.0439298	0.0398525	0.0344123	0.0279006	0.0217549	0.0166967	0.0125831	0.00930686	0.00679547	0.00500146	0.0038949	0.00345263	0.00341162	0.00340002	0.0033885	0.00337706	0.00336569	0.0033544	0.00323175	-0.000111068
303	0.0337444	0.0337467	0.0377261	0.0410368	0.0424838	0.0423177	0.0407826	0.0380932	0.0344235	0.0299018	0.0246991	0.0198165	0.0157695	0.0124621	0.00981976	0.00779022	0.00633747	0.00543708	0.00506838	0.00501973	0.00499465	0.00496983	0.00494526	0.00492092	0.00489682	0.00471053	-0.000161644
304	0.0407448	0.0397402	0.0408857	0.0415438	0.0410912	0.0396951	0.0375012	0.0346286	0.0311691	0.0271868	0.0227857	0.0186917	0.0152827	0.0124873	0.0102484	0.00852511	0.00728797	0.00651597	0.00619048	0.00613313	0.00609575	0.00605881	0.00602233	0.00598627	0.00595065	0.00571827	-0.000196022
305	0.0411856	0.040207	0.0415921	0.0424531	0.0421067	0.0407373	0.0385058	0.0355445	0.0319547	0.0278076	0.0232147	0.0189428	0.0153896	0.0124783	0.0101481	0.00835548	0.00706964	0.00626878	0.00593376	0.00587863	0.00584427	0.00581032	0.00577675	0.00574357	0.00571077	0.00548907	-0.000188209
306	0.0472364	0.045357	0.0444661	0.0432393	0.0414014	0.0390543	0.0362791	0.033137	0.0296714	0.0259091	0.021913	0.0182366	0.0151682	0.0126472	0.010625	0.00906576	0.00794343	0.00723865	0.00693387	0.00686895	0.00682209	0.00677587	0.00673026	0.00668527	0.00664087	0.00637716	-0.000218461
307	0.0524407	0.0499226	0.0478959	0.0456234	0.0429782	0.0400285	0.0368246	0.0334015	0.0297804	0.025971	0.0220179	0.0184094	0.0153975	0.0129227	0.0109371	0.00940552	0.00830197	0.00760707	0.00730312	0.00723343	0.00718148	0.00713028	0.00707979	0.00703002	0.00698095	0.00670147	-0.000229494
308	0.0517597	0.0493117	0.0473628	0.0451651	0.042588	0.0397	0.0365521	0.0331798	0.0296051	0.0258385	0.0219252	0.0183508	0.0153668	0.0129143	0.0109463	0.00942798	0.00833374	0.00764434	0.00734221	0.00727211	0.00721961	0.00716786	0.00711685	0.00706655	0.00701697	0.0067358	-0.000230662
309	0.0473889	0.0456147	0.0452467	0.0444735	0.0429053	0.040676	0.0378941	0.0346435	0.0309842	0.0269552	0.0226333	0.0186497	0.0153314	0.0126093	0.0104284	0.00874906	0.00754261	0.00678837	0.00646783	0.00640759	0.00636679	0.00632651	0.00628674	0.00624746	0.00620868	0.00596469	-0.000204418
310	0.0524145	0.0499511	0.04816	0.0460906	0.0435677	0.0406741	0.0374722	0.0340062	0.0303046	0.0263817	0.0222883	0.0185467	0.0154263	0.012864	0.0108095	0.00922575	0.00808587	0.00736989	0.00705973	0.00699282	0.00694426	0.00689637	0.00684914	0.00680255	0.00675659	0.00648753	-0.000222217
311	0.0988531	0.0839517	0.0505919	0.0213991	-0.000446827	-0.0170538	-0.0293609	-0.0375921	-0.0414624	-0.0403076	-0.0336062	-0.0247525	-0.0164125	-0.00894083	-0.00259066	0.00246192	0.00611794	0.00834414	0.00916499	0.00914209	0.00905927	0.00897793	0.00889805	0.00881957	0.00874247	0.00837781	-0.000286408
312	0.101718	0.0860167	0.0510575	0.0205661	-0.00224429	-0.0196334	-0.0325953	-0.0413482	-0.0455487	-0.0444213	-0.0373158	-0.0278078	-0.0187706	-0.010617	-0.00365137	0.0019109	0.00594529	0.00840636	0.00931764	0.00929815	0.00921249	0.0091284	0.00904583	0.00896473	0.00888508	0.00851327	-0.000290998
313	0.103619	0.0873953	0.0514385	0.0201482	-0.00325164	-0.0211184	-0.0344821	-0.0435589	-0.0479698	-0.0468699	-0.0395259	-0.0296208	-0.0201551	-0.0115793	-0.00423073	0.00164906	0.00591877	0.00852511	0.00949128	0.00947242	0.00938353	0.0092963	0.00921067	0.00912661	0.00904407	0.00866424	-0.000296113
314	0.104136	0.0877668	0.051526	0.020009	-0.00355639	-0.0215554	-0.0350274	-0.044187	-0.0486437	-0.0475309	-0.0400906	-0.0300413	-0.0204247	-0.0117042	-0.00422763	0.0017553	0.0060989	0.00874851	0.00972849	0.00970631	0.009613	0.00952147	0.00943167	0.00934354	0.00925705	0.0088664	-0.000302959
315	0.0907748	0.0781492	0.0496816	0.0245341	0.0056887	-0.00852828	-0.0189045	-0.0256891	-0.0287673	-0.0277787	-0.0225217	-0.0157802	-0.00959435	-0.00416451	0.000381406	0.0039607	0.0065321	0.008088	0.00865167	0.0086201	0.00854643	0.00847401	0.0084028	0.00833278	0.00826392	0.00792298	-0.000270985
316	0.0952643	0.0813793	0.050163	0.0227341	0.0022005	-0.0133502	-0.0247886	-0.0323498	-0.0358271	-0.0346992	-0.0286009	-0.0206659	-0.0132803	-0.00672505	-0.00119214	0.00318901	0.0063488	0.00826753	0.00896992	0.00894241	0.00886315	0.00878528	0.00870877	0.00863359	0.00855969	0.00820414	-0.000280521
317	0.102413	0.0864698	0.0509239	0.0199424	-0.0032365	-0.020926	-0.0341351	-0.0430725	-0.0473614	-0.0461695	-0.0387838	-0.0288743	-0.0194227	-0.0108754	-0.00356468	0.00227393	0.00650494	0.00908013	0.0100267	0.00999681	0.00989786	0.00980085	0.00970573	0.00961243	0.00952091	0.00911675	-0.000311433
318	0.0973446	0.0826273	0.049109	0.0196956	-0.0023583	-0.0191597	-0.0316326	-0.0399703	-0.0438376	-0.0424982	-0.0353593	-0.025933	-0.017018	-0.00901158	-0.00220103	0.00321452	0.00712471	0.00949501	0.0103564	0.0103146	0.0102093	0.0101061	0.010005	0.00990589	0.00980872	0.00938966	-0.000320667
319	0.0853389	0.0741653	0.04889	0.0264011	0.00950041	-0.00322203	-0.0124593	-0.0184692	-0.0212233	-0.020509	-0.0162605	-0.0108551	-0.00596613	-0.001722	0.00180278	0.00456275	0.00653793	0.00772855	0.00815438	0.00812135	0.00805592	0.00799154	0.00792819	0.00786582	0.00780444	0.00748586	-0.00025615
320	0.0886942	0.075954	0.0457675	0.0189543	-0.00123786	-0.0165887	-0.0278859	-0.0352966	-0.0385452	-0.0370345	-0.0303355	-0.0216929	-0.0136189	-0.00643909	-0.000379031	0.00441065	0.00785157	0.00992541	0.010666	0.0106101	0.0104987	0.0103897	0.0102828	0.0101782	0.0100756	0.00964261	-0.00032922
321	0.0772216	0.0669185	0.0410791	0.017739	5.21886e-05	-0.0133618	-0.0231221	-0.0293639	-0.0318831	-0.0302424	-0.0241878	-0.0165917	-0.0095998	-0.00345559	0.00168246	0.00571402	0.00859231	0.0103137	0.0109127	0.0108425	0.0107262	0.0106124	0.010501	0.0103918	0.010285	0.00984091	-0.000335922
322	0.0728074	0.0647881	0.0467981	0.0304668	0.01801	0.0085619	0.00164038	-0.00300036	-0.00545521	-0.00572607	-0.00390296	-0.0014357	0.000735604	0.00257998	0.00408749	0.00525415	0.00608082	0.00657199	0.00673701	0.00670606	0.00666139	0.00661731	0.00657381	0.00653087	0.0064885	0.00623178	-0.000213513
323	0.079456	0.0698042	0.0479939	0.0284193	0.0136323	0.00249159	-0.00559594	-0.0108894	-0.0134327	-0.0131363	-0.0100324	-0.00605336	-0.00250444	0.000543032	0.00305411	0.00500946	0.00640296	0.00723868	0.00753163	0.00749876	0.00744294	0.00738795	0.00733377	0.00728038	0.00722776	0.0069367	-0.000237492
324	0.065329	0.0573438	0.0360089	0.0163871	0.00141797	-0.00990373	-0.0180377	-0.023091	-0.0249281	-0.0232569	-0.0179663	-0.0115104	-0.00565584	-0.000571756	0.00364016	0.00692027	0.00924594	0.0106235	0.0110855	0.0110027	0.010883	0.0107658	0.0106512	0.0105389	0.010429	0.00997731	-0.00034053
325	0.0531589	0.0473515	0.0307656	0.0152185	0.00327497	-0.0057277	-0.0121038	-0.0159391	-0.017166	-0.0156248	-0.0113155	-0.00620012	-0.00163404	0.00228142	0.00549287	0.00797313	0.00971714	0.0107365	0.011059	0.0109676	0.0108486	0.0107322	0.0106182	0.0105067	0.0103974	0.00994741	-0.00033952
326	0.0650367	0.0587718	0.0449627	0.0322188	0.0223182	0.0146728	0.00892617	0.00486851	0.002385	0.00142118	0.0018723	0.00279347	0.00359495	0.00426708	0.0048102	0.00522547	0.00551469	0.0056801	0.00572515	0.00569781	0.00566553	0.00563361	0.00560205	0.00557084	0.00553998	0.00532581	-0.000182642
327	0.0499818	0.0447202	0.0294468	0.0150628	0.0039993	-0.00432264	-0.0101819	-0.0136598	-0.0147066	-0.0131959	-0.00915305	-0.00440024	-0.000180499	0.00342131	0.00636325	0.00862603	0.0102091	0.0111257	0.0114032	0.0113017	0.0111754	0.0110519	0.0109311	0.0108129	0.0106972	0.0102312	-0.000349104
328	0.0564797	0.0519956	0.0426166	0.0337395	0.0265846	0.0208259	0.016244	0.0126905	0.0100657	0.00830328	0.00732283	0.00669403	0.0061559	0.00570148	0.00532818	0.0050338	0.00481643	0.00467443	0.00460576	0.00458145	0.00456055	0.00453985	0.00451933	0.004499	0.00447885	0.00431025	-0.000147969
329	0.0396192	0.0360559	0.0252032	0.0148109	0.00676486	0.000730282	-0.00346817	-0.00589971	-0.00656486	-0.00542693	-0.00256045	0.000737039	0.00361719	0.00604248	0.00800047	0.00948945	0.0105161	0.0110934	0.0112409	0.0111342	0.0110116	0.0108917	0.0107743	0.0106595	0.010547	0.0100891	-0.000344305
330	0.0318788	0.0295093	0.0221479	0.0150028	0.00942636	0.00523426	0.00231868	0.000623278	0.00012477	0.000817414	0.00262272	0.00468301	0.00645657	0.00793055	0.00910526	0.00998509	0.0105775	0.0108921	0.0109415	0.0108344	0.0107182	0.0106046	0.0104933	0.0103843	0.0102776	0.00983395	-0.000335687
331	0.0483942	0.0455072	0.0404247	0.0353777	0.0309335	0.0269855	0.0234512	0.020266	0.0173788	0.0147482	0.0123489	0.0102407	0.00845199	0.0069618	0.00575384	0.00481603	0.00413949	0.00371776	0.00354415	0.00352073	0.00350838	0.00349612	0.00348394	0.00347184	0.00345983	0.00333297	-0.000114535
332	0.0288057	0.0270102	0.0216297	0.0163648	0.0122064	0.00903572	0.00677559	0.00537709	0.00480997	0.00505461	0.00604518	0.00721178	0.0082028	0.00901459	0.00965049	0.010115	0.0104137	0.0105526	0.0105389	0.0104356	0.0103278	0.0102222	0.0101188	0.0100174	0.00991806	0.0094933	-0.000324172
333	0.0433531	0.0415882	0.0400091	0.0381311	0.0358829	0.0333185	0.0304785	0.027391	0.0240731	0.0205313	0.0168068	0.0133738	0.010487	0.00809962	0.00617476	0.00468647	0.0036171	0.00295502	0.00268976	0.00266503	0.00265795	0.0026509	0.00264389	0.00263692	0.00262999	0.00253565	-8.72076e-05
334	0.0218654	0.0211067	0.0192778	0.0174208	0.0158364	0.0145014	0.0133969	0.0125075	0.0118205	0.011325	0.0110041	0.0107631	0.010545	0.0103479	0.0101711	0.0100136	0.00987477	0.00975386	0.00965008	0.0095572	0.00946672	0.00937794	0.00929081	0.00920529	0.00912132	0.00873758	-0.000298597
335	0.0374924	0.0369238	0.0391812	0.040815	0.0409858	0.0399041	0.0377595	0.0347106	0.0308799	0.0263523	0.0212568	0.0164883	0.0125144	0.00924999	0.00662987	0.00460985	0.00316121	0.00226637	0.00191123	0.00188368	0.00188014	0.00187661	0.0018731	0.00186959	0.0018661	0.00180054	-6.19722e-05
336	0.0265715	0.0257447	0.0244136	0.0229961	0.0216214	0.0202843	0.0189799	0.0177035	0.016451	0.0152184	0.01401	0.0129111	0.011969	0.0111748	0.0105201	0.00999819	0.00960291	0.00932907	0.00917116	0.00908295	0.0090012	0.0089209	0.00884202	0.00876452	0.00868837	0.00832642	-0.000284666
337	0.0286844	0.0295753	0.0365677	0.042649	0.0459276	0.0467566	0.0455174	0.0425601	0.0381718	0.0325629	0.0259851	0.0197995	0.0146932	0.0105272	0.00719865	0.0046394	0.00280669	0.00167564	0.00122829	0.00119641	0.00119498	0.00119355	0.00119213	0.00119071	0.00118929	0.00114828	-3.9549e-05
338	0.0318939	0.0308931	0.0298521	0.0286565	0.0272989	0.0257971	0.0241654	0.0224148	0.0205529	0.0185845	0.0165336	0.0146399	0.0130348	0.0116982	0.0106123	0.00976268	0.00913787	0.00872826	0.00852428	0.00844351	0.00837282	0.0083033	0.00823492	0.00816766	0.00810149	0.0077685	-0.000265744
339	0.0192927	0.0214441	0.0328097	0.0431572	0.049488	0.0522178	0.0519008	0.0490897	0.0442545	0.0377462	0.0299425	0.0226044	0.0165936	0.0117176	0.00783639	0.00485929	0.00273003	0.00141669	0.000897699	0.000861551	0.00086081	0.000860069	0.00085933	0.000858592	0.000857856	0.00082855	-2.85462e-05
340	0.0150092	0.0176665	0.0309432	0.0432052	0.0509206	0.0545101	0.054603	0.0518494	0.0468096	0.0399038	0.0315684	0.0237368	0.0173423	0.0121668	0.00805344	0.00490103	0.00264732	0.00125739	0.000708235	0.000670294	0.000669845	0.000669396	0.000668948	0.000668501	0.000668055	0.000645355	-2.22388e-05
341	0.036384	0.0352332	0.0345672	0.0336671	0.0323776	0.0307495	0.0288248	0.0266366	0.0242096	0.0215607	0.0187343	0.016115	0.0139104	0.0120866	0.0106147	0.00947234	0.0086425	0.00811163	0.00786672	0.00779312	0.00773286	0.00767352	0.00761508	0.00755753	0.00750084	0.00719683	-0.000246333
342	0.0123556	0.0152533	0.0294488	0.0426754	0.0511306	0.0552179	0.0555916	0.0529441	0.0478783	0.0408491	0.0323229	0.0243104	0.0177777	0.0124961	0.00830195	0.00508964	0.00279414	0.00137885	0.000819725	0.000780957	0.000780348	0.00077974	0.000779132	0.000778525	0.00077792	0.000751405	-2.58904e-05
343	0.0157085	0.0182552	0.0310795	0.0429036	0.0503237	0.0537531	0.0537972	0.051079	0.0461349	0.0393683	0.0312016	0.0235237	0.0172499	0.0121697	0.00813127	0.00503621	0.00282378	0.00145955	0.000920515	0.000882965	0.000882186	0.000881409	0.000880633	0.000879858	0.000879084	0.000849035	-2.92514e-05
344	0.0401062	0.0387992	0.0383956	0.0376888	0.0364101	0.0346423	0.0324535	0.0298978	0.0270155	0.0238339	0.0204129	0.0172443	0.0145895	0.0124016	0.0106419	0.00928161	0.00829883	0.00767705	0.00740081	0.00733165	0.00727829	0.0072257	0.00717386	0.00712277	0.00707239	0.00678863	-0.000232458
345	0.0148405	0.0174361	0.030411	0.0424177	0.050008	0.053582	0.0537412	0.05111	0.0462295	0.0395082	0.0313736	0.0237215	0.0174705	0.0124103	0.00838936	0.005309	0.003108	0.00175131	0.00121514	0.00117723	0.00117585	0.00117447	0.00117309	0.00117171	0.00117034	0.00113001	-3.89203e-05
346	0.0126748	0.0153897	0.0287525	0.0412221	0.0492331	0.0531544	0.053579	0.0511369	0.0463809	0.0397329	0.0316336	0.0240031	0.0177722	0.0127307	0.0087266	0.00566084	0.00347142	0.00212238	0.00158894	0.00155029	0.00154789	0.00154549	0.00154311	0.00154073	0.00153836	0.0014848	-5.11214e-05
347	0.0160797	0.0184722	0.0306136	0.0418173	0.0488694	0.052155	0.052232	0.0496753	0.0449826	0.0385315	0.0307239	0.0233704	0.0173549	0.0124816	0.00860775	0.0056402	0.00352037	0.00221403	0.00169727	0.00165943	0.00165669	0.00165395	0.00165121	0.00164849	0.00164578	0.00158831	-5.46793e-05
348	0.046314	0.0445517	0.0439	0.0428979	0.0412342	0.0390177	0.0363359	0.033256	0.0298262	0.0260775	0.0220767	0.0183907	0.0153149	0.0127884	0.0107619	0.0091994	0.00807453	0.00736768	0.00706107	0.00699439	0.00694581	0.00689789	0.00685064	0.00680403	0.00675805	0.00648893	-0.000222264
349	0.0484109	0.0467277	0.0470991	0.0469705	0.0457775	0.0437047	0.0409046	0.0374971	0.0335701	0.0291817	0.0244303	0.0200487	0.0164114	0.0134359	0.011057	0.00922799	0.00791557	0.00709574	0.00674749	0.006682	0.00663764	0.00659388	0.00655068	0.00650805	0.00646597	0.00621028	-0.000212781
350	0.0425012	0.0413401	0.042271	0.0427234	0.0420982	0.0405633	0.038263	0.0353141	0.0318061	0.0278011	0.0234005	0.0193165	0.0159184	0.0131336	0.0109042	0.00918819	0.00795531	0.00718352	0.0068532	0.00678759	0.00674183	0.00669668	0.00665214	0.00660818	0.0065648	0.00630458	-0.000215991
351	0.0168284	0.0190441	0.030437	0.0409401	0.0475458	0.0506173	0.0506686	0.0482273	0.0437518	0.0375918	0.0301263	0.0230843	0.0173158	0.0126391	0.0089207	0.00607254	0.0040386	0.00278533	0.00228855	0.00224994	0.00224489	0.00223986	0.00223485	0.00222987	0.00222491	0.00214597	-7.3835e-05
352	0.0195243	0.0215162	0.032172	0.0418933	0.0478728	0.0504909	0.0502502	0.0476535	0.0431318	0.0370108	0.0296475	0.022711	0.0170239	0.0124099	0.00873939	0.00592673	0.00391756	0.00267938	0.0021887	0.00215091	0.00214629	0.0021417	0.00213712	0.00213256	0.00212802	0.00205272	-7.06335e-05
353	0.0519274	0.049676	0.0486679	0.0472906	0.0452144	0.0425668	0.0394476	0.0359311	0.0320689	0.0278918	0.0234693	0.0194143	0.0160408	0.0132762	0.0110629	0.00935913	0.00813455	0.00736707	0.00703699	0.00696905	0.00692082	0.00687325	0.00682633	0.00678005	0.00673439	0.00646636	-0.000221496
354	0.0268982	0.0280283	0.0358027	0.0426753	0.0465703	0.0478474	0.0469108	0.0441402	0.0398517	0.0342809	0.0277022	0.0215158	0.0164231	0.0122801	0.00897927	0.00644811	0.00463954	0.00352422	0.0030797	0.00304076	0.00303154	0.00302238	0.00301327	0.00300422	0.00299522	0.00288674	-9.92463e-05
355	0.0338069	0.0339719	0.0387091	0.0426859	0.0445258	0.0445207	0.0429597	0.040098	0.0361417	0.0312416	0.0255915	0.0202947	0.0159139	0.012339	0.00948558	0.00729531	0.00572891	0.00476042	0.00436861	0.00432446	0.00430583	0.00428737	0.00426907	0.00425092	0.00423293	0.00407458	-0.000139913
356	0.0351668	0.0352548	0.0399528	0.0438555	0.045583	0.0454425	0.0437341	0.0407206	0.0366121	0.0315609	0.0257616	0.0203342	0.0158477	0.0121876	0.00926638	0.00702422	0.00542094	0.00443039	0.00403142	0.00398937	0.00397352	0.00395779	0.00394219	0.00392671	0.00391135	0.00376624	-0.000129366
357	0.0418218	0.0408732	0.0425717	0.0436946	0.0434794	0.0421344	0.039842	0.0367523	0.0329802	0.0286059	0.0237511	0.0192371	0.0154879	0.012419	0.00996439	0.00807737	0.00672514	0.00588493	0.00553705	0.00548524	0.00545531	0.00542571	0.00539643	0.00536747	0.00533881	0.00513344	-0.00017608
358	0.0556143	0.0527795	0.0504746	0.0479336	0.0450276	0.0418278	0.0383855	0.0347353	0.0308976	0.0268799	0.0227267	0.0189444	0.0157923	0.0132052	0.0111315	0.00953324	0.00838253	0.00765874	0.00734318	0.00727217	0.00721967	0.00716792	0.00711691	0.00706661	0.00701703	0.00673586	-0.000230664
359	0.0549321	0.0523006	0.0506556	0.0486931	0.0461624	0.0431724	0.0398055	0.0361211	0.0321579	0.027937	0.0235177	0.0194809	0.0161227	0.0133705	0.0111672	0.0094709	0.0082514	0.00748654	0.0071565	0.00708701	0.00703714	0.00698796	0.00693947	0.00689165	0.00684448	0.00657135	-0.000225068
360	0.0425389	0.0416692	0.0439268	0.0455204	0.0455522	0.0442709	0.0418967	0.0386109	0.0345519	0.0298161	0.0245419	0.0196405	0.0155777	0.0122568	0.00960321	0.00756475	0.00610572	0.00520198	0.00483324	0.00478671	0.00476391	0.00474132	0.00471895	0.00469679	0.00467483	0.00449797	-0.000154384
361	0.0497602	0.0478471	0.047622	0.0469367	0.0453319	0.0429699	0.0399818	0.0364679	0.0325001	0.028124	0.0234252	0.0190995	0.0155036	0.0125584	0.0102015	0.00838878	0.00708873	0.00627917	0.00594071	0.00588527	0.00585083	0.0058168	0.00578316	0.00574991	0.00571703	0.00549505	-0.000188413
362	0.0545956	0.0519828	0.0502972	0.0482939	0.0457362	0.0427294	0.0393532	0.0356645	0.0317003	0.02748	0.0230617	0.0190243	0.0156639	0.0129087	0.0107023	0.00900368	0.0077833	0.00701973	0.00669386	0.00663052	0.00658685	0.00654375	0.00650121	0.00645921	0.00641776	0.00616427	-0.000211214
363	0.0569273	0.0539774	0.0516476	0.0490708	0.0460983	0.0428089	0.0392597	0.035489	0.0315194	0.0273596	0.0230563	0.0191388	0.0158769	0.0132016	0.0110585	0.00940775	0.00822039	0.00747511	0.00715275	0.00708381	0.00703399	0.00698486	0.00693641	0.00688862	0.0068415	0.00656851	-0.000224972
364	0.102296	0.0866604	0.0523599	0.0225073	0.000235307	-0.0166662	-0.0291842	-0.0375634	-0.0415237	-0.0403948	-0.0336469	-0.0247159	-0.0163026	-0.00876633	-0.00236362	0.0027278	0.00640876	0.00864696	0.00946859	0.00944049	0.0093522	0.00926555	0.00918049	0.00909697	0.00901497	0.00863661	-0.000295177
365	0.104479	0.0881904	0.0525235	0.0215524	-0.0015571	-0.0191445	-0.0322416	-0.0410849	-0.0453386	-0.0442286	-0.0371053	-0.0275686	-0.0185089	-0.0103402	-0.00336631	0.0021982	0.00623042	0.00868673	0.00959249	0.00956781	0.00947713	0.00938816	0.00930084	0.00921513	0.00913099	0.00874676	-0.000298908
366	0.105564	0.0889904	0.0528301	0.0214753	-0.00190923	-0.0197127	-0.0329857	-0.0419653	-0.0463014	-0.0451911	-0.037951	-0.0282312	-0.0189788	-0.0106237	-0.00348383	0.00221601	0.00634665	0.00886208	0.00978844	0.0097616	0.00966723	0.00957467	0.00948387	0.00939477	0.00930733	0.00891412	-0.000304575
367	0.104964	0.0885018	0.052415	0.0210927	-0.00228241	-0.0200883	-0.033368	-0.0423516	-0.0466797	-0.0455377	-0.0382303	-0.0284223	-0.0190799	-0.0106403	-0.00342696	0.00233106	0.00650253	0.00904113	0.00997403	0.00994422	0.0098463	0.0097503	0.00965615	0.0095638	0.0094732	0.00907149	-0.000309902
368	0.0951824	0.0815986	0.051636	0.0253475	0.00571468	-0.00907993	-0.0198866	-0.0269724	-0.030211	-0.0292075	-0.0237264	-0.0166671	-0.0101717	-0.0044592	0.000328718	0.00410007	0.00680876	0.00844605	0.00903708	0.00900102	0.00892073	0.00884185	0.00876436	0.00868821	0.00861338	0.00825516	-0.00028225
369	0.0990327	0.0842975	0.05177	0.0233499	0.00213145	-0.0139286	-0.0257566	-0.0336025	-0.037245	-0.0361247	-0.0298349	-0.0216097	-0.0139316	-0.00710265	-0.00133101	0.00324211	0.0065405	0.00854224	0.00927346	0.00924273	0.00915808	0.00907498	0.00899336	0.0089132	0.00883446	0.00846519	-0.000289369
370	0.101379	0.0858289	0.0513004	0.021193	-0.00130314	-0.0184085	-0.0311034	-0.0396102	-0.0436081	-0.042366	-0.0352914	-0.0259159	-0.0170499	-0.0090874	-0.00231327	0.00307483	0.00696695	0.00932813	0.0101883	0.0101496	0.0100477	0.00994771	0.00984972	0.00975365	0.00965944	0.00924812	-0.000315879
371	0.092715	0.0792019	0.0480426	0.020544	-9.37257e-05	-0.0157563	-0.0272854	-0.0348774	-0.0382723	-0.0368795	-0.0302718	-0.0217086	-0.0137091	-0.00659476	-0.000587911	0.0041624	0.00757798	0.00963963	0.0103795	0.0103292	0.0102236	0.0101201	0.0100188	0.00991938	0.00982195	0.0094022	-0.000321091
372	0.0890022	0.0771209	0.050852	0.027622	0.0102237	-0.00284797	-0.0123322	-0.0185075	-0.0213507	-0.0206452	-0.0163218	-0.0108117	-0.00582761	-0.00150199	0.00208852	0.00489751	0.00690507	0.0081123	0.00854039	0.00850155	0.00842988	0.00835941	0.00829011	0.00822195	0.0081549	0.0078193	-0.000267468
373	0.0810579	0.070065	0.0432261	0.019132	0.000926584	-0.0128698	-0.0229261	-0.0294019	-0.0321008	-0.0305813	-0.0245804	-0.0170031	-0.0100209	-0.00387863	0.00126382	0.00530419	0.00819363	0.00992648	0.0105353	0.0104733	0.0103647	0.0102584	0.0101542	0.0100522	0.00995213	0.00952559	-0.000325263
374	0.0656781	0.0577046	0.0365789	0.0171622	0.00235311	-0.00884495	-0.016894	-0.0219121	-0.0237816	-0.022234	-0.0171757	-0.0109949	-0.00539913	-0.000544638	0.00347582	0.00660789	0.00883093	0.0101507	0.010597	0.010523	0.0104134	0.0103061	0.0102009	0.0100979	0.00999697	0.00956808	-0.0003267
375	0.0769762	0.0681821	0.0488559	0.0314457	0.0182346	0.00825243	0.000966138	-0.00389097	-0.00641652	-0.00660444	-0.00454308	-0.00179215	0.000631505	0.00269143	0.00437496	0.00567684	0.00659787	0.00714341	0.00732451	0.00728699	0.00723428	0.00718232	0.0071311	0.00708061	0.00703083	0.00674901	-0.000231111
376	0.0832756	0.0728514	0.0497085	0.0290713	0.0135418	0.00186692	-0.00659705	-0.0121255	-0.0147569	-0.0143825	-0.0110214	-0.00672261	-0.00288045	0.00042334	0.00314732	0.00526836	0.00677886	0.00768325	0.00799843	0.00796034	0.00789747	0.00783559	0.00777467	0.00771469	0.00765563	0.00734422	-0.000251339
377	0.0577604	0.051169	0.0328421	0.0157854	0.00271349	-0.00715669	-0.014192	-0.018488	-0.019956	-0.0183939	-0.0137669	-0.00821028	-0.00322077	0.00107903	0.00462063	0.00736656	0.0093059	0.0104481	0.0108219	0.0107387	0.0106246	0.0105129	0.0104035	0.0102964	0.0101915	0.00975237	-0.00033293
378	0.055267	0.0491342	0.0318839	0.0157644	0.00338977	-0.00595063	-0.0125944	-0.0166356	-0.0180035	-0.016528	-0.0121985	-0.00702192	-0.00239048	0.00158991	0.0048621	0.00739577	0.00918337	0.0102348	0.0105765	0.0104959	0.0103869	0.0102801	0.0101755	0.010073	0.00997258	0.00954497	-0.000325919
379	0.068481	0.0616832	0.0470535	0.0336467	0.0232801	0.0153057	0.0093337	0.00513586	0.00258766	0.00163003	0.00215193	0.00316065	0.00403688	0.00477043	0.00536181	0.00581246	0.0061246	0.00630101	0.00634574	0.00631145	0.00627186	0.00623277	0.00619417	0.00615603	0.00611837	0.00587846	-0.00020148
380	0.0481777	0.0432176	0.0286807	0.0149411	0.00434803	-0.00363307	-0.00926302	-0.0126221	-0.0136702	-0.0122977	-0.00853737	-0.0041107	-0.000184915	0.00316503	0.00590283	0.0080117	0.009491	0.0103523	0.0106191	0.0105328	0.010423	0.0103155	0.0102102	0.010107	0.0100059	0.00957651	-0.000326985
381	0.0356131	0.0325959	0.0231601	0.0140559	0.00697793	0.00166093	-0.0020375	-0.00417745	-0.00476571	-0.00378045	-0.00129712	0.00155159	0.00403237	0.00611716	0.00779823	0.00907575	0.00995616	0.0104504	0.0105747	0.0104798	0.0103711	0.0102646	0.0101603	0.0100581	0.00995798	0.00953113	-0.000325451
382	0.0595679	0.0546591	0.0445959	0.0351433	0.0275725	0.0215162	0.01673	0.01305	0.010367	0.00860896	0.00768835	0.0071333	0.00665803	0.00625556	0.00592358	0.00566006	0.00546324	0.00533152	0.00526302	0.00523272	0.00520548	0.00517853	0.00515185	0.00512544	0.00509931	0.00490432	-0.000168261
383	0.0289039	0.0268671	0.0203869	0.0140636	0.00911711	0.0053989	0.00282052	0.00133431	0.000918748	0.00156604	0.00320282	0.00506101	0.00665763	0.00798246	0.00903667	0.00982472	0.0103535	0.0106317	0.0106707	0.0105682	0.0104577	0.0103495	0.0102434	0.0101396	0.0100378	0.00960677	-0.000328008
384	0.0110945	0.0109727	0.0108536	0.010737	0.010623	0.0105113	0.0104019	0.0102949	0.01019	0.0100872	0.00998648	0.00988777	0.00979098	0.00969606	0.00960297	0.00951164	0.00942203	0.00933409	0.00924777	0.00916304	0.00907984	0.00899814	0.00891789	0.00883907	0.00876162	0.008396	-0.000287024
385	0.0513468	0.0480411	0.0420759	0.0362455	0.0312341	0.026894	0.0231143	0.019811	0.0169193	0.0143894	0.0121833	0.0102815	0.00866678	0.00732051	0.00622843	0.00537973	0.00476623	0.00438175	0.00421979	0.00419233	0.00417483	0.00415747	0.00414026	0.00412319	0.00410625	0.00395315	-0.00013576
386	0.0112936	0.0111675	0.0110441	0.0109234	0.0108053	0.0106898	0.0105767	0.010466	0.0103576	0.0102515	0.0101475	0.0100456	0.00994572	0.0098478	0.00975179	0.00965763	0.00956526	0.00947464	0.00938572	0.00929844	0.00921278	0.00912868	0.0090461	0.008965	0.00888534	0.00851352	-0.000291007
387	0.017878	0.0175861	0.0173747	0.017111	0.0167621	0.0163338	0.0158312	0.015259	0.0146214	0.0139218	0.0131712	0.0124614	0.011845	0.0113175	0.0108745	0.010512	0.0102263	0.0100142	0.00987234	0.00977295	0.00967836	0.00958559	0.00949458	0.00940528	0.00931764	0.00892391	-0.000304906
388	0.0459843	0.0437803	0.0410124	0.0380568	0.0350504	0.0319973	0.0288969	0.0257447	0.0225325	0.0192485	0.0159109	0.0128665	0.0103012	0.00817672	0.00646217	0.00513563	0.00418172	0.00358983	0.00335006	0.0033234	0.00331239	0.00330145	0.00329059	0.0032798	0.00326907	0.00314981	-0.000108261
389	0.0485752	0.0460098	0.0424424	0.0387656	0.035236	0.0318249	0.0285061	0.0252553	0.0220494	0.0188661	0.01571	0.0128557	0.0104492	0.00845508	0.0068453	0.00559942	0.00470283	0.00414518	0.0039166	0.00388691	0.00387186	0.00385692	0.0038421	0.0038274	0.00381281	0.00367171	-0.000126132
390	0.0451135	0.043328	0.0421866	0.0406942	0.0386584	0.0361644	0.0332786	0.0300497	0.0265102	0.0226774	0.0186063	0.01485	0.011702	0.00910577	0.007017	0.00540451	0.004247	0.00353028	0.00324181	0.00321251	0.00320222	0.003192	0.00318185	0.00317175	0.00316173	0.0030467	-0.000104729
391	0.0178716	0.0175242	0.0170514	0.0165344	0.0160021	0.0154554	0.014895	0.0143217	0.0137358	0.0131377	0.0125323	0.0119692	0.0114767	0.0110519	0.0106913	0.010392	0.0101514	0.00996707	0.0098364	0.0097384	0.00964447	0.00955235	0.00946196	0.00937327	0.00928623	0.0088941	-0.000303897
392	0.0197434	0.019748	0.0211744	0.0224474	0.0231235	0.0232492	0.0228716	0.0220353	0.0207804	0.0191408	0.0171777	0.0152831	0.0136763	0.012338	0.0112499	0.010397	0.00976745	0.00935115	0.00913811	0.00904679	0.00896568	0.00888601	0.00880775	0.00873085	0.00865528	0.00829497	-0.0002836
393	0.0415035	0.0402708	0.0405771	0.0404103	0.0393175	0.0374384	0.0348902	0.0317651	0.0281308	0.0240307	0.0195496	0.0153829	0.0118981	0.00902842	0.00672155	0.00494154	0.00366441	0.00287481	0.00255971	0.00253224	0.00252584	0.00251948	0.00251314	0.00250684	0.00250057	0.00241119	-8.29377e-05
394	0.0408296	0.0399042	0.0414203	0.0423435	0.0419614	0.0404729	0.0380516	0.0348383	0.0309395	0.0264272	0.0214167	0.0167473	0.0128567	0.00966179	0.00709858	0.00512344	0.00370757	0.00283285	0.00248446	0.00245507	0.00244906	0.00244308	0.00243712	0.0024312	0.0024253	0.00233879	-8.04532e-05
395	0.0242733	0.0237706	0.0235328	0.0231722	0.0225941	0.0218183	0.0208621	0.0197401	0.0184648	0.0170458	0.0155092	0.0140664	0.0128359	0.0118048	0.0109608	0.0102938	0.00979526	0.0094578	0.00927397	0.0091823	0.00909875	0.00901671	0.00893614	0.00885699	0.00877923	0.00841273	-0.000287591
396	0.0195847	0.0200515	0.0236164	0.026901	0.0289375	0.0298274	0.0296856	0.0286254	0.0267497	0.0241445	0.0209366	0.0178413	0.0152464	0.0131079	0.0113873	0.0100558	0.00909128	0.00847667	0.00819601	0.00811517	0.00804984	0.00798556	0.00792229	0.00786003	0.00779873	0.00748043	-0.000255965
397	0.0355907	0.0354694	0.0393024	0.0423839	0.0435308	0.0430168	0.0411018	0.0380097	0.033917	0.028949	0.0232755	0.0179587	0.0135456	0.00993124	0.00703633	0.00480753	0.00321052	0.00222459	0.00183372	0.001804	0.00180075	0.00179752	0.00179429	0.00179108	0.00178787	0.00172519	-5.93835e-05
398	0.0379423	0.0375492	0.0407227	0.0431689	0.0438335	0.042979	0.0408478	0.0376443	0.0335272	0.0286077	0.0230412	0.017837	0.0135152	0.0099745	0.00713822	0.00495456	0.00338998	0.00242403	0.00204067	0.00201074	0.0020067	0.00200268	0.00199868	0.00199469	0.00199072	0.00192054	-6.60943e-05
399	0.0276855	0.0272753	0.0280879	0.0286625	0.0286192	0.0280235	0.0269353	0.0254075	0.0234837	0.0211986	0.0186157	0.0161749	0.0141172	0.0124127	0.0110349	0.00996318	0.00918148	0.00867683	0.00843668	0.00835486	0.00828564	0.00821755	0.00815057	0.00808468	0.00801984	0.00769083	-0.000263108
400	0.0223371	0.0229958	0.0278476	0.0322584	0.034919	0.0359957	0.0356762	0.034144	0.0315607	0.0280566	0.0238066	0.0197456	0.0163664	0.013598	0.0113821	0.00967636	0.00844983	0.00767989	0.0073463	0.00727405	0.00722152	0.00716974	0.0071187	0.00706838	0.00701877	0.00673752	-0.00023072
401	0.0355185	0.0355582	0.0401102	0.0438341	0.0453782	0.0450543	0.0431633	0.0399662	0.0356691	0.0304185	0.0244048	0.018774	0.0141109	0.0102981	0.00724776	0.00490103	0.00322028	0.00218294	0.00177192	0.00174104	0.00173801	0.001735	0.00173199	0.001729	0.00172601	0.0016656	-5.73358e-05
402	0.0289252	0.0298851	0.0372423	0.0436453	0.0471107	0.0480136	0.0467609	0.043726	0.0392148	0.0334506	0.0266963	0.0203532	0.015124	0.0108624	0.00746014	0.00484589	0.00297464	0.00182012	0.00136343	0.0013306	0.00132883	0.00132707	0.00132531	0.00132355	0.0013218	0.00127606	-4.3944e-05
403	0.0310853	0.030734	0.032509	0.0339114	0.0342968	0.0337869	0.0324958	0.0305232	0.0279515	0.0248434	0.0212988	0.0179578	0.0151625	0.0128619	0.0110136	0.00958591	0.00855498	0.00790289	0.00761297	0.00753997	0.00748355	0.00742796	0.00737319	0.00731923	0.00726605	0.00697318	-0.000238732
404	0.0271668	0.0278457	0.0335958	0.0386947	0.0415758	0.042494	0.0417263	0.0395329	0.0361345	0.0317013	0.0264464	0.0214813	0.0173759	0.0140283	0.0113586	0.00931032	0.00784359	0.00693054	0.00654739	0.006482	0.00644026	0.00639904	0.00635836	0.00631818	0.00627852	0.00603136	-0.000206688
405	0.0222755	0.0241209	0.0344587	0.0437662	0.0493183	0.0515343	0.050937	0.0480354	0.0432569	0.0369192	0.0293697	0.0222765	0.0164595	0.0117371	0.00797706	0.00509281	0.00303034	0.00175852	0.00125573	0.00122	0.00121852	0.00121703	0.00121556	0.00121408	0.00121261	0.00117077	-4.03225e-05
406	0.036089	0.035515	0.0374154	0.0388413	0.0390597	0.0382359	0.0365207	0.0340425	0.0309039	0.0271804	0.0229868	0.0190616	0.0157917	0.0131098	0.0109614	0.00930665	0.00811665	0.00737019	0.00704822	0.00698068	0.00693229	0.00688456	0.00683749	0.00679105	0.00674525	0.00647672	-0.000221849
407	0.036255	0.0361866	0.0404386	0.0439599	0.0454683	0.0452514	0.0435866	0.0407161	0.0368344	0.0320839	0.0266483	0.0215677	0.0173698	0.0139482	0.0112203	0.00912791	0.00763034	0.0066993	0.00631083	0.00624787	0.00620907	0.00617076	0.00613291	0.00609553	0.0060586	0.00582138	-0.000199535
408	0.0226818	0.0244773	0.0346439	0.0437891	0.0492327	0.051391	0.0507793	0.0478975	0.0431658	0.0368967	0.029433	0.0224213	0.0166712	0.012004	0.0082892	0.00544084	0.00340496	0.00214994	0.00165341	0.00161708	0.00161447	0.00161187	0.00160927	0.00160669	0.00160411	0.00154816	-5.32994e-05
409	0.0178785	0.0201416	0.0318662	0.0426102	0.0492769	0.0522689	0.0521424	0.0494605	0.0447063	0.0382434	0.030461	0.0231387	0.0171461	0.0122891	0.00842695	0.00546733	0.00335257	0.00204912	0.00153367	0.0014964	0.00149416	0.00149193	0.00148971	0.00148749	0.00148528	0.00143364	-4.93628e-05
410	0.0431796	0.0423918	0.0452103	0.0473143	0.0476737	0.0465712	0.0442603	0.0409513	0.0368064	0.0319398	0.0265064	0.0214643	0.0172976	0.0139006	0.0111919	0.00911396	0.00762656	0.0067017	0.0063156	0.00625275	0.00621389	0.00617552	0.00613761	0.00610017	0.00606319	0.00582576	-0.000199685
411	0.0222515	0.0240178	0.0339884	0.0429814	0.048369	0.0505482	0.0500133	0.0472461	0.0426541	0.036542	0.0292467	0.0223853	0.0167558	0.0121857	0.00854827	0.00575992	0.00376754	0.00253953	0.00205308	0.00201609	0.00201204	0.002008	0.00200397	0.00199997	0.00199597	0.0019256	-6.62679e-05
412	0.0264059	0.0277614	0.0364874	0.0442119	0.0486191	0.0501134	0.0491589	0.0461925	0.0415763	0.0355775	0.0284983	0.0218533	0.0163935	0.0119563	0.00842221	0.00571176	0.00377451	0.00258026	0.002107	0.00207071	0.00206643	0.00206217	0.00205792	0.0020537	0.00204949	0.00197712	-6.80374e-05
413	0.0533488	0.0511833	0.0510564	0.0504259	0.0487535	0.0462352	0.0430284	0.0392531	0.0349945	0.0303066	0.0252845	0.0206751	0.0168558	0.0137355	0.0112436	0.00932932	0.00795678	0.0071004	0.00673795	0.00667162	0.00662741	0.00658377	0.00654071	0.00649821	0.00645625	0.00620101	-0.000212465
414	0.0539318	0.0519139	0.0526537	0.05276	0.0515031	0.0491435	0.045895	0.0419225	0.0373447	0.0322386	0.0267226	0.021658	0.0174747	0.0140653	0.0113472	0.00926237	0.00776999	0.00684166	0.00645323	0.0063886	0.00634805	0.006308	0.00626846	0.00622941	0.00619085	0.00594766	-0.000203838
415	0.0484111	0.0471863	0.0496225	0.0512889	0.051172	0.0495884	0.046813	0.043067	0.0385165	0.0332744	0.0274945	0.0221599	0.0177609	0.0141803	0.0113284	0.00914251	0.00757922	0.00660851	0.00620526	0.00614253	0.00610503	0.00606798	0.00603138	0.00599522	0.00595949	0.00572672	-0.00019631
416	0.0315199	0.0322409	0.0390248	0.0448627	0.0478994	0.0485116	0.0470943	0.0440042	0.0395309	0.0338851	0.027317	0.0211641	0.016096	0.0119705	0.00868186	0.00615892	0.00435564	0.00324359	0.00280112	0.00276382	0.00275621	0.00274863	0.0027411	0.0027336	0.00272615	0.00262811	-9.03789e-05
417	0.0371058	0.0370409	0.0415085	0.0451553	0.0466371	0.0462724	0.0443665	0.0411829	0.0369298	0.0317561	0.0258528	0.0203397	0.0157839	0.0120677	0.00910184	0.00682535	0.00519761	0.00419239	0.00378864	0.00374801	0.00373401	0.00372012	0.00370633	0.00369265	0.00367906	0.00354339	-0.00012174
418	0.0397134	0.0394183	0.0435053	0.0467507	0.0478722	0.0471986	0.0450367	0.0416468	0.0372313	0.0319327	0.0259353	0.0203489	0.015734	0.01197	0.00896601	0.00666024	0.00501158	0.00399376	0.00358583	0.00354629	0.00353375	0.00352131	0.00350895	0.00349669	0.0034845	0.00335665	-0.000115346
419	0.0578815	0.0548976	0.0527777	0.0503756	0.0474821	0.0441964	0.0405916	0.0367182	0.0326075	0.0282739	0.0237711	0.0196701	0.0162605	0.0134674	0.0112319	0.00951141	0.0082748	0.00749948	0.00716529	0.00709541	0.00704542	0.00699613	0.00694752	0.00689959	0.00685231	0.00657882	-0.000225322
420	0.0594311	0.0563378	0.0543274	0.0520023	0.0491012	0.0457435	0.0420171	0.0379836	0.0336816	0.02913	0.0243884	0.0200705	0.0164859	0.0135529	0.0112076	0.00940405	0.00810927	0.0072994	0.00695343	0.0068855	0.00683842	0.00679197	0.00674615	0.00670095	0.00665634	0.00639192	-0.000218963
421	0.057246	0.0546366	0.0539451	0.052776	0.0506411	0.0477331	0.0442029	0.0401622	0.0356882	0.0308271	0.025667	0.0209481	0.0170414	0.0138518	0.0113056	0.0093504	0.00794908	0.0070753	0.0067063	0.00663992	0.00659612	0.0065529	0.00651024	0.00646813	0.00642656	0.00617267	-0.0002115
422	0.0450108	0.0439715	0.0461823	0.0476817	0.0475495	0.0460583	0.043446	0.039906	0.0355838	0.0305787	0.0250324	0.0198909	0.0156345	0.0121581	0.00938166	0.00724956	0.00572426	0.00478084	0.00439871	0.00435496	0.00433608	0.00431736	0.0042988	0.0042804	0.00426215	0.0041026	-0.000140871
423	0.0509658	0.0490703	0.049326	0.0490346	0.0476146	0.0452706	0.0421694	0.0384395	0.034173	0.0294288	0.0243078	0.0195928	0.0156822	0.0124841	0.00992795	0.00796388	0.00655732	0.00568451	0.00532515	0.00527468	0.005247	0.00521961	0.00519251	0.00516569	0.00513914	0.00494243	-0.000169562
424	0.056056	0.0534381	0.0522626	0.0506775	0.0483146	0.0453256	0.0418275	0.0379058	0.0336178	0.0289963	0.0241152	0.0196501	0.0159437	0.0129109	0.0104859	0.00862174	0.00728525	0.00645297	0.00610451	0.00604659	0.00601025	0.00597434	0.00593886	0.0059038	0.00586915	0.0056404	-0.000193368
425	0.0592467	0.0562076	0.0543658	0.0521818	0.0493641	0.0460432	0.0423161	0.0382516	0.0338933	0.0292635	0.0244258	0.0200169	0.016358	0.0133648	0.010972	0.00913241	0.00781267	0.00698878	0.00663976	0.00657554	0.00653259	0.00649019	0.00644834	0.00640702	0.00636623	0.0061151	-0.00020954
426	0.104629	0.0885095	0.0536723	0.0234689	0.000988167	-0.0160417	-0.028638	-0.0370624	-0.0410454	-0.0399252	-0.0331814	-0.0242612	-0.0158677	-0.00835753	-0.001984	0.00307862	0.00673423	0.00895305	0.00976315	0.00972903	0.00963529	0.00954333	0.00945312	0.0093646	0.00927771	0.00888601	-0.000303623
427	0.104501	0.0883401	0.0532395	0.0227914	0.000113119	-0.0170873	-0.0298299	-0.0383662	-0.0424028	-0.0412405	-0.034318	-0.0251425	-0.0164855	-0.00872441	-0.0021295	0.00311234	0.0068977	0.00919421	0.0100312	0.00999391	0.00989502	0.00979807	0.00970299	0.00960975	0.00951828	0.00911425	-0.000311349
428	0.100315	0.0854708	0.0532955	0.0252674	0.00439732	-0.0113405	-0.0228783	-0.0304926	-0.034012	-0.0329523	-0.0269858	-0.0192313	-0.0120415	-0.00568196	-0.000330181	0.00389606	0.00693573	0.00877448	0.00943956	0.00940155	0.00931398	0.00922803	0.00914365	0.0090608	0.00897944	0.00860288	-0.000294034
429	0.102292	0.0870439	0.054408	0.0260716	0.00501337	-0.0108436	-0.0224571	-0.0301171	-0.0336604	-0.0326081	-0.0266384	-0.0188819	-0.0116965	-0.00534634	-7.3669e-06	0.00420465	0.00723053	0.00905762	0.00971456	0.00967112	0.00957848	0.00948761	0.00939844	0.00931093	0.00922504	0.00883602	-0.000301931
430	0.104431	0.0885004	0.054342	0.0247464	0.00274983	-0.0138623	-0.0260928	-0.0342191	-0.0380161	-0.0368978	-0.030428	-0.0219405	-0.0140071	-0.0069469	-0.00098058	0.00374293	0.00714431	0.00920239	0.00994686	0.00990502	0.00980787	0.00971261	0.00961919	0.00952754	0.00943762	0.00903774	-0.000308759
431	0.102505	0.0870341	0.0535806	0.0245181	0.00289471	-0.0134325	-0.0254358	-0.0333849	-0.0370637	-0.0359093	-0.0295133	-0.0211596	-0.0133687	-0.00644787	-0.000608079	0.00400962	0.00733113	0.00933811	0.010061	0.0100156	0.00991627	0.0098189	0.00972343	0.00962979	0.00953794	0.0091329	-0.00031198
432	0.0973792	0.0829881	0.0509023	0.0228049	0.0018124	-0.0140697	-0.0257427	-0.0334425	-0.0369419	-0.035682	-0.0292643	-0.0209283	-0.0131591	-0.00626151	-0.000444332	0.00415315	0.00745829	0.00945377	0.0101706	0.0101228	0.0100213	0.00992188	0.00982441	0.00972883	0.00963509	0.00922503	-0.000315098
433	0.0821444	0.0711188	0.0447271	0.0210953	0.0032759	-0.0101895	-0.0199757	-0.0262698	-0.0289249	-0.0275694	-0.0220053	-0.0149982	-0.0085797	-0.00295862	0.00173282	0.00541165	0.00803972	0.00961479	0.0101669	0.0101082	0.010007	0.00990786	0.00981066	0.00971535	0.00962187	0.0092125	-0.000314673
434	0.0928919	0.0802379	0.0529107	0.0288997	0.0109803	-0.00245554	-0.0121969	-0.0185442	-0.0214807	-0.0207853	-0.0163857	-0.0107683	-0.00568673	-0.00127766	0.00238007	0.00523907	0.00727955	0.0085035	0.00893362	0.00888855	0.00881024	0.0087333	0.00865769	0.00858338	0.00851033	0.00815723	-0.00027893
435	0.0992064	0.0848568	0.0541038	0.0273063	0.00737549	-0.00759648	-0.0185086	-0.0256593	-0.0289468	-0.028	-0.0226058	-0.0156588	-0.00928372	-0.00369076	0.000986545	0.0046629	0.00729718	0.00888393	0.00945	0.00940521	0.00931758	0.00923156	0.00914712	0.00906421	0.00898278	0.00860605	-0.000294142
436	0.0734871	0.0641154	0.0404887	0.0190419	0.00277075	-0.00953366	-0.0184315	-0.0240722	-0.0263237	-0.0248685	-0.019565	-0.0129857	-0.00699454	-0.00177229	0.00256986	0.00596423	0.00838201	0.00982514	0.0103235	0.0102582	0.010154	0.010052	0.00995193	0.00985386	0.00975771	0.0093413	-0.000319031
437	0.0713057	0.0624482	0.0400273	0.0196131	0.00410984	-0.0076003	-0.0160448	-0.0213775	-0.0234989	-0.0221464	-0.0172268	-0.0111559	-0.00565751	-0.000884729	0.00307169	0.00615794	0.00835275	0.00966033	0.0101085	0.010044	0.00994408	0.00984617	0.00975017	0.00965602	0.00956367	0.00915731	-0.000312806
438	0.0831321	0.073003	0.0510722	0.0315241	0.0168043	0.00573984	-0.00229136	-0.00758044	-0.0102087	-0.0101285	-0.00740426	-0.00386534	-0.000728155	0.00195104	0.00414792	0.0058505	0.00705706	0.00777366	0.00801505	0.00797177	0.00790873	0.00784667	0.00778558	0.00772543	0.00766621	0.00735429	-0.000251681
439	0.0850126	0.0745805	0.0523615	0.0326242	0.017789	0.00665242	-0.00142621	-0.00675105	-0.00941407	-0.00937762	-0.00671401	-0.00324363	-0.000172455	0.00244589	0.00458915	0.00624696	0.00741875	0.00811137	0.00833996	0.00829092	0.00822275	0.00815569	0.00808971	0.00802479	0.00796091	0.00763477	-0.000261205
440	0.0625936	0.0553207	0.0359586	0.0180824	0.00442519	-0.00588806	-0.0132765	-0.017866	-0.0195852	-0.0182398	-0.0137967	-0.00840203	-0.00355576	0.000623831	0.00407085	0.00674851	0.00864509	0.00976816	0.0101437	0.0100737	0.0099732	0.00987471	0.00977816	0.00968347	0.0095906	0.00918284	-0.00031367
441	0.0488462	0.0438456	0.0293548	0.0156712	0.00511911	-0.00283869	-0.00846842	-0.0118578	-0.0129762	-0.0117236	-0.0081376	-0.0038989	-0.000142537	0.00306189	0.00568122	0.00770017	0.00911821	0.00994592	0.0102052	0.0101263	0.0100248	0.00992532	0.00982777	0.00973213	0.00963833	0.0092281	-0.000315201
442	0.0719758	0.0646346	0.0492396	0.0352279	0.024439	0.0161663	0.00998693	0.0056534	0.00303034	0.00205254	0.0026023	0.00365232	0.00456266	0.005323	0.00593409	0.00639776	0.00671664	0.00689392	0.00693416	0.00689235	0.00684517	0.00679863	0.00675272	0.00670743	0.00666274	0.00639802	-0.000219171
443	0.0783602	0.069613	0.0512039	0.0346626	0.0220945	0.0125794	0.00559426	0.00085699	-0.00176292	-0.00230321	-0.000877928	0.00115549	0.00293164	0.00442862	0.00564246	0.00657317	0.00722399	0.00760049	0.00771168	0.00766411	0.00760582	0.00754841	0.00749186	0.00743615	0.00738126	0.00708294	-0.000242463
444	0.0393186	0.0357473	0.0247692	0.0142376	0.00606568	-8.46282e-05	-0.00438843	-0.0069121	-0.00765086	-0.00656062	-0.00370864	-0.000404435	0.00249169	0.00493978	0.00692504	0.00844343	0.00949954	0.0101043	0.0102756	0.0101895	0.0100868	0.00998603	0.0098873	0.0097905	0.00969557	0.00928239	-0.000317038
445	0.0371729	0.0339433	0.0239403	0.0143058	0.00681155	0.0011653	-0.00278858	-0.00511426	-0.00581618	-0.00486595	-0.00233541	0.0005937	0.00315251	0.00530978	0.00705555	0.00838825	0.00931302	0.00983984	0.00998452	0.00990211	0.00980502	0.00970982	0.00961645	0.00952485	0.00943498	0.00903524	-0.000308675
446	0.0621007	0.0568995	0.0465714	0.0369174	0.0291934	0.0230141	0.0181222	0.0143449	0.0115658	0.00970697	0.0086777	0.00801978	0.00745654	0.00698022	0.00658772	0.00627635	0.00604377	0.0058879	0.00580631	0.00576958	0.00573649	0.00570377	0.00567142	0.00563944	0.00560781	0.00539065	-0.000184854
447	0.0288548	0.026767	0.0200371	0.0134601	0.00830588	0.00441969	0.00171102	0.000133307	-0.000331591	0.000313331	0.00199702	0.0039217	0.00558276	0.00696794	0.00807694	0.008913	0.0094821	0.00979211	0.00985383	0.0097683	0.0096738	0.00958111	0.00949019	0.00940097	0.00931342	0.00891989	-0.00030477
448	0.0108574	0.0107407	0.0106266	0.0105148	0.0104054	0.0102982	0.0101933	0.0100904	0.0099896	0.0098908	0.00979394	0.00969896	0.0096058	0.00951442	0.00942475	0.00933676	0.00925039	0.00916561	0.00908237	0.00900062	0.00892033	0.00884146	0.00876398	0.00868784	0.00861301	0.00825481	-0.000282238
449	0.0534572	0.049985	0.0440233	0.0382082	0.0331801	0.0287939	0.02494	0.0215346	0.0185128	0.0158237	0.0134317	0.0113539	0.00959324	0.00812791	0.00694077	0.00601889	0.00535246	0.00493402	0.00475596	0.00472298	0.00470077	0.00467878	0.00465699	0.0046354	0.00461402	0.00443973	-0.000152394
450	0.0561107	0.0522783	0.0456835	0.0393182	0.0338887	0.0292186	0.0251771	0.021666	0.0186103	0.0159524	0.0136482	0.0116693	0.00999232	0.0085962	0.00746459	0.00658497	0.00594768	0.00554518	0.00536978	0.00533124	0.00530297	0.005275	0.00524732	0.00521993	0.00519282	0.0049938	-0.000171315
451	0.0518133	0.0488941	0.0448349	0.0407225	0.036853	0.033181	0.0296675	0.0262783	0.022983	0.0197536	0.0165892	0.013742	0.0113444	0.00935967	0.00775866	0.00651988	0.00562766	0.00507057	0.00483766	0.00480025	0.00477732	0.00475461	0.00473211	0.00470982	0.00468774	0.00451034	-0.000154807
452	0.0172056	0.0169997	0.0171074	0.0171566	0.0170444	0.0167813	0.0163776	0.0158422	0.0151836	0.014409	0.0135361	0.0126994	0.011976	0.0113608	0.010848	0.0104325	0.01011	0.00987663	0.00972814	0.0096309	0.00953903	0.00944889	0.00936045	0.00927364	0.00918843	0.00880128	-0.000300754
453	0.0482859	0.0460338	0.0437869	0.0412945	0.0385454	0.0355805	0.0324285	0.0291069	0.025624	0.0219795	0.0182072	0.0147542	0.011857	0.00946584	0.00754125	0.00605503	0.00498737	0.00432455	0.00405405	0.00402052	0.00400442	0.00398845	0.0039726	0.00395688	0.00394129	0.00379496	-0.000130349
454	0.0117282	0.0124348	0.0162877	0.0200212	0.0226436	0.02421	0.0247965	0.0244881	0.0233682	0.0215117	0.0190353	0.0165843	0.0145171	0.012805	0.0114209	0.0103438	0.00955688	0.00904695	0.00880103	0.00871307	0.00863781	0.00856384	0.00849112	0.00841963	0.00834933	0.00800419	-0.00027374
455	0.043853	0.0425177	0.0430379	0.0430401	0.0419915	0.0400595	0.0373841	0.0340761	0.0302163	0.0258574	0.0210942	0.0166744	0.0129887	0.00996062	0.00753105	0.00565906	0.00431714	0.00348741	0.00315482	0.00312304	0.00311332	0.00310366	0.00309406	0.00308451	0.00307503	0.00296341	-0.000101874
456	0.0103059	0.0115775	0.017997	0.0242098	0.028559	0.031136	0.032092	0.031602	0.0298374	0.0269482	0.0231366	0.0194058	0.0162939	0.0137402	0.0116933	0.0101149	0.00897691	0.00825809	0.00793922	0.00785963	0.00779834	0.007738	0.00767858	0.00762007	0.00756244	0.00725549	-0.000248325
457	0.0396648	0.0391015	0.0419496	0.044077	0.0444848	0.0434343	0.0411629	0.0378682	0.0337026	0.0287714	0.023224	0.0180479	0.0137506	0.0102312	0.00741297	0.00524396	0.00369032	0.00273113	0.00234982	0.00231879	0.00231343	0.00230809	0.00230277	0.00229748	0.00229222	0.00221074	-7.60586e-05
458	0.0128661	0.0143969	0.0222252	0.0296771	0.0347139	0.0374903	0.0382441	0.0372384	0.0347207	0.0308978	0.0260268	0.0213278	0.017436	0.0142596	0.0117246	0.0097781	0.00838233	0.0075103	0.0071386	0.00706655	0.00701696	0.00696807	0.00691985	0.00687229	0.00682539	0.00655315	-0.000224449
459	0.0371005	0.0370146	0.0413777	0.0448987	0.0462554	0.0457674	0.0437388	0.0404304	0.0360464	0.0307312	0.0246721	0.019009	0.0143214	0.0104902	0.00742634	0.00506993	0.00338267	0.00234143	0.00192864	0.00189711	0.00189352	0.00188994	0.00188638	0.00188282	0.00187929	0.00181324	-6.24083e-05
460	0.0339173	0.034285	0.0399662	0.0447335	0.0469805	0.0470611	0.0453297	0.0420986	0.0376169	0.0320631	0.0256575	0.0196593	0.0147042	0.0106601	0.00742861	0.0049444	0.00316592	0.00206856	0.00163409	0.00160204	0.00159948	0.00159692	0.00159438	0.00159184	0.00158931	0.00153389	-5.28091e-05
461	0.0174408	0.0189784	0.0272817	0.0350122	0.0399952	0.0424628	0.0427294	0.0411224	0.0379358	0.0334056	0.0278125	0.0224796	0.0180816	0.0145031	0.0116539	0.00947042	0.00790859	0.00693776	0.00653215	0.00646544	0.0064239	0.0063829	0.00634242	0.00630245	0.00626297	0.00601653	-0.000206183
462	0.0361976	0.0363334	0.0414884	0.0457332	0.0475681	0.0473464	0.0454119	0.0420628	0.0375343	0.031993	0.0256475	0.0197174	0.0148183	0.0108201	0.00762578	0.00517067	0.00341345	0.00232931	0.00189968	0.00186711	0.00186363	0.00186016	0.00185671	0.00185327	0.00184984	0.00178488	-6.14341e-05
463	0.0316885	0.0324411	0.0394014	0.0453713	0.0484501	0.049031	0.0475258	0.044305	0.0396675	0.0338295	0.0270455	0.0206924	0.0154584	0.0111954	0.00779398	0.00518183	0.003313	0.00216033	0.00170401	0.00167026	0.00166747	0.00166469	0.00166193	0.00165917	0.00165642	0.00159856	-5.50318e-05
464	0.0294559	0.0304173	0.0379014	0.0444842	0.0481536	0.0492809	0.0482728	0.0455062	0.0412936	0.0358685	0.0295012	0.0235334	0.0186318	0.0146546	0.0114939	0.00907557	0.00734887	0.00627973	0.00584045	0.00577932	0.00574611	0.00571329	0.00568083	0.00564874	0.00561701	0.00539945	-0.000185154
465	0.0277012	0.0292658	0.0391982	0.0480113	0.0530812	0.0548864	0.053982	0.0508901	0.0460414	0.0397537	0.0323696	0.0254803	0.0198559	0.0153117	0.0117114	0.00896247	0.00700344	0.00579415	0.00530331	0.00524419	0.00521684	0.00518976	0.00516297	0.00513645	0.0051102	0.00491474	-0.000168617
466	0.0187413	0.0206827	0.0310218	0.0405553	0.0465658	0.0493892	0.0494824	0.0473119	0.0432854	0.0377191	0.0309625	0.0245849	0.0193614	0.0151323	0.0117768	0.0092123	0.00738292	0.00625147	0.00578817	0.00572598	0.00569338	0.00566115	0.00562928	0.00559777	0.00556661	0.00535127	-0.000183511
467	0.02964	0.0306984	0.0386494	0.0455693	0.0493242	0.0503298	0.0490389	0.0458663	0.0411502	0.0351366	0.0281073	0.0215236	0.0161105	0.0117087	0.00820086	0.00550947	0.00358522	0.0023988	0.00192889	0.00189348	0.0018899	0.00188634	0.00188279	0.00187925	0.00187572	0.0018098	-6.22904e-05
468	0.0380674	0.0382737	0.0442268	0.049198	0.0514868	0.0515031	0.04965	0.0462782	0.0416657	0.036012	0.0295531	0.0235475	0.0186163	0.0146153	0.011436	0.00900348	0.00726681	0.00619183	0.00575083	0.00569054	0.00565834	0.0056265	0.00559502	0.00556389	0.00553311	0.00531924	-0.000182418
469	0.0359239	0.0367003	0.0447289	0.0515755	0.0550571	0.0556818	0.0539744	0.0504	0.0453281	0.0390235	0.0317792	0.0250563	0.0195616	0.0151185	0.0115961	0.00890547	0.00698736	0.00580293	0.0053217	0.00526306	0.0052355	0.00520823	0.00518125	0.00515454	0.00512811	0.00493188	-0.000169202
470	0.030661	0.0315707	0.0390429	0.0455107	0.0489543	0.0497773	0.0484113	0.0452491	0.0406097	0.0347249	0.0278638	0.0214391	0.0161537	0.0118545	0.00842829	0.00579991	0.00392111	0.00276274	0.00230321	0.00226707	0.00226194	0.00225684	0.00225176	0.0022467	0.00224166	0.00216209	-7.43886e-05
471	0.0528975	0.0512342	0.0531977	0.0543695	0.0537753	0.0517513	0.048581	0.0444872	0.0396329	0.034126	0.0281152	0.0225906	0.0180411	0.0143415	0.011397	0.00914135	0.00752902	0.00652874	0.00611456	0.00605212	0.00601571	0.00597974	0.00594419	0.00590907	0.00587435	0.00564538	-0.000193538
472	0.051466	0.0502123	0.0535212	0.0558698	0.0560131	0.0543677	0.0512948	0.0470836	0.0419479	0.0360312	0.0295151	0.0235229	0.0186032	0.0146113	0.011439	0.00901182	0.0072789	0.00620616	0.00576594	0.00570554	0.00567317	0.00564117	0.00560952	0.00557823	0.00554729	0.0053328	-0.000182881
473	0.0439216	0.0437254	0.0494346	0.0540289	0.0558116	0.0552634	0.0528361	0.0489093	0.0437744	0.0376342	0.030725	0.0243419	0.0191139	0.0148798	0.0115194	0.00895056	0.00711809	0.00598534	0.00552315	0.00546379	0.0054341	0.00540473	0.00537567	0.00534693	0.00531849	0.00511401	-0.000175417
474	0.0378128	0.0378501	0.0429585	0.0471424	0.0489	0.048598	0.0465902	0.0431815	0.038611	0.0330485	0.026704	0.0207889	0.0159106	0.0119363	0.00876641	0.00633401	0.00459522	0.00352255	0.00309473	0.00305684	0.00304753	0.00303827	0.00302907	0.00301992	0.00301083	0.00290173	-9.97602e-05
475	0.0443707	0.0435602	0.0466141	0.0488566	0.0491872	0.0479255	0.0453559	0.041712	0.037171	0.0318541	0.0259249	0.0204263	0.0158833	0.0121779	0.00922108	0.00695174	0.00532917	0.00432696	0.00392386	0.00388232	0.00386731	0.00385241	0.00383763	0.00382296	0.0038084	0.00366748	-0.000125987
476	0.0597935	0.0568479	0.0556352	0.0539859	0.0514717	0.0482717	0.0445232	0.0403256	0.0357451	0.0308193	0.0256283	0.0208923	0.0169718	0.0137708	0.0112156	0.00925347	0.0078474	0.00697109	0.00660188	0.00653677	0.00649432	0.00645241	0.00641105	0.00637021	0.00632988	0.0060804	-0.000208358
477	0.0599201	0.0570567	0.056258	0.0549559	0.0526361	0.0495099	0.0457412	0.0414498	0.0367171	0.0315905	0.0261608	0.0212036	0.0171052	0.0137622	0.0110955	0.0090492	0.00758408	0.00667285	0.00629224	0.00623003	0.00619145	0.00615336	0.00611572	0.00607855	0.00604182	0.00580535	-0.00019899
478	0.0563017	0.0541931	0.0553827	0.0558294	0.0546709	0.0522272	0.0487604	0.0444721	0.0395064	0.033956	0.027955	0.022455	0.0179246	0.0142398	0.0113066	0.0090593	0.00745287	0.00645637	0.00604415	0.00598262	0.00594704	0.00591188	0.00587714	0.0058428	0.00580886	0.0055828	-0.000191405
479	0.0503861	0.0487501	0.0499754	0.0505267	0.0496241	0.0475314	0.0444693	0.0406106	0.0360815	0.0309644	0.0253842	0.0202394	0.0159828	0.012508	0.00973389	0.00760433	0.00608095	0.00513808	0.00475442	0.00470759	0.00468553	0.00466368	0.00464203	0.00462058	0.00459933	0.00442566	-0.000151913
480	0.0555129	0.0531667	0.0530035	0.0522889	0.0504549	0.0477195	0.0442562	0.0401951	0.0356275	0.0306091	0.0252385	0.020314	0.0162371	0.0129078	0.0102494	0.00820842	0.0067475	0.00584118	0.00546786	0.00541503	0.00538586	0.00535701	0.00532847	0.00530023	0.00527228	0.00506981	-0.000173909
481	0.0588123	0.0560816	0.0554428	0.0542853	0.0520819	0.0490465	0.0453456	0.041102	0.0363995	0.0312878	0.0258593	0.0208975	0.0167938	0.0134453	0.0107734	0.00872279	0.00725489	0.00634296	0.00596431	0.00590592	0.00587124	0.00583697	0.0058031	0.00576962	0.00573652	0.00551367	-0.000189048
482	0.100306	0.0856071	0.0540522	0.0265906	0.00617282	-0.00917841	-0.0203842	-0.0277359	-0.0311014	-0.0300597	-0.0243498	-0.0169827	-0.010195	-0.00422277	0.000781129	0.004718	0.0075395	0.00923818	0.00984305	0.00979382	0.00969883	0.00960567	0.00951428	0.00942461	0.00933662	0.00894191	-0.000305516
483	0.0972477	0.0831478	0.0522381	0.0252048	0.00505122	-0.0101262	-0.0212094	-0.0284653	-0.031744	-0.0306095	-0.0247894	-0.0173014	-0.0103959	-0.00431583	0.000780331	0.00479017	0.00766348	0.00939247	0.010007	0.00995545	0.00985731	0.00976109	0.00966674	0.00957418	0.00948339	0.00908116	-0.000310229
484	0.0902929	0.0776922	0.0490513	0.0237377	0.00477329	-0.00952307	-0.0199337	-0.026693	-0.0296636	-0.0284567	-0.0228516	-0.0157168	-0.00916748	-0.00342201	0.00138008	0.00515035	0.00784705	0.00946612	0.0100372	0.00998216	0.0098835	0.00978678	0.00969192	0.00959889	0.00950763	0.00910415	-0.000311007
485	0.09665	0.0830775	0.0540722	0.0287266	0.00986435	-0.00427219	-0.014531	-0.0212198	-0.0242929	-0.0234744	-0.0186428	-0.0124634	-0.00684485	-0.00195166	0.00211757	0.00530243	0.00757646	0.00894022	0.00941925	0.0093692	0.00928223	0.00919687	0.00911305	0.00903076	0.00894993	0.00857486	-0.000293085
486	0.0932636	0.0805247	0.0530546	0.0289384	0.0109551	-0.00251595	-0.0122681	-0.018602	-0.021498	-0.0207319	-0.0162308	-0.010506	-0.0053303	-0.000843256	0.00287477	0.00577621	0.00784221	0.00907639	0.00950362	0.00944864	0.0093602	0.0092734	0.00918819	0.00910454	0.00902239	0.00864366	-0.000295416
487	0.0942535	0.0810817	0.0523367	0.0271166	0.0083079	-0.00580949	-0.0160569	-0.0227175	-0.0257189	-0.0247548	-0.0196791	-0.0132128	-0.00732012	-0.00218001	0.00209845	0.00544801	0.00783896	0.00927146	0.00977293	0.00971809	0.00962456	0.00953281	0.00944279	0.00935446	0.00926777	0.00887658	-0.000303304
488	0.0881801	0.0762804	0.0494581	0.0257039	0.0079079	-0.00546597	-0.0151552	-0.0214131	-0.0241723	-0.0231567	-0.0182517	-0.0120554	-0.00642802	-0.00153246	0.00253388	0.00571206	0.00797726	0.00933161	0.00980209	0.00974467	0.00965063	0.00955838	0.00946788	0.00937908	0.00929193	0.00889951	-0.00030408
489	0.0786908	0.0686581	0.0447769	0.0233069	0.00710531	-0.0050944	-0.0139042	-0.0195314	-0.0219142	-0.0208184	-0.0161711	-0.010379	-0.00514484	-0.000609103	0.00314687	0.00607531	0.00815782	0.00939896	0.00982484	0.00976404	0.00966962	0.00957702	0.00948617	0.00939702	0.00930954	0.00891622	-0.000304646
490	0.0632735	0.0560782	0.037358	0.0201027	0.00692931	-0.00300801	-0.0101284	-0.0145792	-0.0163275	-0.01523	-0.0112912	-0.00649868	-0.00221769	0.00145835	0.00448064	0.0068233	0.00847979	0.00945843	0.00978215	0.00971533	0.00962185	0.00953015	0.00944019	0.0093519	0.00926526	0.00887419	-0.000303223
491	0.0876435	0.0765328	0.0528373	0.0318766	0.0161734	0.00440876	-0.00410349	-0.00967224	-0.0123677	-0.0121133	-0.00895537	-0.00489807	-0.0012898	0.00179821	0.00433272	0.00629677	0.00768706	0.00851069	0.00878569	0.0087327	0.0086571	0.0085828	0.00850976	0.00843796	0.00836735	0.00802133	-0.000274321
492	0.0917008	0.0794916	0.053383	0.0304219	0.0132849	0.000458883	-0.00881473	-0.0148464	-0.0176593	-0.0170965	-0.013142	-0.00810504	-0.00358306	0.00031574	0.0035333	0.00603683	0.00781526	0.00887435	0.00923628	0.00918159	0.00909805	0.00901602	0.00893546	0.00885633	0.00877858	0.00841211	-0.00028757
493	0.050094	0.0450301	0.0306892	0.017175	0.00675521	-0.00110934	-0.00669335	-0.0100986	-0.0113128	-0.0102566	-0.0069795	-0.00308263	0.000362134	0.00329536	0.00569027	0.00753515	0.00883063	0.00958661	0.0098228	0.00974942	0.00965529	0.00956295	0.00947237	0.00938349	0.00929625	0.00890361	-0.000304219
494	0.0423344	0.0386266	0.027907	0.0176643	0.00969807	0.00366379	-0.00063015	-0.00327389	-0.00429137	-0.00366853	-0.00148362	0.00111244	0.00337676	0.0052835	0.00682573	0.00800306	0.00882032	0.00928615	0.00941398	0.00934064	0.0092542	0.00916934	0.00908603	0.00900422	0.00892386	0.0085501	-0.000292246
495	0.0692842	0.0627319	0.0495616	0.0374883	0.0280674	0.0207342	0.0151325	0.011038	0.00831172	0.0068698	0.00659766	0.00675389	0.00688668	0.00698984	0.0070641	0.00711022	0.00712895	0.00712105	0.00708745	0.00703871	0.00698951	0.006941	0.00689315	0.00684596	0.00679941	0.00652838	-0.000223606
496	0.0786221	0.0698549	0.0514941	0.0350071	0.0224842	0.0130067	0.00605162	0.00133495	-0.00127659	-0.00182442	-0.000425389	0.00157456	0.00331913	0.00478735	0.00597588	0.00688526	0.0075191	0.00788326	0.00798691	0.00793485	0.00787238	0.00781089	0.00775036	0.00769075	0.00763205	0.00732177	-0.000250577
497	0.0334722	0.0308628	0.0227675	0.0149127	0.00876664	0.00411656	0.000840769	-0.00112096	-0.00178885	-0.00116095	0.000687824	0.00283685	0.0046995	0.00625922	0.00751367	0.00846497	0.00911871	0.00948295	0.00956927	0.00949046	0.00940124	0.00931368	0.00922773	0.00914336	0.00906052	0.00867986	-0.000296642
498	0.0299574	0.0279439	0.0217944	0.0157759	0.0110186	0.00738029	0.00477161	0.0031399	0.00245656	0.00270689	0.00382369	0.00515698	0.00630134	0.00725026	0.00800549	0.00857046	0.00894983	0.00914915	0.00917569	0.00909968	0.00901763	0.00893704	0.00885787	0.0087801	0.00870368	0.00834096	-0.000285159
499	0.0612045	0.0563861	0.0473943	0.0389306	0.0320326	0.0263912	0.0217921	0.0180847	0.015162	0.012948	0.011366	0.0101354	0.00908677	0.00820775	0.00749032	0.0069279	0.00651507	0.00624729	0.00611962	0.00607636	0.00603966	0.0060034	0.00596757	0.00593217	0.00589719	0.0056672	-0.000194282
500	0.0603506	0.0557733	0.0475108	0.0396959	0.0332533	0.027915	0.0234914	0.0198465	0.0168813	0.0145234	0.0127053	0.0112289	0.00997362	0.00892415	0.00806963	0.00740132	0.0069121	0.0065961	0.00644711	0.00639862	0.00635793	0.00631777	0.0062781	0.00623893	0.00620025	0.00595664	-0.000204144
501	0.0554985	0.0519253	0.0462643	0.0407402	0.0358927	0.0315955	0.0277515	0.0242851	0.0211363	0.018257	0.0156186	0.0133022	0.0113457	0.00972171	0.00840843	0.00738923	0.00665141	0.00618516	0.00598075	0.00593388	0.00589888	0.00586428	0.00583009	0.0057963	0.0057629	0.00553888	-0.000189908
502	0.0108067	0.0106912	0.010578	0.0104673	0.0103588	0.0102525	0.0101484	0.0100464	0.00994634	0.0098483	0.00975217	0.00965789	0.00956544	0.00947474	0.00938576	0.00929845	0.00921276	0.00912864	0.00904605	0.00896496	0.0088853	0.00880705	0.00873016	0.0086546	0.00858034	0.00822377	-0.000281186
503	0.0108466	0.0107303	0.0106163	0.0105048	0.0103956	0.0102886	0.0101838	0.0100811	0.00998048	0.00988184	0.00978513	0.00969029	0.00959728	0.00950604	0.00941652	0.00932867	0.00924245	0.0091578	0.0090747	0.00899309	0.00891293	0.00883419	0.00875683	0.00868082	0.00860611	0.00824825	-0.000282016
504	0.0159727	0.0158981	0.0164764	0.0169871	0.017224	0.0172042	0.0169446	0.0164611	0.0157685	0.0148795	0.0138225	0.0127956	0.0119128	0.0111671	0.0105512	0.0100585	0.0096835	0.00942138	0.00926698	0.00917738	0.00909392	0.00901197	0.00893148	0.00885241	0.00877474	0.00840846	-0.000287447
505	0.0525723	0.0495777	0.0454483	0.0412804	0.0373703	0.0336699	0.0301386	0.026741	0.0234457	0.0202242	0.0170748	0.0142445	0.0118624	0.00989145	0.00830197	0.00707203	0.00618543	0.00563015	0.00539472	0.00535189	0.0053234	0.00529522	0.00526732	0.00523972	0.00521241	0.00501254	-0.000171955
506	0.0160918	0.0159959	0.0164883	0.016918	0.0170992	0.0170473	0.0167777	0.0163048	0.0156417	0.0148001	0.0138059	0.0128408	0.0120097	0.0113062	0.0107234	0.0102552	0.00989661	0.0096429	0.00948927	0.0093959	0.00930844	0.00922259	0.00913831	0.00905556	0.00897429	0.00859799	-0.000293869
507	0.0029524	0.00422402	0.0103617	0.016525	0.0211437	0.0242382	0.0258892	0.026211	0.0253291	0.023362	0.0204847	0.0175827	0.0151446	0.0131326	0.0115118	0.0102556	0.00934322	0.00875879	0.00848705	0.00840235	0.00833234	0.00826348	0.00819576	0.00812913	0.00806358	0.00773245	-0.00026452
508	0.048291	0.0461941	0.044652	0.0427966	0.0404696	0.0377498	0.0346969	0.0313538	0.0277478	0.0238927	0.0198388	0.0161154	0.0130004	0.0104358	0.00837534	0.00678628	0.00564541	0.00493654	0.00464514	0.00460547	0.00458435	0.00456343	0.0045427	0.00452216	0.0045018	0.00433224	-0.000148721
509	0.00548393	0.00663172	0.0122326	0.0178036	0.0219163	0.0246065	0.0259588	0.026084	0.0250991	0.0231134	0.0202881	0.0174553	0.0150741	0.0131081	0.0115236	0.0102947	0.00940144	0.00882822	0.00856011	0.0084745	0.00840329	0.00833326	0.00826439	0.00819665	0.00813001	0.00779564	-0.000266665
510	-0.00410276	-0.00195097	0.0085384	0.0191835	0.0271698	0.0324669	0.035228	0.0357077	0.0341904	0.0309395	0.026286	0.0216678	0.0178414	0.0147186	0.0122265	0.0103123	0.00893843	0.00807732	0.00770509	0.0076253	0.00756759	0.00751075	0.00745476	0.0073996	0.00734525	0.00704863	-0.000241297
511	0.0446575	0.0432786	0.0438441	0.0438875	0.0428553	0.0409219	0.038233	0.0349039	0.0310192	0.0266344	0.0218467	0.017409	0.0137127	0.0106794	0.00824796	0.00637603	0.00503459	0.00420437	0.00386897	0.00383239	0.00381776	0.00380324	0.00378883	0.00377453	0.00376034	0.00362138	-0.000124409
512	0.00223551	0.00405525	0.0128057	0.0215146	0.0278899	0.0319711	0.0339195	0.0339572	0.0323184	0.0292143	0.0249174	0.0206756	0.0171511	0.0142681	0.0119632	0.0101901	0.00891533	0.00811418	0.0077648	0.00768568	0.00762706	0.00756933	0.00751246	0.00745645	0.00740126	0.00710199	-0.00024311
513	-0.0038244	-0.00120543	0.0115168	0.0242951	0.0336554	0.0395928	0.0423687	0.0423756	0.0400277	0.03569	0.0297833	0.0240272	0.019296	0.0154575	0.0124079	0.0100745	0.00840696	0.00737055	0.00693633	0.00686271	0.00681593	0.00676979	0.00672427	0.00667936	0.00663504	0.00637159	-0.000218271
514	0.041273	0.0405402	0.0430575	0.0448734	0.0450455	0.0438307	0.0414584	0.0381181	0.0339547	0.029068	0.0236013	0.0185105	0.0142862	0.0108288	0.00806225	0.00593451	0.00441121	0.00347042	0.00309438	0.00306	0.00305067	0.00304139	0.00303217	0.003023	0.00301389	0.00290467	-9.98611e-05
515	0.00389987	0.006093	0.0166345	0.0269782	0.0343299	0.0387823	0.0405987	0.0401154	0.0376688	0.0335479	0.028096	0.0228048	0.0184411	0.0148915	0.0120659	0.00990059	0.00835115	0.0073863	0.00697966	0.00690733	0.00685995	0.00681321	0.0067671	0.00672162	0.00667674	0.00641137	-0.000219625
516	-4.09177e-06	0.00288484	0.0167627	0.0304346	0.0401114	0.0458862	0.0481519	0.0474258	0.0442183	0.0389566	0.0321067	0.0255324	0.0201573	0.0158124	0.0123694	0.00974044	0.00786585	0.00670583	0.00622851	0.00616053	0.00612281	0.00608555	0.00604874	0.00601237	0.00597644	0.00574291	-0.000196862
517	0.0386686	0.0384293	0.0424922	0.0457191	0.0468429	0.0461828	0.0440379	0.0406623	0.0362537	0.0309509	0.0249354	0.0193225	0.0146783	0.0108845	0.00785206	0.00552114	0.00385293	0.00282352	0.00241446	0.00238126	0.00237561	0.00236998	0.00236437	0.0023588	0.00235325	0.00226946	-7.80741e-05
518	0.00911188	0.011419	0.022661	0.0334304	0.0407508	0.0448209	0.0460171	0.0447719	0.0414911	0.0365062	0.0301904	0.0241515	0.0191954	0.0151777	0.0119874	0.00954759	0.00780574	0.00672622	0.00627998	0.0062135	0.00617513	0.00613723	0.00609979	0.00606281	0.00602628	0.0057905	-0.000198484
519	0.00698164	0.00995944	0.0242863	0.038001	0.0472352	0.0522505	0.0535958	0.0519026	0.0477511	0.0416014	0.0339332	0.0266785	0.0207717	0.0160102	0.0122441	0.00937207	0.0073269	0.00606478	0.00555188	0.00548881	0.00545885	0.00542921	0.00539989	0.00537089	0.0053422	0.00513669	-0.000176191
520	0.0376138	0.0376193	0.042529	0.0465265	0.0481573	0.0477775	0.045729	0.0423052	0.0377363	0.0321845	0.0258534	0.0199455	0.0150664	0.0110859	0.00790694	0.00546462	0.00371715	0.00263914	0.00221139	0.00217779	0.00217305	0.00216834	0.00216365	0.00215898	0.00215433	0.00207804	-7.15028e-05
521	0.0360167	0.0362623	0.0418759	0.0465342	0.0486307	0.0485419	0.0466384	0.043243	0.0386104	0.0329218	0.0263985	0.0203065	0.0152809	0.011184	0.00791374	0.0054019	0.0036049	0.00249648	0.00205705	0.00202324	0.00201916	0.00201509	0.00201104	0.002007	0.00200298	0.00193235	-6.64997e-05
522	0.0169181	0.0194702	0.0324557	0.0444512	0.0520183	0.0555829	0.0557656	0.053204	0.0484489	0.0419187	0.0340467	0.0266687	0.0206647	0.0158258	0.0119985	0.00907984	0.00700166	0.0057201	0.00520157	0.00514158	0.00511528	0.00508924	0.00506347	0.00503796	0.00501271	0.00482145	-0.000165432
523	0.03706	0.0372076	0.0426286	0.0470951	0.0490376	0.0488341	0.0468529	0.0434123	0.0387628	0.0330818	0.0265866	0.0205274	0.0155301	0.0114578	0.00820835	0.00571347	0.00392921	0.00282874	0.00239179	0.0023568	0.00235126	0.00234574	0.00234025	0.00233479	0.00232935	0.00224647	-7.7285e-05
524	0.0354302	0.035844	0.0420886	0.0473292	0.0498137	0.0499455	0.0481287	0.0447178	0.0399943	0.0341587	0.0274501	0.0211895	0.0160348	0.0118395	0.00849507	0.0059291	0.00409485	0.00296382	0.0025146	0.00247823	0.0024721	0.002466	0.00245994	0.0024539	0.0024479	0.00236052	-8.1199e-05
525	0.0331701	0.0344594	0.0442094	0.0526512	0.0571908	0.0583994	0.0568964	0.0532409	0.0478798	0.0411333	0.0333416	0.0261183	0.0202336	0.0154859	0.0117279	0.00886049	0.00681808	0.0055585	0.00504938	0.00499144	0.00496665	0.00494211	0.0049178	0.00489374	0.00486991	0.00468476	-0.000160764
526	0.0300622	0.0318593	0.0433012	0.0533384	0.0589564	0.0607759	0.0595072	0.0558038	0.0501914	0.0430471	0.0347579	0.027081	0.0208446	0.0158235	0.0118547	0.00882907	0.00667551	0.00534867	0.00481445	0.00475694	0.00473442	0.00471211	0.00469001	0.00466812	0.00464643	0.00447077	-0.000153455
527	0.0225703	0.0249731	0.0379536	0.049675	0.0567152	0.0596267	0.0591252	0.0559069	0.0505509	0.0434832	0.0351358	0.0273705	0.0210662	0.0159933	0.0119851	0.00893044	0.00675659	0.00541734	0.00487795	0.00481953	0.00479641	0.00477351	0.00475084	0.00472837	0.00470612	0.00452794	-0.000155408
528	0.0361219	0.036448	0.0424572	0.0474746	0.0497994	0.0498299	0.0479616	0.0445399	0.0398381	0.0340506	0.0274109	0.0212173	0.0161171	0.011966	0.00865714	0.00611876	0.00430447	0.00318568	0.00274072	0.00270356	0.00269627	0.00268902	0.00268181	0.00267463	0.0026675	0.00257172	-8.84448e-05
529	0.0487605	0.0480459	0.0528875	0.0566064	0.0576523	0.0565171	0.0536439	0.0493944	0.0440399	0.0377646	0.0307871	0.024365	0.0191063	0.0148477	0.0114681	0.00888465	0.00704189	0.00590306	0.00543898	0.00538034	0.00535154	0.00532306	0.00529487	0.00526698	0.00523939	0.00503834	-0.000172835
530	0.0458047	0.0456448	0.0520698	0.0572191	0.0592142	0.0586186	0.0559605	0.0516797	0.0461096	0.0394789	0.032045	0.0251996	0.0196089	0.01509	0.0115083	0.00877282	0.00682309	0.00561976	0.00513219	0.00507493	0.00504931	0.00502394	0.00499883	0.00497396	0.00494934	0.0047608	-0.000163361
531	0.0378844	0.0387803	0.0478254	0.0554815	0.0593077	0.0599175	0.0579414	0.0539305	0.0483159	0.0414005	0.033507	0.0262163	0.0202791	0.0154902	0.0117002	0.00880863	0.00674917	0.00547935	0.00496666	0.00490924	0.00488526	0.00486151	0.00483799	0.00481469	0.00479162	0.00460981	-0.000158205
532	0.0415496	0.041208	0.0455799	0.049031	0.0501939	0.0494378	0.0471053	0.0434843	0.0387969	0.0331976	0.0268815	0.0210132	0.0161746	0.0122338	0.00909179	0.00668155	0.00495896	0.00389603	0.00347081	0.00343084	0.00341911	0.00340746	0.00339589	0.00338439	0.00337298	0.00324959	-0.000111679
533	0.0464069	0.0455203	0.0488447	0.0512864	0.0516598	0.0503247	0.0476	0.043746	0.0389584	0.0333706	0.0271567	0.0214088	0.0166709	0.0128137	0.00973994	0.00738331	0.00569941	0.00465937	0.0042401	0.0041951	0.00417758	0.0041602	0.00414296	0.00412587	0.00410891	0.0039557	-0.000135847
534	0.0581155	0.0557206	0.0563106	0.0562124	0.0546591	0.0519472	0.0483154	0.0439442	0.0389606	0.0334442	0.0275172	0.0220926	0.0176212	0.013982	0.0110836	0.00886238	0.00727431	0.00628943	0.00588281	0.00582342	0.0057897	0.00575637	0.00572343	0.00569085	0.00565865	0.00543925	-0.000186511
535	0.0566116	0.0544903	0.0557358	0.0562155	0.0550504	0.0525702	0.0490447	0.0446809	0.0396265	0.0339756	0.0278645	0.0222636	0.0176508	0.0138988	0.0109118	0.00862329	0.00698795	0.00597511	0.00555958	0.00550298	0.00547286	0.00544307	0.00541361	0.00538446	0.00535562	0.00514952	-0.000176629
536	0.0514599	0.0503385	0.0542371	0.0570824	0.0575005	0.0559529	0.052844	0.0484977	0.0431536	0.0369722	0.0301506	0.0238807	0.0187405	0.014574	0.0112651	0.00873452	0.00692885	0.00581276	0.00535804	0.00530082	0.00527287	0.00524522	0.00521785	0.00519076	0.00516396	0.00496618	-0.000170372
537	0.0528878	0.0510728	0.0523482	0.0529051	0.0519153	0.0496715	0.0464164	0.0423389	0.0375751	0.0322134	0.0263843	0.0210227	0.0165953	0.0129864	0.0101085	0.00790097	0.00632264	0.00534587	0.00494793	0.00489841	0.00487454	0.00485089	0.00482747	0.00480428	0.00478131	0.00459994	-0.000157867
538	0.055657	0.053549	0.0545022	0.0547436	0.0534702	0.0509804	0.0475179	0.0432694	0.0383681	0.0328984	0.0269877	0.0215652	0.017092	0.013449	0.0105458	0.00832005	0.00672888	0.00574346	0.00533996	0.00528636	0.00525856	0.00523106	0.00520383	0.00517689	0.00515023	0.00495305	-0.000169924
539	0.0839042	0.0732578	0.0494923	0.028333	0.0124435	0.000526163	-0.00807541	-0.0136298	-0.016156	-0.0155179	-0.0117196	-0.00693407	-0.00265269	0.00102819	0.00405859	0.00641131	0.00807858	0.00906751	0.0094	0.00934053	0.00925409	0.00916924	0.00908593	0.00900411	0.00892376	0.00855001	-0.000292243
540	0.0754407	0.0663516	0.0449519	0.0256331	0.0110261	4.35875e-05	-0.00786663	-0.0129269	-0.0151457	-0.0143992	-0.0107038	-0.00610602	-0.00200302	0.00151738	0.0044107	0.00665352	0.00824015	0.00917852	0.00949012	0.00942768	0.00933963	0.00925321	0.00916837	0.00908508	0.00900328	0.00862552	-0.000294801
541	0.0658993	0.0584927	0.0399926	0.0230239	0.0100935	0.00034881	-0.00664824	-0.0110753	-0.0129399	-0.0121467	-0.00873359	-0.00454454	-0.000824131	0.00235592	0.00496144	0.0069757	0.00839647	0.0092325	0.00950392	0.00943857	0.00935031	0.00926369	0.00917867	0.00909518	0.00901321	0.00863494	-0.00029512
542	0.0838216	0.0735162	0.0511946	0.0313316	0.0164036	0.00520777	-0.00288865	-0.00817674	-0.0107311	-0.0104944	-0.00752778	-0.0037279	-0.00036021	0.0025134	0.00486578	0.00668408	0.00796731	0.00872338	0.00896984	0.00891192	0.0088332	0.00875586	0.00867986	0.00860517	0.00853175	0.00817759	-0.00027962
543	0.0723216	0.0643969	0.0465956	0.0304506	0.0181678	0.00889507	0.00215857	-0.00228297	-0.00452336	-0.0045673	-0.00251371	0.000161708	0.0025048	0.00448405	0.00609048	0.00732214	0.00818268	0.00867988	0.00882671	0.0087645	0.00868836	0.00861352	0.00853996	0.00846765	0.00839655	0.00804908	-0.000275262
544	0.0707889	0.0628906	0.0444713	0.0277232	0.014993	0.00540136	-0.0015255	-0.00601048	-0.00811618	-0.00780852	-0.0051647	-0.00183241	0.00110352	0.00359648	0.00562853	0.00719269	0.00829088	0.00893168	0.00913119	0.00906746	0.00898598	0.00890595	0.00882733	0.00875009	0.00867419	0.00831295	-0.000284209
545	0.0584481	0.0526639	0.0382392	0.0248382	0.0145279	0.00671546	0.00106889	-0.00257825	-0.00428552	-0.00404865	-0.00195767	0.000660308	0.00294846	0.00487822	0.0064418	0.00763811	0.00847138	0.00894973	0.00908626	0.00901908	0.00893847	0.00885928	0.00878148	0.00870504	0.00862992	0.00827087	-0.000282783
546	0.0497415	0.0451188	0.0326531	0.0208942	0.0117916	0.00489059	-6.22424e-05	-0.00318988	-0.00453027	-0.00407142	-0.00189616	0.000749628	0.00306068	0.00500907	0.00658695	0.00779336	0.00863274	0.00911351	0.00924911	0.00917912	0.00909563	0.00901365	0.00893313	0.00885403	0.00877633	0.00840997	-0.000287498
547	0.0391013	0.0363369	0.0289956	0.0219027	0.0162699	0.0118911	0.00863247	0.00640932	0.00516984	0.00488285	0.00547338	0.00632149	0.00704505	0.00763962	0.00810747	0.00845152	0.00867516	0.00878208	0.00877697	0.00870545	0.00863032	0.00855647	0.00848388	0.00841251	0.00834233	0.00799753	-0.000273514
548	0.0690135	0.0624518	0.0491165	0.0368985	0.0273889	0.0200132	0.0144119	0.0103603	0.00772133	0.00641371	0.00632131	0.00665892	0.00694691	0.0071791	0.00735678	0.00748132	0.00755415	0.00757675	0.00755096	0.00749649	0.00744071	0.00738575	0.0073316	0.00727824	0.00722565	0.00693469	-0.000237424
549	0.0771288	0.0686048	0.0505469	0.0342948	0.021942	0.0125961	0.00574898	0.00112601	-0.00140044	-0.00186848	-0.000393764	0.00167481	0.00347842	0.0049956	0.00622282	0.00716073	0.00781326	0.00818673	0.00829093	0.00823434	0.00816709	0.00810093	0.00803583	0.00797177	0.00790872	0.00758511	-0.000259519
550	0.0723724	0.0647151	0.0481189	0.0330593	0.0215552	0.0128258	0.00642	0.00208954	-0.000285276	-0.000745849	0.000592716	0.00247818	0.00411756	0.0054928	0.00660203	0.00744681	0.0080314	0.008362	0.00844779	0.00838755	0.00831778	0.00824917	0.00818168	0.00811528	0.00804995	0.00771948	-0.00026408
551	0.0273755	0.0258818	0.0216063	0.0173737	0.013955	0.0112649	0.0092437	0.00785001	0.00705488	0.0068375	0.00714887	0.00761432	0.00800504	0.00831924	0.00855888	0.0087261	0.00882315	0.00885233	0.00881645	0.00874223	0.00866647	0.00859201	0.00851881	0.00844686	0.0083761	0.00802964	-0.000274603
552	0.0249387	0.0239524	0.0215763	0.0191622	0.0170944	0.0153386	0.0138679	0.0126605	0.0116991	0.0109695	0.0104518	0.0100456	0.00968999	0.00938183	0.00911923	0.00890043	0.00872382	0.0085879	0.00849101	0.00841791	0.00834764	0.00827853	0.00821056	0.0081437	0.00807791	0.00774608	-0.000264983
553	0.0540475	0.050713	0.0455893	0.0405486	0.0360563	0.0320118	0.0283361	0.0249664	0.0218518	0.0189506	0.016242	0.0138471	0.0118261	0.0101499	0.00879515	0.00774399	0.00698283	0.00650111	0.00628845	0.00623755	0.00619888	0.00616069	0.00612297	0.00608571	0.0060489	0.00581211	-0.00019922
554	0.060707	0.055985	0.0472224	0.0389708	0.0322391	0.0267301	0.0222368	0.018613	0.0157545	0.0135863	0.012033	0.0108226	0.00979086	0.00892547	0.00821816	0.00766212	0.0072517	0.00698208	0.00684808	0.00679568	0.00674981	0.00670456	0.00665991	0.00661585	0.00657237	0.0063118	-0.000216236
555	0.0206681	0.0202987	0.0201051	0.019813	0.0193548	0.0187433	0.01799	0.0171049	0.0160963	0.0149713	0.0137499	0.0125987	0.0116125	0.0107827	0.0101007	0.00955925	0.00915215	0.00887407	0.00871936	0.00863879	0.0085648	0.00849206	0.00842056	0.00835024	0.00828109	0.00793931	-0.000271539
556	0.0176859	0.017492	0.0177138	0.017857	0.0177851	0.0175128	0.0170539	0.0164211	0.0156257	0.0146773	0.0135993	0.0125666	0.0116793	0.0109304	0.0103124	0.00981894	0.00944453	0.00918433	0.00903324	0.00894779	0.00886844	0.00879048	0.00871388	0.00863861	0.00856462	0.00820883	-0.000280679
557	0.00914563	0.010046	0.0146362	0.0191329	0.022364	0.0243798	0.0252622	0.0251078	0.0240143	0.0220708	0.0194124	0.0167679	0.0145412	0.0126998	0.0112137	0.0100598	0.00921992	0.00867995	0.00842613	0.00834357	0.00827453	0.00820662	0.00813982	0.0080741	0.00800943	0.00768093	-0.000262772
558	0.0499555	0.0474809	0.0447902	0.0419208	0.0389262	0.0358267	0.0326346	0.0293548	0.0259864	0.0225229	0.0189895	0.0157722	0.0130738	0.0108477	0.00905655	0.00767293	0.00667671	0.00605313	0.00578843	0.00573959	0.00570683	0.00567445	0.00564243	0.00561078	0.00557947	0.00536356	-0.00018393
559	0.0044685	0.00562715	0.0112518	0.0168723	0.0210551	0.0238284	0.0252707	0.0254874	0.024592	0.0226916	0.0199458	0.0171815	0.0148561	0.012935	0.011386	0.0101842	0.00931029	0.00874926	0.00848663	0.00840255	0.00833253	0.00826367	0.00819595	0.00812932	0.00806377	0.00773262	-0.000264526
560	-0.00219344	-0.000308234	0.0088221	0.0180707	0.0250255	0.0296737	0.0321406	0.0326283	0.0313635	0.0285585	0.0244926	0.0204322	0.0170537	0.0142876	0.0120743	0.0103703	0.00914358	0.00837038	0.00802949	0.0079471	0.00788445	0.00782277	0.00776205	0.00770226	0.00764339	0.00733256	-0.000250944
561	0.0462803	0.0445532	0.0440438	0.0431355	0.0414847	0.0392134	0.0364197	0.0331789	0.0295444	0.0255497	0.0212666	0.0173142	0.0140159	0.0113058	0.009132	0.00745733	0.00625549	0.00550799	0.00519844	0.00515253	0.00512612	0.00509998	0.0050741	0.00504848	0.00502312	0.00483142	-0.000165772
562	-0.00440951	-0.00242157	0.00729415	0.017202	0.0247116	0.0297843	0.0325402	0.03319	0.031976	0.0291276	0.0249436	0.0207565	0.0172759	0.0144285	0.0121517	0.0103997	0.00913924	0.00834573	0.00799722	0.0079148	0.00785265	0.00779147	0.00773123	0.00767191	0.0076135	0.00730411	-0.000249977
563	-0.00734995	-0.00504956	0.00635916	0.0180482	0.0269101	0.0328681	0.0360676	0.0367809	0.0353218	0.0319845	0.0271337	0.0223102	0.0183202	0.0150683	0.0124758	0.0104861	0.00905896	0.00816518	0.00777957	0.00769782	0.00763902	0.0075811	0.00752406	0.00746787	0.00741252	0.00711271	-0.000243474
564	0.0425118	0.0415082	0.0431487	0.0441903	0.0438732	0.0424118	0.0399928	0.0367687	0.0328549	0.0283309	0.0233183	0.0186594	0.0147889	0.0116194	0.00908325	0.00713308	0.00573642	0.00487139	0.0045194	0.0044767	0.00445675	0.00443698	0.00441738	0.00439795	0.00437869	0.00421428	-0.000144689
565	-0.00893965	-0.00639984	0.00629886	0.0193209	0.0291556	0.0357026	0.0391392	0.0397975	0.0380564	0.0342656	0.0288425	0.0234862	0.0190725	0.0154856	0.0126323	0.0104467	0.00888231	0.00790645	0.00749134	0.00741166	0.00735713	0.0073034	0.00725044	0.00719825	0.00714681	0.00685956	-0.00023487
566	-0.00926472	-0.00638424	0.00799326	0.0226551	0.0335702	0.0406407	0.044123	0.0444583	0.0421297	0.0375684	0.0312607	0.0251068	0.0200635	0.015981	0.0127428	0.0102682	0.0085017	0.00740513	0.00694737	0.00687203	0.00682513	0.00677886	0.00673322	0.00668818	0.00664375	0.0063799	-0.000218554
567	0.0396362	0.0391838	0.0425351	0.0451358	0.0458738	0.0450337	0.0428773	0.0396253	0.0354492	0.0304699	0.024851	0.0196128	0.0152757	0.0117326	0.00890184	0.00672747	0.00517192	0.00421078	0.00382419	0.00378447	0.00377021	0.00375605	0.00374199	0.00372804	0.00371419	0.0035771	-0.000122894
568	-0.00697566	-0.00377152	0.0119697	0.027799	0.0392875	0.0464062	0.0495374	0.0492537	0.0461454	0.0407161	0.0335048	0.0265653	0.0209067	0.0163421	0.0127304	0.00997556	0.0080128	0.00679905	0.00630027	0.00623004	0.00619146	0.00615336	0.00611573	0.00607856	0.00604183	0.00580536	-0.00019899
569	0.0379498	0.0378537	0.0423884	0.0460637	0.0475108	0.0470644	0.0450437	0.0417222	0.0373146	0.0319731	0.0258919	0.020218	0.015531	0.0117079	0.00865618	0.00631322	0.00463777	0.0036038	0.00319088	0.00315345	0.00314354	0.00313369	0.0031239	0.00311417	0.0031045	0.00299173	-0.000102845
570	-0.00231102	0.00105496	0.0172891	0.033298	0.0445566	0.0511629	0.0536272	0.0526216	0.0487992	0.0426943	0.0348599	0.0274034	0.021342	0.0164625	0.0126068	0.00966866	0.00757732	0.00628677	0.0057615	0.00569543	0.00566318	0.00563129	0.00559975	0.00556857	0.00553773	0.00532366	-0.000182569
571	0.0374335	0.0374946	0.0426143	0.0468107	0.048582	0.0482925	0.0462939	0.0428898	0.0383185	0.0327488	0.0263905	0.020459	0.0155649	0.0115755	0.00839212	0.00594815	0.00420048	0.00312245	0.00269362	0.00265778	0.00265074	0.00264373	0.00263676	0.00262982	0.00262293	0.00252886	-8.69746e-05
572	0.0109549	0.0141444	0.0296405	0.0442004	0.0536465	0.0583876	0.0591388	0.0566715	0.0516629	0.0446288	0.0360844	0.0280861	0.0216036	0.0163943	0.0122825	0.00915117	0.00692378	0.00555185	0.00499907	0.00493866	0.00491439	0.00489036	0.00486656	0.00484299	0.00481965	0.00463665	-0.000159121
573	0.00706669	0.0106243	0.0276929	0.0438978	0.0545665	0.0600792	0.061207	0.0588093	0.053648	0.0463046	0.0373478	0.0289715	0.0221994	0.0167673	0.0124849	0.00922636	0.00690987	0.00548393	0.00491049	0.00484948	0.00482608	0.0048029	0.00477994	0.0047572	0.00473468	0.00455529	-0.000156342
574	0.0013307	0.00493296	0.0221859	0.0389133	0.0503219	0.0566396	0.0585321	0.0568035	0.0521985	0.0453031	0.0367006	0.0285982	0.0220377	0.0167704	0.0126158	0.00945348	0.00720481	0.00581961	0.00526026	0.00519696	0.00517009	0.0051435	0.00511718	0.00509112	0.00506533	0.00487181	-0.000167151
575	0.036177	0.0364952	0.0424819	0.0474799	0.0497934	0.0498199	0.0479535	0.0445385	0.0398473	0.034074	0.0274514	0.0212742	0.0161876	0.012048	0.00874853	0.00621764	0.00440885	0.00329343	0.00284951	0.00281186	0.00280398	0.00279614	0.00278834	0.00278059	0.00277288	0.00267303	-9.19194e-05
576	0.0346285	0.0352659	0.0423509	0.0483741	0.0513877	0.051829	0.0501465	0.0467381	0.0419214	0.0359244	0.0290101	0.022565	0.0172729	0.0129761	0.00955784	0.00693968	0.0050704	0.00391786	0.00345753	0.00341527	0.00340365	0.0033921	0.00338064	0.00336925	0.00335793	0.00323514	-0.000111184
577	0.0261849	0.0284615	0.0414132	0.0529387	0.0596301	0.0621219	0.0611889	0.0575621	0.0518363	0.0444405	0.035805	0.0278062	0.0213218	0.0161088	0.0119925	0.00885664	0.00662568	0.00525191	0.00469989	0.00464217	0.00462072	0.00459947	0.00457841	0.00455755	0.00453687	0.00436583	-0.000149869
578	0.0221648	0.0248939	0.0393292	0.0523484	0.0601358	0.0633249	0.0627498	0.0592189	0.0533976	0.0457683	0.0368053	0.0285023	0.0217844	0.0163914	0.0121371	0.00889821	0.00659497	0.00517737	0.00460863	0.00455057	0.00452995	0.00450953	0.00448928	0.00446922	0.00444933	0.00428197	-0.000147003
579	0.0145654	0.0177858	0.0336767	0.0483882	0.057657	0.0620072	0.0622581	0.0592558	0.0537213	0.0461902	0.0371858	0.0288086	0.0220347	0.0165998	0.0123143	0.00905271	0.0067338	0.00530657	0.00473348	0.00467406	0.00465232	0.00463077	0.00460943	0.00458828	0.00456732	0.004395	-0.000150866
580	0.0392118	0.0392924	0.0449571	0.0496006	0.0515783	0.0513084	0.0491945	0.0455827	0.0407433	0.0348667	0.0281807	0.0219651	0.0168532	0.0126977	0.00938899	0.0068533	0.00504219	0.00392517	0.00347871	0.00343725	0.00342548	0.00341378	0.00340217	0.00339063	0.00337918	0.00325554	-0.000111883
581	0.0366532	0.0371701	0.0441824	0.0500866	0.0529389	0.0532022	0.0513425	0.0477686	0.0428033	0.0366764	0.0296514	0.0231192	0.0177618	0.0134162	0.00996183	0.00731772	0.0054307	0.00426713	0.00380125	0.00375633	0.00374228	0.00372832	0.00371448	0.00370073	0.00368708	0.00355109	-0.000122003
582	0.0393295	0.0396401	0.0463848	0.0519838	0.0545375	0.0545316	0.0524435	0.0486848	0.0435771	0.0373469	0.0302531	0.0236753	0.018286	0.0139184	0.0104494	0.00779575	0.00590264	0.00473496	0.00426557	0.00421699	0.00419928	0.00418172	0.00416431	0.00414704	0.00412991	0.00397583	-0.000136536
583	0.0416405	0.0421091	0.0501868	0.0568789	0.0599545	0.0600278	0.0577034	0.0534978	0.0478087	0.040912	0.0331059	0.0259097	0.0200452	0.0153123	0.0115649	0.00870494	0.00666761	0.00541133	0.00490425	0.00484777	0.00482439	0.00480122	0.00477828	0.00475556	0.00473305	0.00455373	-0.000156289
584	0.0373996	0.0384587	0.0481268	0.0563332	0.0604875	0.0612396	0.0592643	0.0551532	0.0493684	0.0422332	0.034087	0.0265699	0.0204561	0.0155289	0.0116315	0.00865878	0.00654217	0.00523792	0.00471302	0.00465703	0.00463544	0.00461405	0.00459286	0.00457186	0.00455105	0.00437942	-0.000150333
585	0.0299487	0.0318961	0.0440059	0.0546268	0.060573	0.0625086	0.0611988	0.0573469	0.0515162	0.0441083	0.0355289	0.0275971	0.0211639	0.0159901	0.0119035	0.00878959	0.00657395	0.00520954	0.00466136	0.00460423	0.00458313	0.00456222	0.0045415	0.00452097	0.00450062	0.00433111	-0.000148682
586	0.0496729	0.0485399	0.0517917	0.0541107	0.0542871	0.0527141	0.0497351	0.045626	0.0405918	0.0347702	0.0283383	0.02241	0.0175338	0.0135708	0.0104172	0.00800174	0.0062768	0.00521093	0.00477899	0.00472869	0.00470643	0.00468439	0.00466255	0.00464091	0.00461947	0.00444495	-0.000152573
587	0.0448217	0.0445863	0.0503771	0.055001	0.0567333	0.0560782	0.0535064	0.0494108	0.0440906	0.037752	0.0306341	0.0240636	0.0186836	0.014326	0.0108668	0.00822171	0.00633513	0.00517089	0.00470083	0.00464864	0.00462713	0.00460581	0.0045847	0.00456377	0.00454304	0.00437174	-0.000150071
588	0.0515112	0.0502802	0.0537027	0.0561347	0.0563053	0.054643	0.0515196	0.0472322	0.0419999	0.0359689	0.0293237	0.0232121	0.0181942	0.0141219	0.0108849	0.00840761	0.0066393	0.00554645	0.00510225	0.00504819	0.00502283	0.00499773	0.00497288	0.00494827	0.00492391	0.00473645	-0.00016253
589	0.0430388	0.0432319	0.050448	0.0563534	0.0589093	0.0586924	0.0562583	0.0520773	0.0465101	0.0398057	0.0322402	0.0252632	0.0195679	0.0149657	0.0113185	0.00853318	0.00654815	0.0053238	0.00482958	0.00477463	0.00475195	0.00472947	0.00470721	0.00468516	0.00466331	0.00448694	-0.000154007
590	0.0586772	0.0532172	0.0403376	0.0283612	0.0190851	0.0119938	0.00677935	0.00326682	0.0013667	0.00104191	0.00218862	0.00377169	0.005141	0.00628397	0.00720082	0.00789421	0.00836864	0.00862989	0.00868603	0.00862005	0.00854638	0.00847396	0.00840276	0.00833274	0.00826388	0.00792294	-0.000270984
591	0.0453259	0.0419086	0.0334407	0.025347	0.0189348	0.0139382	0.0101846	0.00756464	0.00601063	0.00548164	0.00589466	0.00660133	0.00720327	0.00769596	0.00808156	0.00836267	0.00854222	0.00862334	0.00860994	0.00854053	0.00846821	0.0083971	0.00832717	0.00825841	0.00819076	0.00785341	-0.000268625
592	0.0653649	0.0593579	0.0468463	0.0353097	0.0263023	0.0193064	0.0139958	0.0101657	0.00769042	0.00649481	0.00646766	0.0068484	0.00717244	0.00743396	0.00763442	0.00777541	0.00785857	0.00788563	0.00785867	0.00779976	0.00773939	0.00767995	0.00762142	0.00756377	0.00750699	0.00720269	-0.000246532
593	0.0583693	0.0533639	0.0423973	0.0321559	0.024108	0.0178374	0.0130782	0.00966173	0.0074834	0.0064797	0.00654983	0.00698646	0.0073573	0.00765717	0.00788773	0.0080508	0.00814832	0.00818227	0.00815512	0.00809181	0.00802686	0.00796294	0.00790003	0.00783811	0.00777715	0.0074599	-0.000255268
594	0.0423014	0.0396569	0.0337805	0.0280665	0.0233695	0.0195357	0.016455	0.0140479	0.0122569	0.0110399	0.0103416	0.00987686	0.00947352	0.00912649	0.00883347	0.00859241	0.00840143	0.0082588	0.00816259	0.00809457	0.00802957	0.00796561	0.00790266	0.0078407	0.0077797	0.00746232	-0.00025535
595	0.0268618	0.0259816	0.024455	0.0228368	0.0212947	0.0198196	0.0184033	0.0170387	0.0157192	0.0144389	0.0131998	0.0120794	0.01112	0.0103128	0.00964969	0.00912393	0.0087297	0.00846198	0.00831542	0.00824172	0.00817435	0.00810807	0.00804286	0.00797869	0.00791553	0.00759159	-0.000259739
596	0.0519824	0.0488825	0.0440757	0.0393255	0.0350775	0.0312418	0.0277475	0.0245378	0.0215664	0.0187953	0.016206	0.0139149	0.0119803	0.0103748	0.00907629	0.00806772	0.00733594	0.00687063	0.00666157	0.00660646	0.00656311	0.00652031	0.00647807	0.00643638	0.00639522	0.00614276	-0.000210482
597	0.0583769	0.0539435	0.0455382	0.0375944	0.0311116	0.0258116	0.0215003	0.0180403	0.0153336	0.0133095	0.0118947	0.0108082	0.00988065	0.00910095	0.00846191	0.00795753	0.00758273	0.00733313	0.00720397	0.00714729	0.00709657	0.00704657	0.00699726	0.00694864	0.00690069	0.00662495	-0.000226892
598	0.052295	0.0487153	0.0418607	0.0352815	0.029821	0.0252813	0.0215197	0.0184322	0.015942	0.0139924	0.0125261	0.0113498	0.010346	0.00950313	0.00881302	0.00826883	0.00786479	0.00759597	0.00745708	0.00739634	0.00734204	0.00728853	0.00723579	0.00718381	0.00713257	0.00684599	-0.000234408
599	0.0412321	0.0391556	0.0355577	0.0319358	0.0286918	0.0257678	0.0231174	0.020703	0.0184938	0.0164645	0.0146006	0.0129573	0.0115612	0.0103959	0.00944746	0.00870495	0.00815931	0.00780306	0.00762847	0.00756297	0.0075062	0.00745027	0.00739518	0.00734089	0.0072874	0.00699352	-0.000239424
600	0.0298503	0.029157	0.0290928	0.0288159	0.0281225	0.0270586	0.0256644	0.0239733	0.022012	0.0198005	0.0173843	0.0151222	0.0132115	0.0116262	0.0103432	0.0093446	0.00861634	0.00814708	0.00792565	0.00785277	0.00779158	0.00773134	0.00767203	0.00761362	0.00755609	0.00724944	-0.00024812
601	0.0220751	0.0221256	0.0241047	0.0258493	0.0267593	0.026908	0.0263702	0.0252158	0.0235063	0.0212924	0.0186584	0.0161315	0.0140021	0.0122394	0.0108157	0.00970961	0.00890455	0.0083873	0.00814508	0.00806757	0.00800301	0.00793947	0.00787693	0.00781537	0.00775476	0.00743859	-0.000254544
602	0.0207229	0.0211121	0.0244709	0.0275332	0.029373	0.0300948	0.0298137	0.0286415	0.0266785	0.0240075	0.020752	0.0176195	0.0149937	0.0128299	0.0110893	0.00974308	0.00876903	0.00815031	0.00787108	0.00779513	0.00773484	0.00767547	0.007617	0.00755942	0.00750271	0.00719861	-0.000246393
603	0.0163297	0.0167733	0.0198267	0.0226931	0.0245545	0.025479	0.025546	0.024836	0.0234245	0.0213763	0.0187944	0.0162769	0.014155	0.0123984	0.0109794	0.00987669	0.00907343	0.00855636	0.00831259	0.00823244	0.00816522	0.00809909	0.00803402	0.00796999	0.00790698	0.00758345	-0.000259463
604	0.0472137	0.0451054	0.0431696	0.0409995	0.0385405	0.0358393	0.0329301	0.0298361	0.0265711	0.0231399	0.0195799	0.016321	0.0135896	0.011338	0.00952712	0.00812847	0.00712095	0.00648897	0.00621804	0.00616404	0.00612627	0.00608897	0.00605212	0.00601571	0.00597974	0.00574606	-0.000196969
605	0.0115276	0.0127718	0.0191464	0.0252786	0.0295196	0.0319726	0.032798	0.0321773	0.0302864	0.0272767	0.0233516	0.0195231	0.0163319	0.0137145	0.0116174	0.0100013	0.00883706	0.00810305	0.0077797	0.00770211	0.00764325	0.00758527	0.00752817	0.00747192	0.0074165	0.0071165	-0.000243603
606	0.00291751	0.00462609	0.0128497	0.0210287	0.0270197	0.0308637	0.0327088	0.0327573	0.0312219	0.0282957	0.0242321	0.0202123	0.0168667	0.0141265	0.0119334	0.0102446	0.00902885	0.00826283	0.00792569	0.00784507	0.00778401	0.00772389	0.00766468	0.00760638	0.00754896	0.00724266	-0.000247889
607	-0.000552446	0.00174728	0.0128212	0.0238724	0.0319353	0.0370394	0.0394116	0.0393752	0.0372688	0.0333919	0.0281035	0.0229311	0.0186634	0.0151911	0.0124266	0.0103077	0.00879016	0.00784297	0.00743947	0.00736128	0.00730748	0.00725447	0.00720222	0.00715072	0.00709995	0.0068149	-0.000233352
608	0.0426234	0.0414029	0.0420944	0.042311	0.0415033	0.0398308	0.037429	0.0344071	0.0308471	0.026805	0.0223767	0.0182672	0.0148439	0.0120356	0.00978565	0.00805367	0.00681089	0.00603696	0.00571391	0.00566193	0.00563005	0.00559853	0.00556736	0.00553654	0.00550606	0.00529338	-0.000181536
609	-0.00704106	-0.00451519	0.00795985	0.0206689	0.0301865	0.0364453	0.0396423	0.0401168	0.038247	0.0343776	0.0289178	0.0235427	0.0191145	0.0155162	0.012654	0.0104618	0.00889272	0.007914	0.00749773	0.00741788	0.00736326	0.00730944	0.0072564	0.00720412	0.00715259	0.00686507	-0.000235057
610	-0.00642436	-0.00367204	0.0098509	0.023538	0.0336516	0.0401441	0.043275	0.0434596	0.0411447	0.0367266	0.0306577	0.0247388	0.0198813	0.0159452	0.012821	0.010432	0.00872531	0.0076641	0.00721798	0.00713991	0.0070893	0.00703939	0.00699018	0.00694166	0.00689381	0.00661839	-0.000226668
611	0.0380945	0.0376829	0.0408224	0.04329	0.0440413	0.0433283	0.0413846	0.0384094	0.0345591	0.0299466	0.0247267	0.0198524	0.0158125	0.0125112	0.00987368	0.0078479	0.00639781	0.00549889	0.00513043	0.00508121	0.00505552	0.00503009	0.00500492	0.00497999	0.00495532	0.00476652	-0.000163556
612	-0.00942934	-0.00637844	0.00884047	0.0243249	0.0357796	0.0431095	0.0466151	0.0467961	0.0441909	0.0392726	0.0325619	0.0260498	0.0207271	0.0164268	0.0130208	0.0104208	0.00856638	0.00741651	0.00693804	0.00686143	0.00681467	0.00676855	0.00672304	0.00667815	0.00663384	0.00637045	-0.000218233
613	-0.0111445	-0.00813272	0.00707571	0.0226511	0.0342794	0.0418267	0.0455599	0.0459563	0.0435418	0.0387855	0.0322084	0.0258019	0.0205614	0.0163254	0.0129689	0.010406	0.00857747	0.00744323	0.0069706	0.00689397	0.00684677	0.00680021	0.00675428	0.00670897	0.00666426	0.00639947	-0.00021922
614	-0.0115197	-0.00810895	0.00907716	0.0265752	0.0394356	0.0475333	0.0512506	0.0512156	0.0480918	0.0424497	0.0348896	0.027615	0.0216986	0.0169355	0.0131724	0.0103051	0.00826371	0.00700175	0.00648291	0.00640919	0.00636837	0.00632807	0.00628828	0.00624899	0.00621018	0.00596612	-0.000204466
615	0.0349415	0.0351145	0.0401504	0.0443686	0.0463116	0.0463003	0.0446516	0.041644	0.0375012	0.0323859	0.0265023	0.0209982	0.0164541	0.0127509	0.00979796	0.00753301	0.00591398	0.00491315	0.00450801	0.00446182	0.004442	0.00442236	0.00440289	0.00438359	0.00436446	0.00420064	-0.000144223
616	-0.0109823	-0.00762303	0.0092516	0.0264144	0.0390237	0.0469654	0.050613	0.0505768	0.047501	0.0419408	0.0344831	0.027301	0.0214553	0.0167464	0.0130245	0.0101877	0.00816762	0.0069188	0.00640562	0.00633319	0.00629333	0.00625397	0.00621511	0.00617672	0.0061388	0.00589797	-0.000202145
617	-0.0107983	-0.00711421	0.0113127	0.0299401	0.0434293	0.0516946	0.0552238	0.0547622	0.0510699	0.0447822	0.0365451	0.0286858	0.0223168	0.017202	0.0131677	0.0100973	0.00791368	0.0065666	0.00601767	0.00594725	0.00591209	0.00587734	0.005843	0.00580906	0.00577551	0.00555093	-0.000190319
618	0.0340803	0.0345117	0.0405302	0.045634	0.0481372	0.0484057	0.04681	0.0436791	0.0392774	0.0337969	0.027469	0.021553	0.0166795	0.0127137	0.00955423	0.00713211	0.00540167	0.0043336	0.00390475	0.00386161	0.00384676	0.00383202	0.00381739	0.00380287	0.00378846	0.00364836	-0.000125332
619	-0.00729595	-0.00365278	0.0142301	0.0321029	0.0448581	0.0525001	0.055556	0.0547717	0.0508881	0.0445151	0.036272	0.0284292	0.0220711	0.0169631	0.0129329	0.00986485	0.00768268	0.00633695	0.00578996	0.00572213	0.00568958	0.00565739	0.00562556	0.00559409	0.00556297	0.00534779	-0.000183392
620	-0.00882639	-0.00499518	0.0139342	0.0328961	0.0464232	0.0544992	0.0576976	0.0568368	0.0527261	0.0460278	0.0374015	0.0292183	0.0225994	0.0172904	0.0131064	0.00992383	0.0076615	0.00626729	0.00570192	0.00563378	0.00560222	0.00557101	0.00554015	0.00550962	0.00547943	0.00526792	-0.000180668
621	0.0341808	0.0347281	0.0412987	0.0468806	0.0496535	0.050018	0.0483828	0.045111	0.0404934	0.0347401	0.0280984	0.0218965	0.0167949	0.0126472	0.00934449	0.00681313	0.00500503	0.00388986	0.00344424	0.00340306	0.00339152	0.00338005	0.00336867	0.00335736	0.00334612	0.0032238	-0.000110796
622	0.0304923	0.0314657	0.0392032	0.0459442	0.0496059	0.050597	0.0493591	0.0462969	0.0417408	0.0359337	0.0291536	0.0228105	0.017602	0.0133742	0.0100121	0.00743785	0.00560033	0.00446681	0.00401187	0.00396619	0.00395052	0.00393497	0.00391955	0.00390425	0.00388906	0.00374487	-0.000128635
623	0.0272052	0.0286805	0.0381078	0.0464688	0.051269	0.0529547	0.0520421	0.0490167	0.0442803	0.0381298	0.0308911	0.0241213	0.018581	0.0140953	0.0105347	0.00781215	0.00587047	0.00467327	0.00419263	0.00414386	0.00412676	0.0041098	0.00409297	0.00407629	0.00405974	0.00390855	-0.000134235
624	0.00414605	0.00790049	0.0258575	0.0430497	0.0545051	0.0605611	0.0620043	0.0597366	0.0545666	0.0471141	0.0379805	0.0294363	0.0225368	0.0170074	0.0126512	0.00933798	0.00698335	0.00553419	0.00495148	0.00488948	0.00486569	0.00484213	0.00481879	0.00479569	0.0047728	0.00459179	-0.000157589
625	0.00167222	0.00556541	0.0241969	0.0421644	0.0542576	0.0607695	0.0624916	0.0603556	0.0552051	0.0476905	0.0384391	0.0297805	0.0227946	0.0171996	0.0127938	0.00944399	0.00706389	0.00559923	0.00501016	0.0049472	0.00492284	0.00489873	0.00487485	0.0048512	0.00482778	0.00464443	-0.000159387
626	-0.00361841	0.000263997	0.0190366	0.0374904	0.0502932	0.0575825	0.0600407	0.0585431	0.0539162	0.046816	0.0378853	0.0294718	0.0226746	0.0172266	0.0129346	0.00967054	0.00735088	0.00592247	0.00534578	0.00528048	0.00525274	0.00522529	0.00519813	0.00517125	0.00514465	0.0049477	-0.000169742
627	0.0316349	0.032798	0.0416409	0.0493236	0.053483	0.0546101	0.0532384	0.0498532	0.0448466	0.0385026	0.031133	0.0242692	0.0186553	0.0141115	0.0105056	0.00774875	0.0057828	0.00457089	0.00408494	0.00403663	0.0040204	0.0040043	0.00398833	0.00397248	0.00395677	0.0038098	-0.000130857
628	0.025688	0.0275123	0.0382916	0.047916	0.0535457	0.0556741	0.0548943	0.0517709	0.0467719	0.0402418	0.0325469	0.0253658	0.0195076	0.0147758	0.0110266	0.00816346	0.0061232	0.00486578	0.00436083	0.0043091	0.00429061	0.00427228	0.00425411	0.00423609	0.00421822	0.00406048	-0.000139431
629	0.0257604	0.0277461	0.0392842	0.0495807	0.0555982	0.0578748	0.0570629	0.0537824	0.0485441	0.041722	0.0337048	0.0262418	0.0201671	0.0152688	0.0113923	0.00843465	0.00632826	0.00503043	0.00450901	0.00445497	0.00443521	0.00441562	0.00439621	0.00437697	0.0043579	0.00419435	-0.000144008
630	0.0184431	0.0214944	0.0369679	0.0510958	0.0597584	0.0635581	0.0633526	0.059996	0.0542012	0.0464893	0.0373674	0.0289085	0.0220717	0.0165877	0.0122641	0.0089737	0.00663444	0.00519494	0.0046176	0.00455888	0.00453819	0.00451769	0.00449737	0.00447724	0.00445728	0.00428959	-0.000147263
631	0.0151903	0.018493	0.0348214	0.049886	0.0593041	0.0636419	0.0637707	0.0605813	0.0548261	0.0470591	0.037816	0.0292363	0.0223077	0.0167535	0.0123766	0.00904672	0.00667988	0.00522361	0.00463961	0.00458026	0.00455938	0.00453868	0.00451818	0.00449786	0.00447771	0.00430916	-0.000147932
632	0.00868771	0.0123256	0.0298247	0.0463195	0.0570274	0.062396	0.0632687	0.0605623	0.0550762	0.0474114	0.0381477	0.0295166	0.0225501	0.0169682	0.0125712	0.00922704	0.00685053	0.00538824	0.00480113	0.00474018	0.00471782	0.00469566	0.00467372	0.00465198	0.00463043	0.00445546	-0.000152932
633	0.0358128	0.0368446	0.04601	0.0538361	0.0578624	0.0586738	0.0568829	0.0530323	0.0475501	0.0407395	0.0329248	0.0256909	0.0197941	0.0150339	0.0112638	0.00838573	0.00633528	0.00507145	0.00456307	0.00450946	0.00448922	0.00446916	0.00444927	0.00442956	0.00441003	0.00424431	-0.000145716
634	0.0266693	0.028811	0.0412211	0.0522472	0.0586242	0.0609633	0.0600021	0.0564347	0.0508266	0.0435864	0.0351285	0.0272855	0.0209192	0.0157963	0.0117482	0.00866258	0.00646662	0.00511426	0.00457121	0.00451519	0.0044949	0.00447478	0.00445485	0.00443509	0.00441551	0.00424956	-0.000145895
635	0.0327529	0.0343291	0.0453018	0.0548157	0.0599712	0.0614155	0.0598626	0.0559567	0.05021	0.0429856	0.0346574	0.0269582	0.020703	0.0156662	0.0116841	0.00864802	0.00648682	0.00515554	0.00462051	0.00456462	0.00454388	0.00452333	0.00450296	0.00448277	0.00446277	0.00429484	-0.000147443
636	0.0217793	0.0245121	0.0389129	0.051921	0.0597285	0.0629571	0.0624309	0.0589515	0.0531802	0.0455977	0.0366777	0.0284097	0.0217184	0.0163459	0.0121071	0.0088798	0.00658464	0.00517194	0.00460514	0.00454724	0.00452666	0.00450626	0.00448605	0.00446601	0.00444615	0.00427892	-0.000146899
637	0.0494913	0.046639	0.0420914	0.0375819	0.0335541	0.0299245	0.026627	0.023609	0.0208274	0.018247	0.0158496	0.0137315	0.0119405	0.0104523	0.00924697	0.00830919	0.00762683	0.00719024	0.00698979	0.00693114	0.00688343	0.00683637	0.00678995	0.00674416	0.00669898	0.00643259	-0.000220347
638	0.0423447	0.0405035	0.0382971	0.0359327	0.0334971	0.0309992	0.0284436	0.0258316	0.0231612	0.0204277	0.0176508	0.0151185	0.0129847	0.0112177	0.0097908	0.00868379	0.00788098	0.00737015	0.00713945	0.00707683	0.0070271	0.00697806	0.00692971	0.00688202	0.00683498	0.00656229	-0.00022476
639	0.0327777	0.032146	0.0330005	0.0335282	0.0332771	0.0323435	0.0308134	0.0287598	0.0262415	0.0233023	0.0200199	0.0169404	0.0143576	0.0122277	0.0105138	0.00918822	0.00823012	0.0076236	0.00735372	0.00728563	0.00723293	0.00718099	0.00712979	0.00707932	0.00702955	0.0067478	-0.00023107
640	0.019683	0.0204461	0.0254071	0.0299856	0.0328621	0.0341811	0.0341142	0.0328333	0.0304932	0.0272212	0.0231901	0.0193172	0.0160896	0.0134425	0.0113219	0.00968801	0.00851198	0.00777232	0.00744966	0.00737673	0.00732272	0.00726948	0.00721702	0.00716531	0.00711433	0.00682861	-0.000233817
641	0.04443	0.0425675	0.0408814	0.0389644	0.0367571	0.0343037	0.0316376	0.0287823	0.0257525	0.0225548	0.0192265	0.0161737	0.0136118	0.0114977	0.00979595	0.00848006	0.00753034	0.0069319	0.00667073	0.00661201	0.00656858	0.00652572	0.00648341	0.00644164	0.00640042	0.00614772	-0.000210651
642	0.0354714	0.0348328	0.0362854	0.0373107	0.0372853	0.0363502	0.0346321	0.0322385	0.0292549	0.0257441	0.0218071	0.0181209	0.0150432	0.0125145	0.010486	0.00892203	0.00779662	0.00709056	0.00678644	0.00672342	0.00667852	0.00663421	0.00659049	0.00654734	0.00650475	0.00624729	-0.00021404
643	0.0241681	0.0248113	0.0298781	0.0344349	0.0371056	0.0380835	0.0375827	0.0358087	0.0329399	0.0291175	0.0245272	0.0201598	0.0165328	0.0135659	0.011194	0.00937034	0.00806147	0.00724326	0.0068945	0.00682713	0.00678084	0.00673517	0.00669011	0.00664565	0.00660177	0.00633986	-0.000217191
644	0.0142165	0.0158032	0.0240103	0.0317682	0.0369345	0.0396927	0.0403146	0.0390947	0.0363057	0.0321719	0.026966	0.0219678	0.017837	0.0144709	0.0117878	0.00972972	0.00825566	0.00733675	0.00694827	0.00687756	0.00683058	0.00678424	0.00673852	0.00669342	0.00664892	0.00638483	-0.000218722
645	0.00706319	0.00905385	0.0187117	0.0280953	0.0346672	0.0385487	0.0399993	0.0393329	0.0368567	0.0328322	0.0275736	0.0224807	0.0182755	0.0148516	0.0121242	0.0100329	0.0085352	0.00760095	0.00720444	0.00712987	0.00707939	0.00702963	0.00698056	0.00693217	0.00688444	0.00660946	-0.000226365
646	0.0387401	0.0379142	0.0393348	0.0402711	0.0400648	0.0388813	0.036867	0.0341435	0.0308058	0.0269215	0.022598	0.0185657	0.0152065	0.0124511	0.0102437	0.00854425	0.00732388	0.00656195	0.00624005	0.00618237	0.00614438	0.00610686	0.00606979	0.00603317	0.00599699	0.00576253	-0.000197531
647	0.028019	0.02852	0.0336054	0.0380736	0.0405151	0.0411663	0.0402773	0.0380801	0.0347706	0.0304992	0.0254598	0.020698	0.0167533	0.0135322	0.0109606	0.008986	0.00757138	0.0066908	0.00632196	0.00626019	0.00622124	0.00618278	0.00614479	0.00610726	0.00607019	0.00583244	-0.000199913
648	0.0170843	0.0186771	0.0271987	0.0351414	0.0402736	0.0428304	0.0431344	0.0415227	0.0382986	0.0337051	0.0280299	0.0226198	0.0181604	0.0145332	0.011646	0.00943384	0.00785191	0.00686909	0.00645933	0.0063932	0.00635259	0.00631249	0.00627289	0.00623379	0.00619517	0.00595179	-0.000203978
649	0.00721416	0.00955082	0.0208529	0.0317671	0.0392946	0.0436016	0.0450391	0.044024	0.0409542	0.0361597	0.0300147	0.0241185	0.0192766	0.0153499	0.0122312	0.00984566	0.00814176	0.0070842	0.00664393	0.00657355	0.00653062	0.00648824	0.00644642	0.00640513	0.00636436	0.00611331	-0.000209479
650	-0.00285558	5.6297e-06	0.0138465	0.0276437	0.037596	0.0437335	0.0463956	0.0460621	0.0432232	0.0382988	0.0317538	0.0254342	0.0202613	0.016077	0.0127601	0.0102264	0.00841849	0.0072972	0.00683068	0.00675623	0.00671089	0.00666615	0.00662201	0.00657844	0.00653545	0.00627658	-0.000215038
651	0.0327993	0.0329474	0.0373867	0.0411446	0.0429268	0.042994	0.0416056	0.0389924	0.0353433	0.0307987	0.0255417	0.0206051	0.0165185	0.0131826	0.0105198	0.00847583	0.00701272	0.00610437	0.00572865	0.00567298	0.00564098	0.00560933	0.00557804	0.0055471	0.0055165	0.00530336	-0.000181877
652	0.0220355	0.023405	0.0315144	0.0389006	0.0434256	0.0453817	0.0451278	0.043019	0.0393629	0.034399	0.0284077	0.022738	0.0180705	0.0142769	0.0112586	0.0089471	0.00729554	0.0062721	0.00585061	0.00579057	0.00575723	0.00572428	0.0056917	0.00565949	0.00562764	0.0054096	-0.0001855
653	0.0117169	0.014013	0.0253562	0.0361035	0.0432566	0.0470651	0.04795	0.0463769	0.042772	0.0374767	0.0308696	0.024585	0.0194355	0.0152655	0.0119566	0.00942749	0.00762301	0.00650605	0.00604676	0.00598204	0.00594647	0.00591132	0.00587658	0.00584225	0.00580831	0.00558228	-0.000191387
654	0.00253508	0.00546121	0.0194853	0.0331628	0.0426821	0.0481936	0.0501439	0.0490896	0.0455658	0.0400117	0.0328982	0.0261079	0.0205652	0.0160901	0.012547	0.0098431	0.00791606	0.00672417	0.00623437	0.00616549	0.00612771	0.00609039	0.00605352	0.0060171	0.00598111	0.00574736	-0.000197014
655	-0.0038171	-0.000520117	0.0154582	0.0313258	0.0426191	0.04939	0.0520987	0.0513761	0.0478484	0.0420362	0.0344851	0.0272698	0.0213981	0.0166685	0.0129301	0.0100807	0.00805179	0.00679793	0.00628362	0.00621253	0.00617417	0.00613629	0.00609886	0.00606189	0.00602537	0.00578964	-0.000198454
656	-0.00841432	-0.00503146	0.0116958	0.0285562	0.0407931	0.048356	0.0516623	0.0513442	0.0480517	0.0423361	0.0347758	0.0275226	0.0216226	0.016872	0.0131183	0.0102579	0.00822124	0.00696231	0.00644491	0.00637173	0.00633139	0.00629156	0.00625222	0.00621337	0.00617501	0.00593254	-0.000203323
657	0.0284236	0.0292937	0.0361556	0.0421993	0.0455725	0.046603	0.0456488	0.0430434	0.0390647	0.0339221	0.0278649	0.0221693	0.0174777	0.0136619	0.010624	0.0082965	0.00663366	0.0056049	0.00518532	0.00513213	0.00510593	0.00507999	0.00505432	0.0050289	0.00500373	0.00481286	-0.000165139
658	0.0184236	0.0203796	0.0307479	0.0403127	0.046348	0.0491873	0.0492868	0.0471126	0.0430727	0.0374834	0.0306945	0.0242839	0.0190319	0.0147781	0.0114019	0.00882096	0.00697989	0.00584221	0.00537894	0.00532094	0.00529278	0.00526491	0.00523734	0.00521005	0.00518304	0.00498444	-0.000170996
659	0.00902416	0.0117942	0.0252163	0.0379961	0.0465386	0.0511171	0.0522505	0.0505244	0.0464737	0.0405223	0.0331189	0.0261096	0.0203932	0.0157797	0.0121275	0.00934075	0.00735541	0.00612949	0.00563026	0.00556731	0.00553649	0.005506	0.00547585	0.00544603	0.00541653	0.00520777	-0.000178616
660	0.00118615	0.00448881	0.0203183	0.0357463	0.0464097	0.052482	0.054513	0.0531844	0.0491422	0.0429063	0.0350124	0.0275269	0.0214439	0.016548	0.0126801	0.00973298	0.0076354	0.00634094	0.00581383	0.00574709	0.00571425	0.00568178	0.00564968	0.00561794	0.00558656	0.00537033	-0.000184161
661	-0.00491757	-0.00132711	0.0161254	0.0334421	0.0456869	0.052919	0.0556841	0.054722	0.050756	0.0443774	0.0361863	0.0284052	0.0220958	0.0170262	0.0130261	0.0099809	0.0078148	0.00647853	0.00593434	0.00586516	0.00583096	0.00579715	0.00576374	0.00573071	0.00569806	0.00547691	-0.000187795
662	-0.00934122	-0.00565395	0.0126324	0.0310276	0.0442632	0.0522926	0.0556263	0.0550171	0.0512235	0.0448745	0.0366083	0.0287339	0.0223536	0.0172301	0.0131893	0.0101141	0.0079271	0.00657796	0.00602816	0.00595757	0.00592229	0.00588742	0.00585296	0.0058189	0.00578524	0.00556023	-0.000190636
663	0.0268636	0.0281365	0.0365705	0.0440639	0.0483767	0.0498948	0.0490604	0.0462904	0.0419334	0.0362498	0.0295352	0.0232344	0.018063	0.0138677	0.0105332	0.00798147	0.0061604	0.00503625	0.00458245	0.00453236	0.00451191	0.00449164	0.00447156	0.00445165	0.00443192	0.00426529	-0.000146433
664	0.0174822	0.0197764	0.031616	0.0425467	0.0494444	0.0526931	0.0528381	0.0504392	0.0459826	0.0398406	0.0324101	0.0254216	0.0197168	0.0151081	0.0114565	0.00866831	0.00668139	0.00545569	0.00496029	0.00490409	0.00488016	0.00485646	0.00483299	0.00480974	0.00478672	0.00460512	-0.000158044
665	0.00926019	0.0122928	0.0269635	0.0408688	0.0500565	0.0548559	0.0558837	0.0538248	0.049294	0.0427695	0.0347414	0.0271835	0.0210409	0.0160952	0.0121864	0.00920699	0.00708634	0.0057789	0.00525	0.00518884	0.00516205	0.00513554	0.0051093	0.00508333	0.00505762	0.00486443	-0.000166899
666	0.00236615	0.00589507	0.0227867	0.039121	0.050227	0.0563466	0.0581369	0.0563836	0.0518117	0.0449916	0.0364935	0.0284886	0.022004	0.0167962	0.0126877	0.00956021	0.0073361	0.00596558	0.00541113	0.00534669	0.00531825	0.00529012	0.00526228	0.00523473	0.00520747	0.00500781	-0.000171793
667	-0.00357196	0.000248489	0.018722	0.0368979	0.0495385	0.0567726	0.059258	0.0578429	0.0533323	0.0463679	0.0375825	0.0292951	0.0225953	0.017223	0.0129895	0.00976953	0.00748083	0.00607097	0.00550066	0.00543426	0.00540489	0.00537583	0.00534709	0.00531865	0.00529051	0.00508724	-0.000174504
668	-0.00851748	-0.00466686	0.0143265	0.0333276	0.0468539	0.0548999	0.0580513	0.0571364	0.0529713	0.0462213	0.037548	0.0293267	0.0226789	0.0173479	0.0131471	0.00995214	0.00768116	0.00628169	0.00571419	0.00564578	0.00561408	0.00558274	0.00555175	0.0055211	0.00549078	0.00527877	-0.000181038
669	0.01903	0.0214366	0.0339743	0.0454598	0.0525822	0.055793	0.055715	0.052975	0.0481085	0.041518	0.0336224	0.0262315	0.0202135	0.0153604	0.0115196	0.00858923	0.00650225	0.00521603	0.00469826	0.00464287	0.00462142	0.00460016	0.00457909	0.00455822	0.00453754	0.00436647	-0.000149891
670	0.0125535	0.0156221	0.0306504	0.0447002	0.0537391	0.0581937	0.058771	0.0562224	0.0512032	0.0442108	0.0357441	0.0278214	0.0213962	0.0162305	0.0121516	0.0090444	0.00683384	0.00547222	0.00492386	0.00486442	0.00484088	0.00481756	0.00479446	0.00477158	0.00474892	0.00456893	-0.000156808
671	0.00649841	0.0101	0.0273634	0.0437811	0.0546167	0.0602431	0.0614362	0.059065	0.053902	0.046537	0.037546	0.0291379	0.0223426	0.0168933	0.0125984	0.00933087	0.00700827	0.00557852	0.00500312	0.00494115	0.00491685	0.00489279	0.00486897	0.00484538	0.00482201	0.00463891	-0.000159199
672	0.000976053	0.00485268	0.0234186	0.0413732	0.0535169	0.0601184	0.0619473	0.0599202	0.0548727	0.047452	0.0382847	0.0296947	0.0227616	0.0172077	0.0128338	0.00950802	0.00714487	0.00569037	0.00510479	0.00504119	0.0050159	0.00499087	0.00496608	0.00494154	0.00491724	0.00473008	-0.000162312
673	0.0172997	0.0202472	0.0351158	0.0487689	0.057248	0.0610906	0.0610792	0.058005	0.0525371	0.0451708	0.0363968	0.0282322	0.0216204	0.0163096	0.0121185	0.00892698	0.00665705	0.0052596	0.00469832	0.00464	0.00461857	0.00459734	0.0045763	0.00455545	0.0045348	0.00436385	-0.000149801
674	0.0133833	0.0167438	0.0331994	0.048481	0.0581547	0.0627444	0.0630964	0.0600916	0.0544821	0.0468264	0.0376662	0.0291486	0.0222677	0.0167507	0.0124025	0.00909431	0.00674276	0.00529571	0.00471496	0.00465519	0.00463362	0.00461224	0.00459107	0.00457009	0.0045493	0.00437774	-0.000150276

## Sheet: VertexArea_GrowthRate_L_caud
Vertex	Month1	Month2	Month3	Month4	Month5	Month6	Month7	Month8	Month9	Month10	Month11	Month12	Month13	Month14	Month15	Month16	Month17	Month18	Month19	Month20	Month21	Month22	Month23	Month24	Month25	Month26	Month27
1	0.0729293	0.0675696	0.0613589	0.0554057	0.0499577	0.0449147	0.040196	0.0357347	0.0314744	0.0273659	0.0233969	0.0198689	0.0169281	0.0145131	0.0125753	0.0110783	0.00999464	0.00930328	0.00898482	0.00888903	0.00881071	0.00873376	0.00865814	0.00858382	0.00851077	0.00815765	-0.000278944
2	0.0663865	0.0620686	0.0574954	0.0529566	0.0485485	0.0442524	0.0400476	0.0359119	0.0318215	0.0277514	0.0237128	0.0200887	0.0170698	0.0145922	0.0126053	0.0110713	0.00996186	0.00925512	0.00893123	0.00883596	0.00875857	0.00868253	0.00860779	0.00853433	0.00846211	0.0081114	-0.000277376
3	0.070543	0.0655309	0.0597428	0.0541511	0.0489833	0.0441578	0.0396071	0.0352742	0.0311101	0.0270711	0.0231496	0.0196562	0.0167431	0.01435	0.0124294	0.0109455	0.00987153	0.00918666	0.0088719	0.00877821	0.00870182	0.00862675	0.00855297	0.00848044	0.00840912	0.00806103	-0.000275668
4	0.0703031	0.0654502	0.0602549	0.0551748	0.050334	0.045692	0.0412112	0.0368561	0.032593	0.0283888	0.0242481	0.0205449	0.0174629	0.0149353	0.0129093	0.0113455	0.0102143	0.00949301	0.00916105	0.00906143	0.00898006	0.00890014	0.00882162	0.00874448	0.00866868	0.00830771	-0.000284032
5	0.0611022	0.0576628	0.0547826	0.0517345	0.0483996	0.0448419	0.0411056	0.0372186	0.0331955	0.0290389	0.024789	0.0209399	0.0177397	0.0151179	0.0130181	0.0113988	0.0102285	0.00948372	0.00914278	0.00904288	0.00896184	0.00888223	0.00880403	0.0087272	0.00865169	0.00829157	-0.000283485
6	0.0655933	0.0616019	0.0581339	0.0545568	0.0507733	0.0468366	0.0427809	0.038625	0.0343755	0.0300285	0.0256189	0.0216401	0.0183368	0.0156334	0.01347	0.0118023	0.010597	0.009829	0.00947543	0.00936901	0.00928205	0.00919668	0.00911287	0.00903058	0.00894976	0.00857469	-0.000293079
7	0.0564939	0.0538109	0.0525205	0.0508957	0.0485867	0.0457292	0.0424276	0.0387593	0.0347773	0.0305135	0.0260377	0.0219539	0.018566	0.0157953	0.0135795	0.0118722	0.0106391	0.00985412	0.00949375	0.00938656	0.00929927	0.00921359	0.00912948	0.00904688	0.00896577	0.0085899	-0.000293594
8	0.0604212	0.0573516	0.0558481	0.0540073	0.0514501	0.0483276	0.044755	0.040816	0.036567	0.032041	0.02731	0.0230064	0.0194441	0.0165359	0.0142131	0.0124249	0.0111335	0.0103105	0.00993047	0.00981421	0.00971882	0.00962528	0.00953351	0.00944348	0.00935514	0.00895948	-0.000306111
9	0.0534165	0.0512514	0.051163	0.0506264	0.0490972	0.0467625	0.0437737	0.0402478	0.0362697	0.031896	0.0272208	0.0229357	0.0193878	0.0164909	0.0141769	0.0123953	0.0111087	0.0102887	0.00991004	0.00979424	0.00969925	0.00960607	0.00951468	0.009425	0.009337	0.00894227	-0.000305528
10	0.054683	0.0525888	0.0532726	0.0534001	0.052244	0.050052	0.0470281	0.0433312	0.0390784	0.0343483	0.0292579	0.0245946	0.0207473	0.0176152	0.0151186	0.0131993	0.0118141	0.0109305	0.0105198	0.0103905	0.0102837	0.010179	0.0100764	0.00997591	0.00987738	0.00945474	-0.000322868
11	0.0791896	0.0727549	0.0648918	0.0575412	0.0510855	0.0453317	0.0401335	0.0353783	0.0309766	0.026856	0.0229816	0.0195712	0.0167261	0.0143877	0.01251	0.0110584	0.0100065	0.00933428	0.00902284	0.00892689	0.00884791	0.00877031	0.00869406	0.00861912	0.00854547	0.00819063	-0.000280062
12	0.0746504	0.0689595	0.0621134	0.0556178	0.0497925	0.0444991	0.0396299	0.0350989	0.0308359	0.0267824	0.0229159	0.0194934	0.016638	0.0142912	0.0124069	0.0109504	0.00989558	0.00922212	0.00891139	0.00881732	0.00874026	0.00866453	0.0085901	0.00851694	0.00844501	0.00809515	-0.000276825
13	0.0787017	0.0723177	0.0644297	0.0570559	0.050596	0.0448523	0.0396763	0.0349531	0.0305925	0.0265214	0.0227034	0.0193451	0.0165419	0.014237	0.0123857	0.010954	0.00991657	0.00925347	0.0089464	0.008852	0.00877433	0.00869801	0.00862301	0.00854929	0.00847682	0.00812538	-0.00027785
14	0.0768888	0.0709136	0.0639112	0.0572874	0.0513334	0.0459105	0.0409102	0.0362456	0.0318458	0.0276508	0.0236391	0.0200875	0.0171283	0.0146987	0.0127494	0.0112436	0.0101533	0.00945697	0.00913499	0.00903647	0.00895555	0.00887606	0.00879797	0.00872124	0.00864584	0.008286	-0.000283296
15	0.073171	0.0679661	0.0625509	0.0572806	0.0522529	0.0474279	0.0427679	0.038237	0.0338002	0.0294231	0.0251109	0.0212579	0.018056	0.0154333	0.013333	0.0117128	0.0105409	0.00979334	0.00944802	0.00934262	0.00925615	0.00917126	0.00908791	0.00900606	0.00892568	0.00855182	-0.000292305
16	0.0679356	0.0637537	0.06046	0.0570233	0.0532637	0.0492633	0.0450775	0.040741	0.0362709	0.0316702	0.0269823	0.022753	0.0192503	0.0163893	0.0141032	0.0123426	0.0110708	0.0102599	0.0098851	0.00977	0.00967547	0.00958276	0.0094918	0.00940255	0.00931497	0.00892136	-0.00030482
17	0.0616423	0.0586639	0.0580548	0.0569774	0.05485	0.0518972	0.0482945	0.0441724	0.0396221	0.0347007	0.0295051	0.0247768	0.0208784	0.0177059	0.0151781	0.0132354	0.0118338	0.0109402	0.0105257	0.010396	0.0102891	0.0101843	0.0100816	0.00998098	0.00988234	0.00945945	-0.000323027
18	0.0556223	0.0537425	0.0557278	0.0569712	0.0564561	0.0545293	0.0514834	0.047549	0.0428972	0.0376448	0.031945	0.0267286	0.0224466	0.0189741	0.0162147	0.0140981	0.0125727	0.0116002	0.0111472	0.0110027	0.0108829	0.0107658	0.0106511	0.0105389	0.0104289	0.00997727	-0.000340529
19	0.080414	0.0738062	0.0658106	0.0583519	0.0518033	0.0459671	0.0406944	0.0358699	0.0314024	0.0272182	0.0232816	0.019817	0.0169282	0.0145549	0.0126498	0.0111774	0.0101106	0.00942873	0.00911261	0.00901485	0.00893431	0.0088552	0.00877747	0.0087011	0.00862604	0.00826719	-0.000282658
20	0.0805062	0.0738433	0.0656544	0.0580316	0.0513789	0.0454842	0.0401885	0.03537	0.030933	0.0268009	0.0229343	0.0195372	0.0167029	0.0143731	0.0125022	0.0110557	0.0100074	0.00933733	0.00902669	0.00893073	0.00885168	0.00877402	0.0086977	0.0086227	0.00854899	0.00819397	-0.000280176
21	0.0782052	0.0721154	0.0652647	0.0587725	0.0528704	0.0474383	0.0423806	0.0376191	0.0330886	0.0287328	0.0245355	0.020813	0.0177164	0.0151774	0.0131426	0.0115718	0.010435	0.0097091	0.00937303	0.00926954	0.00918441	0.00910082	0.00901874	0.00893813	0.00885895	0.00848845	-0.000290157
22	0.0739611	0.0687813	0.0638496	0.0589909	0.0541963	0.0494678	0.044798	0.040173	0.0355733	0.0309749	0.0263951	0.0222933	0.0188927	0.0161125	0.0138893	0.0121761	0.0109379	0.010148	0.00978254	0.00966991	0.0095773	0.00948645	0.0093973	0.00930981	0.00922394	0.00883498	-0.000301895
23	0.0684849	0.0644182	0.0618763	0.0590804	0.0556954	0.0518639	0.0476886	0.0432396	0.0385602	0.0336711	0.0286346	0.0240832	0.0203252	0.0172629	0.0148205	0.0129421	0.0115861	0.0107216	0.0103208	0.0101959	0.010093	0.00999214	0.00989329	0.00979637	0.00970133	0.00928785	-0.000317223
24	0.0623267	0.0594924	0.0598003	0.059503	0.0578217	0.0550552	0.0514415	0.0471603	0.0423394	0.0370611	0.0314468	0.026338	0.0221406	0.0187343	0.0160258	0.0139474	0.012449	0.0114935	0.0110484	0.0109064	0.0107887	0.0106735	0.0105608	0.0104505	0.0103424	0.00989529	-0.000337759
25	0.0590853	0.0567072	0.0577648	0.0581543	0.0569988	0.0546173	0.0512709	0.0471609	0.0424334	0.0371854	0.0315517	0.0264109	0.022188	0.0187618	0.0160379	0.013948	0.0124417	0.0114814	0.0110347	0.0108928	0.0107754	0.0106606	0.0105481	0.010438	0.0103302	0.00988376	-0.00033737
26	0.0797845	0.073341	0.0657409	0.0586153	0.0522859	0.0465827	0.0413756	0.0365624	0.0320608	0.0278029	0.0237602	0.0201915	0.0172186	0.0147782	0.0128206	0.0113083	0.0102132	0.00951375	0.00918994	0.00909038	0.00900849	0.00892806	0.00884906	0.00877144	0.00869517	0.00833288	-0.000284885
27	0.0773681	0.0715585	0.0655175	0.0597114	0.0542499	0.0490712	0.0441209	0.0393504	0.0347148	0.030172	0.0257213	0.0217555	0.0184638	0.0157698	0.0136139	0.0119515	0.0107495	0.00998253	0.00962766	0.00951849	0.00942875	0.00934068	0.00925423	0.00916938	0.00908607	0.00870411	-0.000297463
28	0.0730061	0.068159	0.0642385	0.0602426	0.0559984	0.0515792	0.0470317	0.0423818	0.0376391	0.0327995	0.0279015	0.0234981	0.0198576	0.0168879	0.0145173	0.0126929	0.0113755	0.0105354	0.0101461	0.0100253	0.00992577	0.00982822	0.00973256	0.00963875	0.00954673	0.00914124	-0.000312262
29	0.068217	0.06435	0.0625717	0.0604294	0.0574462	0.0538209	0.0497015	0.0451927	0.0403633	0.0352522	0.0299392	0.0251317	0.0211713	0.0179504	0.0153851	0.0134141	0.0119923	0.0110855	0.0106642	0.0105314	0.0104216	0.0103141	0.0102088	0.0101057	0.0100046	0.00957529	-0.000326944
30	0.0388752	0.0381965	0.0403405	0.0420014	0.0423613	0.0416094	0.0399181	0.0374348	0.0342775	0.0305345	0.0263313	0.0224107	0.0191549	0.0164905	0.0143576	0.0127114	0.0115179	0.0107511	0.0103874	0.0102638	0.0101595	0.0100573	0.00995718	0.00985901	0.00976276	0.00934609	-0.000319193
31	0.0376011	0.0370081	0.0392133	0.040952	0.0414082	0.040763	0.0391834	0.0368127	0.0337669	0.0301333	0.0260363	0.0222081	0.0190264	0.016421	0.0143342	0.0127224	0.0115529	0.0108003	0.0104415	0.0103171	0.0102117	0.0101085	0.0100073	0.00990818	0.00981097	0.0093918	-0.000320739
32	0.0355117	0.0351709	0.0380119	0.0403586	0.0412728	0.0409488	0.0395706	0.0372997	0.0342684	0.0305775	0.0263659	0.0224187	0.0191412	0.0164594	0.0143131	0.0126568	0.0114565	0.0106861	0.0103218	0.0101994	0.0100964	0.00999546	0.00989654	0.00979956	0.00970446	0.00929081	-0.000317323
33	0.0430876	0.0419374	0.0431013	0.0438218	0.0434451	0.0421438	0.0400682	0.0373423	0.0340628	0.0302998	0.0261595	0.0223207	0.0191311	0.0165195	0.0144278	0.0128122	0.0116397	0.0108847	0.0105239	0.0103978	0.0102908	0.010186	0.0100833	0.00998263	0.00988396	0.00946098	-0.000323079
34	0.0426571	0.0414704	0.0423442	0.0428112	0.0422881	0.0409289	0.0388669	0.0362114	0.0330477	0.0294379	0.025479	0.021808	0.0187533	0.016249	0.0142411	0.0126886	0.0115605	0.0108327	0.010483	0.0103584	0.0102522	0.0101481	0.0100462	0.00994627	0.00984831	0.0094272	-0.000321936
35	0.0485571	0.0467634	0.0466992	0.0462568	0.0449676	0.0429782	0.0404093	0.0373563	0.0338899	0.0300592	0.0259483	0.0221657	0.0190217	0.0164464	0.0143829	0.0127886	0.011631	0.010885	0.0105276	0.0104017	0.0102946	0.0101897	0.0100869	0.0099862	0.00988747	0.00946431	-0.000323191
36	0.0485374	0.0466354	0.0460749	0.04519	0.0436182	0.0414779	0.0388655	0.0358554	0.0325024	0.0288435	0.0249496	0.0213716	0.0183919	0.0159472	0.0139859	0.0124689	0.0113664	0.0106552	0.010314	0.0101932	0.0100904	0.00998956	0.00989075	0.00979388	0.00969889	0.00928554	-0.000317145
37	0.0559993	0.0532545	0.051506	0.0495004	0.0469911	0.044078	0.0408366	0.0373214	0.0335691	0.0296004	0.0254719	0.0217109	0.0185838	0.0160216	0.0139685	0.0123827	0.0112326	0.0104937	0.0101438	0.0100256	0.00992612	0.00982856	0.0097329	0.00963909	0.00954706	0.00914155	-0.000312273
38	0.0382306	0.0377222	0.040472	0.0426707	0.0433683	0.042782	0.0411135	0.0385361	0.0351892	0.0311765	0.0266403	0.0224062	0.0188967	0.0160297	0.0137387	0.0119749	0.0107021	0.00989278	0.00952267	0.00941432	0.00932652	0.00924034	0.00915574	0.00907267	0.0089911	0.00861395	-0.000294409
39	0.0332865	0.0332715	0.0370854	0.0403421	0.0418974	0.041973	0.0407878	0.0385374	0.0353841	0.0314526	0.0269066	0.0226358	0.019097	0.016207	0.0138982	0.0121209	0.0108381	0.0100221	0.00964793	0.00953712	0.00944702	0.00935861	0.00927184	0.00918666	0.00910303	0.00872022	-0.000298009
40	0.0339031	0.0338347	0.0375428	0.0406862	0.0421393	0.0421259	0.0408646	0.0385502	0.0353436	0.0313671	0.026783	0.0224802	0.0189152	0.0160039	0.0136784	0.0118888	0.0105982	0.0097788	0.00940605	0.00929956	0.00921387	0.00912975	0.00904715	0.00896604	0.00888636	0.00851448	-0.000291039
41	0.0406027	0.0398459	0.0420951	0.0438107	0.044128	0.0432588	0.0413945	0.0386972	0.0352953	0.0312834	0.0267938	0.0226159	0.0191527	0.0163229	0.0140611	0.0123188	0.0110599	0.0102567	0.00988491	0.00977002	0.00967549	0.00958277	0.00949181	0.00940257	0.00931498	0.00892138	-0.000304821
42	0.03521	0.0349574	0.0381289	0.0407752	0.0418838	0.0416628	0.0403115	0.0380053	0.0348882	0.0310701	0.026699	0.0226016	0.0192031	0.016425	0.0142035	0.0124911	0.0112524	0.0104602	0.0100903	0.00997175	0.0098733	0.00977677	0.00968211	0.00958927	0.00949819	0.00909519	-0.000310704
43	0.0430251	0.0419794	0.043599	0.0447224	0.044595	0.0434144	0.0413546	0.03856	0.0351436	0.0311877	0.0268113	0.0227515	0.0193843	0.0166314	0.0144296	0.0127316	0.011502	0.0107137	0.0103423	0.0102189	0.0101155	0.0100142	0.00991496	0.00981762	0.00972217	0.00930761	-0.000317891
44	0.0478112	0.0462343	0.0469079	0.0471278	0.046278	0.0445419	0.0420747	0.0390003	0.035413	0.031379	0.0270009	0.0229643	0.0196166	0.0168796	0.0146901	0.0130009	0.0117764	0.0109893	0.0106149	0.0104861	0.0103773	0.0102707	0.0101663	0.010064	0.00996374	0.00953659	-0.000325636
45	0.0530987	0.0509336	0.0507368	0.0501246	0.0485814	0.0462816	0.0433667	0.0399458	0.0360986	0.0318784	0.0273754	0.0232488	0.0198295	0.0170358	0.0148021	0.0130796	0.0118317	0.0110302	0.0106498	0.01052	0.0104105	0.0103032	0.0101982	0.0100952	0.00999432	0.00956557	-0.000326615
46	0.0596804	0.0567612	0.0556379	0.0541423	0.0518327	0.0488786	0.0454113	0.0415276	0.0372945	0.0327533	0.0279838	0.0236407	0.0200483	0.0171173	0.0147768	0.0129745	0.0116715	0.0108381	0.0104478	0.0103212	0.0102158	0.0101125	0.0100112	0.00991201	0.00981473	0.00939536	-0.000320859
47	0.0547623	0.0521212	0.0503778	0.048363	0.045851	0.0429375	0.0396949	0.0361755	0.0324137	0.0284284	0.024275	0.0204862	0.0173335	0.014749	0.0126784	0.0110814	0.0099277	0.00919453	0.00886108	0.00876632	0.00869014	0.00861527	0.00854168	0.00846934	0.00839821	0.00805066	-0.000275316
48	0.041969	0.0409483	0.042374	0.0433138	0.0430691	0.041823	0.0397364	0.036942	0.0335436	0.0296158	0.0252711	0.021236	0.0178845	0.0151416	0.0129473	0.0112569	0.0100374	0.00926398	0.00891433	0.00881762	0.00874055	0.00866482	0.00859038	0.00851722	0.00844529	0.00809541	-0.000276834
49	0.0464633	0.044853	0.0449423	0.0446276	0.0434379	0.0415191	0.0389922	0.0359527	0.032472	0.028599	0.0244191	0.0205628	0.0173549	0.0147261	0.0126208	0.0109977	0.00982603	0.00908257	0.0087463	0.0086532	0.00857897	0.00850599	0.00843425	0.00836371	0.00829434	0.0079519	-0.000271966
50	0.0499033	0.047994	0.0478456	0.0472864	0.0458418	0.0436689	0.0408956	0.0376217	0.0339201	0.0298396	0.0254662	0.0214459	0.0181074	0.0153755	0.0131897	0.0115055	0.0102897	0.00951705	0.00916506	0.00906405	0.00898263	0.00890266	0.0088241	0.00874692	0.00867107	0.00830998	-0.000284109
51	0.0375103	0.0370573	0.0398744	0.0421416	0.0429011	0.0423682	0.0407435	0.0381999	0.0348771	0.0308791	0.026349	0.0221165	0.0186074	0.0157401	0.0134487	0.011685	0.010413	0.00960597	0.00923979	0.00913657	0.00905385	0.00897261	0.00889282	0.00881444	0.00873742	0.00837302	-0.000286245
52	0.0463651	0.0449692	0.0460012	0.046538	0.0459061	0.0443016	0.041892	0.0388126	0.0351666	0.0310266	0.0265029	0.0223237	0.0188589	0.0160274	0.0137642	0.0120212	0.0107627	0.0099617	0.009594	0.00948457	0.00939545	0.009308	0.00922216	0.00913789	0.00905515	0.00867476	-0.000296469
53	0.0480981	0.0465983	0.0477105	0.0483038	0.0476622	0.0459996	0.0434981	0.0403043	0.0365294	0.0322516	0.0275865	0.0232844	0.0197233	0.0168166	0.0144951	0.0127074	0.0114154	0.0105903	0.0102062	0.0100846	0.00998388	0.00988519	0.00978843	0.00969354	0.00960048	0.00919221	-0.000313987
54	0.0481435	0.0466352	0.0477251	0.0483052	0.0476642	0.0460134	0.0435332	0.0403685	0.0366298	0.0323947	0.0277781	0.0235212	0.0199972	0.0171204	0.0148222	0.0130514	0.01177	0.0109488	0.0105619	0.0104334	0.0103257	0.0102201	0.0101167	0.0100154	0.00991609	0.00949144	-0.000324109
55	0.0511158	0.049357	0.0503002	0.0507124	0.0498685	0.0479973	0.0452912	0.0419026	0.0379463	0.0335016	0.0286851	0.0242576	0.0205986	0.0176154	0.0152345	0.0134014	0.0120753	0.0112253	0.0108239	0.0106893	0.0105762	0.0104656	0.0103572	0.010251	0.010147	0.00971022	-0.000331505
56	0.0548344	0.0527755	0.0536739	0.0539937	0.0529601	0.0508353	0.047836	0.0441319	0.0398482	0.03507	0.0299199	0.0252026	0.021314	0.0181501	0.0156291	0.0136908	0.0122906	0.0113948	0.0109738	0.0108349	0.0107188	0.0106051	0.0104938	0.0103848	0.0102781	0.0098344	-0.000335702
57	0.0592239	0.0567939	0.0576734	0.0579067	0.0566512	0.054215	0.0508487	0.0467454	0.0420445	0.0368383	0.0312575	0.0261653	0.0219804	0.0185837	0.0158825	0.0138097	0.0123158	0.0113638	0.0109216	0.0107824	0.0106673	0.0105547	0.0104445	0.0103365	0.0102308	0.00978961	-0.000334188
58	0.064008	0.0599664	0.0556025	0.0512498	0.0470166	0.0428854	0.0388368	0.0348502	0.0309033	0.0269726	0.0230696	0.0195635	0.0166394	0.0142374	0.0123097	0.0108208	0.00974353	0.00905743	0.00874351	0.00865194	0.00857773	0.00850478	0.00843306	0.00836254	0.00829318	0.00795081	-0.000271929
59	0.0515121	0.0492084	0.0478284	0.0461586	0.0439563	0.041318	0.0383185	0.035013	0.0314394	0.0276199	0.0236125	0.0199456	0.0168904	0.0143834	0.0123734	0.0108224	0.00970164	0.00898956	0.0086663	0.00857535	0.00850244	0.00843075	0.00836027	0.00829096	0.00822278	0.00788386	-0.000269658
60	0.0567232	0.0536676	0.0507937	0.0477705	0.0445645	0.0412136	0.037743	0.0341672	0.0304915	0.0267137	0.0228653	0.0193758	0.0164644	0.0140723	0.0121524	0.0106694	0.00959687	0.00891439	0.00860329	0.00851415	0.00844227	0.00837159	0.00830209	0.00823374	0.00816649	0.00783033	-0.000267842
61	0.0508811	0.0492569	0.050726	0.0515986	0.0510401	0.0493111	0.0466335	0.0431845	0.039098	0.0344673	0.0294229	0.0247838	0.0209564	0.0178404	0.0153564	0.0134461	0.0120663	0.0111842	0.0107711	0.0106367	0.0105248	0.0104152	0.0103078	0.0102026	0.0100996	0.00966533	-0.000329988
62	0.0518611	0.0503522	0.0526736	0.0542763	0.0541276	0.0525537	0.049836	0.0462008	0.0418191	0.0368101	0.0313296	0.0262958	0.0221576	0.018798	0.0161256	0.0140739	0.0125936	0.0116479	0.0112045	0.0110594	0.0109385	0.0108201	0.0107043	0.0105909	0.0104799	0.0100255	-0.00034216
63	0.0530616	0.0516925	0.0550546	0.0575339	0.0578551	0.0564318	0.053625	0.0497257	0.0449533	0.0394603	0.0334329	0.0279085	0.0233859	0.0197263	0.0168229	0.0145985	0.0129967	0.0119755	0.0114991	0.0113458	0.0112185	0.011094	0.0109723	0.0108532	0.0107367	0.0102685	-0.000350366
64	0.0554977	0.0540191	0.0577521	0.060493	0.0608535	0.059309	0.0562713	0.05207	0.0469502	0.0410802	0.0346598	0.0287926	0.024002	0.0201337	0.01707	0.0147263	0.0130416	0.0119707	0.0114753	0.0113212	0.0111945	0.0110706	0.0109493	0.0108308	0.0107147	0.0102478	-0.000349664
65	0.0716354	0.0663702	0.0599705	0.0538532	0.0483314	0.0432849	0.0386189	0.0342569	0.0301359	0.0262028	0.0224389	0.0191012	0.016314	0.0140217	0.0121802	0.0107564	0.00972492	0.00906654	0.00876321	0.00867203	0.00859747	0.00852419	0.00845214	0.0083813	0.00831164	0.00796835	-0.000272524
66	0.0612866	0.0575415	0.0533735	0.0491984	0.0451453	0.0411949	0.0373274	0.0335218	0.0297569	0.02601	0.0222916	0.0189488	0.0161565	0.0138599	0.012015	0.0105888	0.00955622	0.00889808	0.00859653	0.00850812	0.00843635	0.00836577	0.00829636	0.0082281	0.00816095	0.00782506	-0.000267663
67	0.0682171	0.0634096	0.0574743	0.0517551	0.0465613	0.0417893	0.0373563	0.0331952	0.0292499	0.0254726	0.0218483	0.0186287	0.015937	0.0137211	0.0119397	0.0105615	0.00956271	0.00892489	0.0086309	0.00854246	0.0084701	0.00839896	0.00832901	0.00826021	0.00819254	0.0078551	-0.000268682
68	0.0515602	0.0502456	0.0533371	0.0556121	0.0558748	0.0545008	0.0518187	0.0480949	0.0435315	0.0382697	0.032486	0.027175	0.022819	0.0192892	0.0164856	0.0143358	0.0127866	0.0117983	0.0113368	0.0111878	0.011064	0.0109429	0.0108245	0.0107085	0.0105951	0.0101345	-0.000345841
69	0.049806	0.0489577	0.0535629	0.0571859	0.0583198	0.0574225	0.0549082	0.0511186	0.0463154	0.040683	0.0344367	0.0287012	0.0240141	0.0202269	0.0172257	0.0149281	0.0132745	0.0122206	0.0117283	0.0115691	0.0114367	0.0113074	0.011181	0.0110574	0.0109364	0.0104575	-0.000356745
70	0.0481973	0.0478794	0.0543574	0.0596331	0.0617955	0.0614137	0.0590211	0.055064	0.0498856	0.0437278	0.0368558	0.0305559	0.0254313	0.0213058	0.0180457	0.0155556	0.0137667	0.0126286	0.0120987	0.0119289	0.0117883	0.011651	0.0115168	0.0113856	0.0112575	0.0107611	-0.000366986
71	0.0517193	0.0508219	0.0558409	0.0597718	0.0609933	0.0600218	0.0573222	0.0532751	0.048169	0.042205	0.0356125	0.0295757	0.0246544	0.0206855	0.0175449	0.0151437	0.0134178	0.0123197	0.0118093	0.0116471	0.011513	0.0113819	0.0112538	0.0111286	0.0110061	0.0105234	-0.000358969
72	0.0769988	0.0708835	0.0633216	0.0562199	0.0499653	0.044377	0.0393182	0.0346822	0.0303845	0.0263563	0.0225648	0.0192245	0.0164358	0.0141424	0.0123001	0.0108754	0.00984298	0.00918337	0.00887836	0.00878521	0.00870871	0.00863352	0.00855962	0.00848697	0.00841555	0.00806714	-0.000275875
73	0.0735738	0.0679572	0.0609223	0.0542624	0.0483575	0.0430502	0.0382201	0.0337723	0.029631	0.0257339	0.0220529	0.0188035	0.0160881	0.0138532	0.0120569	0.0106673	0.00966013	0.00901674	0.00871969	0.00862963	0.0085558	0.00848322	0.00841186	0.00834169	0.00827268	0.00793131	-0.000271268
74	0.0560562	0.054318	0.0570952	0.0590144	0.0588841	0.0571137	0.0540521	0.0499761	0.0450913	0.0395386	0.033493	0.0279659	0.0234414	0.0197804	0.0168761	0.0146508	0.0130483	0.0120263	0.0115489	0.0113944	0.0112661	0.0111406	0.0110178	0.0108977	0.0107803	0.0103098	-0.000351758
75	0.0501412	0.049403	0.0546137	0.0587539	0.0601777	0.0593905	0.0568529	0.0529453	0.0479584	0.0420967	0.0355928	0.0296289	0.0247652	0.0208417	0.0177361	0.0153606	0.0136515	0.0125617	0.0120512	0.0118837	0.0117441	0.0116078	0.0114746	0.0113444	0.0112172	0.010723	-0.000365701
76	0.0483984	0.0478631	0.0534257	0.0579104	0.0596117	0.0590346	0.0566464	0.0528369	0.0479059	0.0420661	0.0355572	0.0295809	0.024707	0.0207754	0.0176635	0.0152835	0.0135715	0.0124807	0.0119708	0.0118051	0.0116674	0.0115329	0.0114014	0.0112728	0.0111472	0.0106568	-0.000363469
77	0.0466879	0.0465398	0.0533164	0.0588936	0.0613063	0.06112	0.0588722	0.0550168	0.0499049	0.0437858	0.0369314	0.0306406	0.0255235	0.0214042	0.0181489	0.0156621	0.0138752	0.0127374	0.0122062	0.0120339	0.0118908	0.0117511	0.0116146	0.0114812	0.0113509	0.0108494	-0.000369965
78	0.0777472	0.0715774	0.0641477	0.0571606	0.0509603	0.0453801	0.0402922	0.0355961	0.0312114	0.0270717	0.0231483	0.0196851	0.0167969	0.014424	0.0125192	0.0110472	0.00998113	0.00930044	0.00898611	0.00889057	0.00881223	0.00873525	0.00865961	0.00858526	0.00851218	0.00815899	-0.00027899
79	0.0756162	0.06973	0.0624936	0.0556655	0.0496104	0.0441657	0.0392069	0.0346362	0.0303751	0.0263593	0.0225603	0.0192068	0.0164072	0.0141049	0.0122557	0.0108258	0.00978996	0.00912856	0.00882344	0.00873117	0.0086556	0.00858132	0.00850831	0.00843653	0.00836595	0.00801999	-0.000274276
80	0.0778628	0.0718768	0.0653091	0.0590554	0.0533062	0.0479617	0.0429406	0.0381747	0.0336058	0.0291824	0.0248936	0.021083	0.0179155	0.01532	0.0132409	0.0116368	0.0104765	0.00973622	0.00939432	0.00929008	0.00920457	0.00912062	0.00903818	0.00895723	0.00887771	0.00850627	-0.000290761
81	0.0751476	0.0698766	0.0651122	0.0603917	0.0556483	0.0509055	0.0461717	0.0414439	0.0367102	0.0319514	0.0271908	0.0229248	0.0193933	0.0165096	0.0142059	0.012432	0.0111505	0.0103334	0.00995532	0.00983874	0.00974288	0.00964887	0.00955666	0.0094662	0.00937743	0.00898063	-0.000306826
82	0.0704532	0.0662131	0.0637879	0.0610776	0.057684	0.0537758	0.0494753	0.0448663	0.0400014	0.0349072	0.0296521	0.0249074	0.0209967	0.0178148	0.0152797	0.0133314	0.0119256	0.0110289	0.0106121	0.0104806	0.0103719	0.0102654	0.0101611	0.0100589	0.00995874	0.00953186	-0.000325475
83	0.0644173	0.0613591	0.0615317	0.0610935	0.059256	0.0563298	0.0525603	0.0481313	0.043172	0.0377651	0.0320321	0.0268242	0.0225497	0.0190835	0.016329	0.0142158	0.0126924	0.0117202	0.0112658	0.0111187	0.0109965	0.0108769	0.0107598	0.0106453	0.0105332	0.0100759	-0.000343862
84	0.0563966	0.0547876	0.0582685	0.0607888	0.0610026	0.0593748	0.0563061	0.0521156	0.0470405	0.0412435	0.0349188	0.0291432	0.0244265	0.0206172	0.0175991	0.0152886	0.0136247	0.0125619	0.0120617	0.0118947	0.0117548	0.0116183	0.0114848	0.0113544	0.011227	0.0107322	-0.000366014
85	0.0529155	0.0518087	0.0562976	0.0597533	0.0606569	0.059501	0.0567235	0.0526803	0.0476401	0.0417899	0.0353462	0.0294485	0.0246365	0.020753	0.0176781	0.0153254	0.0136322	0.012552	0.0120453	0.0118782	0.0117387	0.0116025	0.0114695	0.0113394	0.0112123	0.0107183	-0.000365545
86	0.0757091	0.0699328	0.0632239	0.0568472	0.0510716	0.0457747	0.0408593	0.0362469	0.0318722	0.0276795	0.0236512	0.0200788	0.0171026	0.0146593	0.0126993	0.0111855	0.0100897	0.00939053	0.00906814	0.00897071	0.00889095	0.0088126	0.00873561	0.00865996	0.00858561	0.00822878	-0.000281356
87	0.0754508	0.0700064	0.0646275	0.0593841	0.0543133	0.0493929	0.0445974	0.0398994	0.0352692	0.0306754	0.0261285	0.022064	0.0186931	0.0159362	0.0137312	0.0120319	0.0108038	0.0100209	0.00965943	0.00954926	0.00945894	0.00937031	0.00928332	0.00919793	0.0091141	0.00873072	-0.000298365
88	0.0723426	0.0677005	0.064372	0.0608824	0.0569635	0.0527295	0.0482587	0.0436012	0.0387838	0.0338149	0.0287454	0.02418	0.0204111	0.0173404	0.0148915	0.0130081	0.0116485	0.0107813	0.0103788	0.0102527	0.0101487	0.0100467	0.00994677	0.0098488	0.00975275	0.0093366	-0.000318872
89	0.0667574	0.0633186	0.062798	0.0617442	0.0594634	0.0562368	0.052282	0.047759	0.0427779	0.0374072	0.031755	0.0266308	0.0224224	0.0190081	0.0162935	0.0142102	0.0127074	0.0117475	0.0112974	0.01115	0.011027	0.0109067	0.0107891	0.0106739	0.0105612	0.0101024	-0.000344757
90	0.0610836	0.0587276	0.0606653	0.0617837	0.0609917	0.0586966	0.0552346	0.0508658	0.0457788	0.0400993	0.0339884	0.028425	0.0238737	0.0201928	0.0172732	0.0150361	0.0134239	0.0123934	0.0119078	0.0117451	0.0116088	0.0114756	0.0113454	0.0112181	0.0110936	0.0106062	-0.000361762
91	0.0349178	0.0345508	0.0371296	0.039251	0.0400444	0.0396867	0.0383449	0.0361654	0.0332686	0.0297467	0.0257294	0.0219607	0.0188265	0.0162588	0.0142013	0.0126119	0.0114583	0.0107159	0.010362	0.0102395	0.0101357	0.010034	0.00993429	0.00983658	0.00974076	0.00932523	-0.000318487
92	0.0349693	0.0345353	0.036818	0.0386665	0.0392782	0.0388172	0.0374375	0.0352731	0.0324342	0.0290048	0.025106	0.0214491	0.0184045	0.015908	0.0139062	0.012359	0.0112359	0.0105132	0.0101693	0.010051	0.00995097	0.00985293	0.00975679	0.00966252	0.00957005	0.00916335	-0.000313011
93	0.0300737	0.030171	0.0338125	0.0369916	0.038638	0.0389333	0.0380612	0.0361899	0.0334619	0.0299896	0.0259243	0.0220826	0.0188892	0.0162743	0.01418	0.012563	0.0113905	0.0106371	0.01028	0.0101587	0.0100566	0.00995646	0.00985831	0.00976207	0.00966769	0.00925595	-0.000316144
94	0.0428964	0.0416049	0.0420702	0.042164	0.0413895	0.0398819	0.0377564	0.035107	0.0320061	0.0285059	0.0246928	0.0211611	0.0182181	0.0158027	0.0138643	0.0123647	0.0112748	0.0105718	0.0102347	0.0101156	0.0100143	0.00991505	0.00981771	0.00972226	0.00962865	0.00921893	-0.000314891
95	0.0434278	0.0420021	0.0420117	0.0416822	0.0406083	0.0389065	0.0366746	0.0339911	0.0309155	0.0274898	0.0237896	0.0203685	0.0175141	0.015169	0.0132859	0.0118289	0.0107707	0.01009	0.00976709	0.00965757	0.00956519	0.00947456	0.00938564	0.00929837	0.00921271	0.00882432	-0.000301534
96	0.0523103	0.0498441	0.0480143	0.0459615	0.0435236	0.040772	0.0377607	0.0345283	0.0311003	0.0274906	0.0237459	0.02033	0.0174803	0.015139	0.0132589	0.0118042	0.0107477	0.0100682	0.00974595	0.00963685	0.00954487	0.00945462	0.00936607	0.00927916	0.00919385	0.00880642	-0.000300928
97	0.0519161	0.0493913	0.0471583	0.0447415	0.0420687	0.0391872	0.0361312	0.0329235	0.0295776	0.0260982	0.0225221	0.019266	0.0165446	0.0143055	0.0125058	0.0111129	0.010102	0.00945384	0.00915042	0.00905288	0.00897166	0.00889189	0.00881352	0.00873652	0.00866085	0.00830027	-0.00028378
98	0.060839	0.0571142	0.0528567	0.0486093	0.0445279	0.0405845	0.0367529	0.0330075	0.0293237	0.0256769	0.0220746	0.01884	0.0161359	0.0139103	0.0121213	0.010737	0.00973339	0.00909173	0.00879459	0.00870332	0.00862823	0.00855442	0.00848186	0.00841052	0.00834038	0.00799568	-0.000273451
99	0.0257282	0.0263946	0.0318433	0.0367648	0.0396827	0.0408118	0.0403902	0.0386466	0.0357797	0.031948	0.0273515	0.02299	0.0193786	0.0164312	0.0140777	0.0122668	0.0109601	0.010129	0.00974782	0.00963478	0.00954283	0.00945263	0.00936411	0.00927724	0.00919196	0.00880463	-0.000300868
100	0.0203114	0.0213907	0.0279223	0.0339894	0.0378746	0.0397722	0.0399237	0.0385751	0.0359479	0.0322236	0.0276275	0.0232335	0.0195962	0.0166286	0.0142596	0.0124367	0.0111211	0.0102837	0.00989841	0.00978238	0.00968761	0.00959466	0.00950348	0.00941401	0.00932621	0.00893204	-0.000305181
101	0.0182035	0.0194875	0.0267058	0.0334666	0.0378836	0.0401501	0.0405217	0.039265	0.0366232	0.0327962	0.028029	0.023464	0.0196896	0.0166131	0.0141592	0.012273	0.0109138	0.0100514	0.00965916	0.00954695	0.00945666	0.00936807	0.00928113	0.00919578	0.00911199	0.00872872	-0.000298297
102	0.0304855	0.0306415	0.0346384	0.0381313	0.0399603	0.0403263	0.0394337	0.0374694	0.0345916	0.0309242	0.0266306	0.0225783	0.0192158	0.0164664	0.0142673	0.0125716	0.0113442	0.0105582	0.0101895	0.0100692	0.00996884	0.00987044	0.00977397	0.00967936	0.00958657	0.00917902	-0.000313541
103	0.0255932	0.0261558	0.0311016	0.0355734	0.0382212	0.0392371	0.038832	0.0372084	0.0345428	0.030977	0.0266946	0.0226235	0.0192455	0.0164839	0.0142753	0.0125724	0.0113401	0.0105511	0.0101814	0.0100612	0.00996094	0.0098627	0.00976638	0.00967192	0.00957927	0.0091721	-0.000313306
104	0.0629932	0.059114	0.0550499	0.0509697	0.0469465	0.0429755	0.0390476	0.0351497	0.0312659	0.0273773	0.0234996	0.0200116	0.0171033	0.0147145	0.0127972	0.0113154	0.0102417	0.00955481	0.00923543	0.0091354	0.0090527	0.00897148	0.00889171	0.00881334	0.00873635	0.008372	-0.000286211
105	0.0677214	0.0630223	0.0573459	0.0518482	0.0468022	0.04212	0.0377304	0.0335742	0.0296012	0.0257675	0.0220629	0.0187643	0.0160081	0.0137404	0.0119182	0.0105093	0.00948907	0.00883875	0.0085408	0.00845351	0.00838265	0.00831296	0.00824443	0.00817701	0.00811069	0.00777726	-0.000266041
106	0.073878	0.0683457	0.0618231	0.0555898	0.049926	0.044716	0.0398675	0.0353056	0.0309673	0.0267988	0.0227838	0.019218	0.0162447	0.0138025	0.0118432	0.0103309	0.00923865	0.00854618	0.0082348	0.00815133	0.00808542	0.00802057	0.00795676	0.00789395	0.00783212	0.00751221	-0.000257044
107	0.027415	0.0279566	0.0331288	0.0377476	0.0403921	0.0412851	0.040667	0.0387644	0.035772	0.0318431	0.0271722	0.0227517	0.019092	0.0161055	0.0137215	0.011888	0.0105667	0.0097291	0.00934988	0.00924391	0.00915925	0.00907612	0.00899448	0.0089143	0.00883554	0.00846622	-0.000289404
108	0.0185111	0.0197877	0.0270074	0.0337558	0.0381448	0.040372	0.0406972	0.0393898	0.0366948	0.0328129	0.0279897	0.0233748	0.0195599	0.0164509	0.0139717	0.0120666	0.0106948	0.00982621	0.009434	0.00932573	0.00923957	0.00915498	0.00907193	0.00899037	0.00891026	0.00853718	-0.000291808
109	0.0204522	0.021577	0.0283374	0.0345989	0.0385833	0.0404968	0.0405961	0.0391415	0.0363662	0.0324595	0.0276552	0.0230694	0.019277	0.0161852	0.0137191	0.0118241	0.0104601	0.00959739	0.00920992	0.00910579	0.00902362	0.00894293	0.00886366	0.00878578	0.00870927	0.00834627	-0.000285339
110	0.0661826	0.0621047	0.0585072	0.0548167	0.0509486	0.0469505	0.0428523	0.0386694	0.0344057	0.0300553	0.0256513	0.0216803	0.0183835	0.0156854	0.0135262	0.0118615	0.0106581	0.00989088	0.00953693	0.00942942	0.00934133	0.00925488	0.00917001	0.00908669	0.00900486	0.00862702	-0.000294852
111	0.0755578	0.070154	0.0650004	0.0599268	0.0549269	0.050001	0.0451396	0.0403264	0.0355391	0.0307506	0.0259774	0.021702	0.0181591	0.0152638	0.0129503	0.0111704	0.00988847	0.0090783	0.00871637	0.00862204	0.00854834	0.00847588	0.00840464	0.00833459	0.0082657	0.00792468	-0.000271043
112	0.0373686	0.036741	0.0387224	0.0402307	0.0405014	0.0397086	0.0380113	0.0355448	0.0324176	0.0287103	0.0245416	0.0206462	0.017406	0.0147515	0.012626	0.0109877	0.00980545	0.00905573	0.00871731	0.00862453	0.00855078	0.00847829	0.00840701	0.00833692	0.00826799	0.00792685	-0.000271117
113	0.0232606	0.0239985	0.0293669	0.0342594	0.0372344	0.0384807	0.0382139	0.0366445	0.0339579	0.0303035	0.0258744	0.0216526	0.0181496	0.0152861	0.0129976	0.0112363	0.00996729	0.00916446	0.0088045	0.00870888	0.00863369	0.00855979	0.00848714	0.00841572	0.00834548	0.00800053	-0.000273616
114	0.0270005	0.0273085	0.0313199	0.0348733	0.0368337	0.0373755	0.0366809	0.0349204	0.0322403	0.0287567	0.024627	0.0207074	0.0174469	0.0147762	0.0126381	0.0109903	0.00980137	0.00904765	0.00870777	0.00861504	0.00854146	0.00846912	0.008398	0.00832806	0.00825927	0.00791856	-0.000270835
115	0.0259847	0.0265983	0.031844	0.0365591	0.0393143	0.0403215	0.0398132	0.0380113	0.0351076	0.0312542	0.0266454	0.0222736	0.0186515	0.0156941	0.0133324	0.011516	0.0102077	0.0093799	0.00900813	0.00890841	0.00882975	0.00875246	0.00867652	0.00860189	0.00852853	0.00817453	-0.000279517
116	0.0668101	0.0630491	0.0611237	0.058859	0.0558349	0.0522277	0.0481683	0.043749	0.0390296	0.034043	0.0288632	0.0241719	0.0203016	0.0171502	0.0146385	0.0127084	0.0113174	0.0104335	0.0100286	0.00990891	0.00981169	0.00971635	0.00962285	0.00953114	0.00944115	0.00904109	-0.000308873
117	0.0733821	0.0688136	0.0662869	0.0634366	0.0598224	0.055639	0.0510264	0.046079	0.0408549	0.0353818	0.0297321	0.0246354	0.0204416	0.0170339	0.0143229	0.0122442	0.0107509	0.00980897	0.00938879	0.00927943	0.00919412	0.00911035	0.0090281	0.00894733	0.00886798	0.00849703	-0.000290448
118	0.0488672	0.0467784	0.0454758	0.0438973	0.0418297	0.0393574	0.036546	0.0334445	0.0300868	0.0264933	0.0227182	0.0192579	0.0163694	0.0139956	0.0120901	0.0106181	0.0095533	0.00887576	0.00856696	0.00847854	0.00840725	0.00833716	0.00826823	0.00820042	0.00813372	0.00779916	-0.000266784
119	0.0356979	0.0350592	0.0365729	0.0376833	0.0377534	0.0369229	0.0353186	0.0330486	0.0302	0.0268378	0.0230637	0.0195308	0.0165829	0.0141616	0.0122188	0.0107185	0.00963365	0.00894357	0.00862925	0.00853948	0.00846717	0.00839608	0.00832618	0.00825742	0.0081898	0.00785249	-0.000268594
120	0.0439799	0.0423228	0.0414402	0.0402822	0.038627	0.0365524	0.0341209	0.0313806	0.0283664	0.0251008	0.0216385	0.0184497	0.0157812	0.0135839	0.0118171	0.0104501	0.00945946	0.00882715	0.00853626	0.00844951	0.00837872	0.0083091	0.00824062	0.00817327	0.00810701	0.00777376	-0.000265922
121	0.063257	0.0605529	0.0618131	0.0622958	0.0610132	0.0583522	0.0546257	0.050071	0.0448573	0.0390944	0.0329297	0.0273239	0.0227348	0.0190212	0.0160756	0.0138207	0.0122004	0.0111737	0.0107053	0.0105686	0.0104581	0.0103498	0.0102438	0.0101399	0.0100382	0.00960712	-0.00032802
122	0.0680297	0.0647818	0.0656454	0.0657003	0.0639571	0.0608345	0.056663	0.0516878	0.0460791	0.0399432	0.0334252	0.0275186	0.0226916	0.0187907	0.0157002	0.0133377	0.0116442	0.0105771	0.0101004	0.00997461	0.0098761	0.00977952	0.00968481	0.00959191	0.00950078	0.00909765	-0.000310787
123	0.0559482	0.0528125	0.0492892	0.045699	0.0421535	0.0386469	0.0351703	0.0317123	0.0282593	0.0247956	0.0213361	0.0182144	0.0156013	0.0134484	0.0117166	0.0103761	0.00940436	0.00878372	0.00849776	0.00841194	0.00834177	0.00827276	0.00820489	0.00813812	0.00807242	0.00774085	-0.000264805
124	0.0503117	0.0498403	0.0563042	0.0615047	0.0635132	0.0629338	0.0603252	0.0561497	0.0507588	0.0443978	0.0373334	0.0308718	0.0256219	0.0213992	0.0180647	0.0155197	0.013693	0.012533	0.0119961	0.0118281	0.0116898	0.0115547	0.0114227	0.0112937	0.0111676	0.0106761	-0.000364121
125	0.0546533	0.0536633	0.0592776	0.0636291	0.0649318	0.0637975	0.0607725	0.0562976	0.0507019	0.0442101	0.0370708	0.0305597	0.0252696	0.0210145	0.0176546	0.0150912	0.0132534	0.0120898	0.0115575	0.0113992	0.0112707	0.0111451	0.0110223	0.0109021	0.0107845	0.0103138	-0.000351894
126	0.0617918	0.0596232	0.0626667	0.0646749	0.0643169	0.0621067	0.0584731	0.053748	0.048171	0.0419002	0.0351262	0.0289672	0.023947	0.0198986	0.016696	0.0142498	0.0124956	0.011387	0.0108847	0.0107421	0.010628	0.0105162	0.0104068	0.0102996	0.0101946	0.00975531	-0.000333029
127	0.0655882	0.0610913	0.0553793	0.0498535	0.0448425	0.040246	0.035984	0.0319915	0.0282146	0.0246077	0.0211555	0.0180889	0.0155214	0.0134053	0.0117024	0.0103838	0.00942734	0.00881581	0.00853305	0.0084469	0.00837615	0.00830657	0.00823814	0.00817083	0.0081046	0.00777147	-0.000265844
128	0.0573271	0.0538845	0.0495085	0.0451621	0.0410981	0.0372657	0.0336216	0.0301289	0.0267549	0.0234703	0.0202731	0.0174112	0.0150101	0.013028	0.0114308	0.0101924	0.00929286	0.00871642	0.00844818	0.00836431	0.00829493	0.00822669	0.00815957	0.00809353	0.00802855	0.00769912	-0.000263389
129	0.0639867	0.0596368	0.0538953	0.0483445	0.0433552	0.0388184	0.034648	0.0307751	0.0271434	0.0237056	0.0204431	0.0175515	0.0151268	0.0131256	0.0115133	0.0102635	0.00935561	0.00877381	0.00850294	0.00841805	0.00834778	0.00827867	0.00821069	0.00814383	0.00807804	0.0077462	-0.000264987
130	0.0451778	0.0453519	0.0531327	0.0596224	0.0626365	0.062787	0.0606696	0.0567921	0.0515493	0.0452219	0.0381082	0.0315829	0.0262859	0.0220285	0.0186681	0.0161032	0.0142607	0.013087	0.0125371	0.0123561	0.0122053	0.0120581	0.0119145	0.0117742	0.0116372	0.0111199	-0.000379083
131	0.043655	0.0441702	0.0530534	0.0605373	0.0641894	0.0646761	0.0626615	0.0587169	0.0532875	0.0466893	0.0392502	0.0324324	0.0269105	0.0224802	0.0189882	0.0163259	0.0144156	0.0132004	0.0126331	0.0124488	0.0122957	0.0121463	0.0120006	0.0118583	0.0117193	0.0111974	-0.000381697
132	0.0441882	0.0448057	0.0543022	0.0622874	0.06618	0.0667054	0.0645872	0.0604458	0.0547613	0.0478718	0.0401221	0.0330346	0.0273054	0.0227156	0.0191022	0.0163504	0.0143784	0.0131269	0.0125468	0.0123637	0.0122127	0.0120653	0.0119215	0.011781	0.0116439	0.0111262	-0.000379296
133	0.0488289	0.048759	0.0565514	0.0629249	0.0656628	0.0654474	0.0629254	0.0586369	0.0529934	0.0462816	0.0388028	0.0319703	0.0264349	0.0219927	0.018491	0.015822	0.0139089	0.0126959	0.0121366	0.011964	0.0118226	0.0116844	0.0115495	0.0114176	0.0112887	0.0107906	-0.000367982
134	0.0713944	0.0660923	0.0594181	0.0530648	0.0474008	0.0422853	0.0376087	0.0332848	0.0292436	0.0254274	0.0218114	0.0186145	0.0159416	0.0137408	0.0119713	0.010602	0.00960934	0.00897496	0.0086818	0.0085926	0.0085194	0.00844743	0.00837667	0.00830709	0.00823865	0.00789895	-0.00027017
135	0.0684734	0.0635354	0.0571378	0.05102	0.0455707	0.0406551	0.0361689	0.0320295	0.0281703	0.0245365	0.0211035	0.0180691	0.0155282	0.0134335	0.0117475	0.0104415	0.00949378	0.00888714	0.00860556	0.00851834	0.00844639	0.00837565	0.00830608	0.00823766	0.00817035	0.007834	-0.000267966
136	0.0500531	0.049508	0.0555598	0.0604304	0.0622867	0.0616933	0.059171	0.0551518	0.0499657	0.0438446	0.037044	0.0308173	0.0257516	0.0216729	0.0184489	0.0159849	0.0142123	0.0130805	0.0125467	0.0123665	0.0122155	0.012068	0.0119241	0.0117836	0.0116464	0.0111286	-0.000379377
137	0.0438153	0.0443518	0.0533792	0.0609936	0.0647272	0.0652571	0.0632587	0.0593139	0.0538755	0.0472656	0.0398164	0.0329932	0.0274698	0.02304	0.0195488	0.0168865	0.0149737	0.0137528	0.0131751	0.0129773	0.0128111	0.012649	0.012491	0.0123369	0.0121866	0.0116385	-0.000396555
138	0.0415438	0.0424365	0.0524478	0.0609801	0.0653431	0.066245	0.064412	0.0604774	0.0549369	0.0481434	0.0404552	0.0334123	0.0277196	0.0231594	0.0195691	0.0168338	0.0148712	0.0136215	0.0130349	0.0128399	0.0126771	0.0125184	0.0123637	0.0122127	0.0120653	0.0115241	-0.000392701
139	0.0397368	0.0410116	0.0522829	0.0619625	0.0670611	0.0683447	0.0666216	0.0626026	0.0568447	0.0497439	0.0416923	0.0343263	0.028387	0.0236383	0.0199051	0.0170644	0.0150286	0.0137343	0.013129	0.0129306	0.0127655	0.0126046	0.0124477	0.0122947	0.0121453	0.0115996	-0.000395244
140	0.0717652	0.0664808	0.0600572	0.0539213	0.0483876	0.0433345	0.038666	0.0343052	0.0301885	0.0262624	0.0225079	0.0191796	0.0164002	0.0141143	0.0122778	0.0108576	0.00982839	0.00917077	0.00886667	0.00877377	0.00869746	0.00862247	0.00854876	0.0084763	0.00840505	0.00805716	-0.000275537
141	0.0743495	0.0689284	0.063122	0.0575154	0.0522491	0.0472612	0.0424976	0.0379105	0.0334563	0.0290944	0.0248235	0.0210149	0.0178486	0.015254	0.0131756	0.0115721	0.0104124	0.00967281	0.00933189	0.00922878	0.00914439	0.00906153	0.00898016	0.00890023	0.00882172	0.00845309	-0.000288959
142	0.0733776	0.0680116	0.0619854	0.0561912	0.0508326	0.0458253	0.0410999	0.0365974	0.0322667	0.0280624	0.0239768	0.0203396	0.017311	0.014826	0.0128333	0.0112947	0.0101813	0.00947095	0.00914341	0.00904439	0.00896332	0.00888369	0.00880547	0.00872861	0.00865308	0.00829288	-0.000283529
143	0.0733501	0.0683694	0.0640237	0.059665	0.0551914	0.0506457	0.0460514	0.041417	0.0367396	0.0320065	0.027247	0.0229744	0.0194376	0.0165498	0.0142429	0.0124665	0.0111833	0.0103648	0.00998588	0.00986868	0.00977224	0.00967767	0.00958491	0.00949391	0.00940463	0.00900644	-0.0003077
144	0.0702719	0.0660806	0.0637891	0.0611972	0.0578851	0.0540295	0.0497595	0.0451641	0.0402999	0.0351965	0.0299252	0.0251647	0.0212423	0.0180516	0.0155097	0.013556	0.0121456	0.0112448	0.0108237	0.0106878	0.0105747	0.0104641	0.0103557	0.0102496	0.0101456	0.00970891	-0.000331461
145	0.0658389	0.0626168	0.0626643	0.0621126	0.0601728	0.0571588	0.0533172	0.048832	0.0438317	0.0383986	0.032653	0.0274406	0.0231648	0.0196988	0.0169445	0.0148306	0.0133043	0.012326	0.0118612	0.0117008	0.0115655	0.0114333	0.011304	0.0111777	0.0110541	0.0105688	-0.000360501
146	0.0617663	0.0593358	0.0612146	0.0622761	0.0614303	0.0590875	0.0555853	0.0511841	0.0460724	0.0403756	0.0342543	0.0286849	0.02413	0.0204466	0.0175253	0.0152866	0.0136722	0.0126386	0.0121484	0.0119801	0.0118383	0.0116998	0.0115645	0.0114323	0.0113031	0.0108042	-0.000368439
147	0.0564539	0.0549769	0.0590697	0.0621202	0.0626501	0.0611702	0.0581244	0.0538679	0.0486652	0.042698	0.036177	0.0302276	0.0253781	0.021467	0.0183714	0.0160022	0.0142949	0.0132012	0.0126801	0.0124977	0.0123435	0.012193	0.0120461	0.0119027	0.0117627	0.0112384	-0.000383078
148	0.0492511	0.048981	0.056013	0.0617561	0.0641634	0.0638572	0.0614225	0.0573478	0.0520075	0.0456648	0.0386013	0.0321412	0.0268982	0.0226843	0.0193575	0.0168164	0.0149872	0.0138156	0.0132558	0.0130573	0.012889	0.012725	0.0125651	0.0124091	0.012257	0.011705	-0.000398792
149	0.0731966	0.0680007	0.0626372	0.0574124	0.0524141	0.0476062	0.0429536	0.0384224	0.0339793	0.0295908	0.0252633	0.0213957	0.0181824	0.0155507	0.0134433	0.0118177	0.0106418	0.0098911	0.00954353	0.00943632	0.00934811	0.00926153	0.00917654	0.0090931	0.00901116	0.00863299	-0.000295054
150	0.0721263	0.0674125	0.0636689	0.0598316	0.0557145	0.051397	0.0469307	0.0423458	0.0376552	0.0328577	0.0279938	0.0236184	0.0200008	0.0170495	0.0146933	0.0128794	0.0115686	0.0107312	0.0103407	0.0102161	0.0101128	0.0100116	0.00991235	0.00981506	0.00971966	0.00930523	-0.000317811
151	0.0699299	0.0658081	0.0636696	0.0612153	0.0580033	0.054218	0.0499951	0.0454291	0.0405808	0.0354829	0.0302098	0.0254463	0.0215224	0.0183309	0.0157885	0.0138341	0.0124221	0.0115184	0.0110928	0.0109512	0.0108325	0.0107164	0.0106028	0.0104916	0.0103826	0.00993342	-0.000339048
152	0.0251898	0.0257351	0.0305305	0.034872	0.0374497	0.0384462	0.0380623	0.0364909	0.033901	0.0304284	0.026251	0.0222754	0.0189736	0.0162724	0.0141108	0.0124435	0.0112364	0.0104632	0.0101005	0.0099823	0.00988364	0.00978691	0.00969206	0.00959902	0.00950776	0.00910427	-0.000311011
153	0.0220002	0.0228004	0.0282703	0.0333094	0.0364609	0.0379008	0.0378351	0.0364689	0.0339854	0.0305345	0.0263093	0.0222695	0.0189156	0.0161726	0.0139785	0.012287	0.0110636	0.0102817	0.00991782	0.00980285	0.00970769	0.00961436	0.0095228	0.00943297	0.00934482	0.0089497	-0.000305779
154	0.0183118	0.0194442	0.0259671	0.0320853	0.036093	0.0381612	0.0385118	0.0373758	0.0349649	0.0314549	0.0270671	0.0228531	0.0193598	0.0165064	0.0142262	0.0124699	0.0112007	0.0103905	0.0100145	0.00989692	0.00979993	0.00970482	0.00961155	0.00952004	0.00943027	0.00903076	-0.000308523
155	0.0328347	0.0325782	0.0351803	0.037348	0.0382277	0.0379822	0.0367673	0.0347212	0.0319583	0.028567	0.0246738	0.0210102	0.017959	0.0154568	0.0134507	0.011901	0.0107779	0.010058	0.00972047	0.00961081	0.00951932	0.00942955	0.00934147	0.00925501	0.00917014	0.00878392	-0.000300166
156	0.0451543	0.0434521	0.042722	0.0416975	0.0401059	0.0380383	0.0355687	0.0327542	0.0296367	0.0262437	0.0226359	0.0193137	0.0165379	0.0142551	0.012421	0.0110023	0.00997379	0.00931574	0.00900997	0.00891461	0.00883584	0.00875845	0.00868241	0.00860767	0.00853421	0.00817993	-0.0002797
157	0.0583645	0.0548815	0.0507229	0.0465573	0.0425726	0.038737	0.0350214	0.0313987	0.0278433	0.0243302	0.0208651	0.0177516	0.0151445	0.012996	0.0112676	0.00993032	0.00896205	0.00834586	0.00806581	0.00798696	0.00792367	0.00786138	0.00780006	0.00773969	0.00768025	0.00736765	-0.000252135
158	0.0714851	0.0660821	0.059002	0.052282	0.0463611	0.0410724	0.036289	0.0319117	0.0278619	0.0240757	0.0205216	0.0173878	0.014764	0.0126015	0.0108619	0.00951662	0.00854384	0.00792697	0.00765047	0.00757784	0.00752085	0.00746471	0.0074094	0.0073549	0.0073012	0.00700667	-0.000239871
159	0.0718936	0.0662611	0.058358	0.0509157	0.0445095	0.0389182	0.0339782	0.0295656	0.0255848	0.0219607	0.0186478	0.0157525	0.0133215	0.0113132	0.00969512	0.00844288	0.00753815	0.00696698	0.00671611	0.00665753	0.0066135	0.00657005	0.00652717	0.00648484	0.00644306	0.00618842	-0.000212036
160	0.0812125	0.0740484	0.0640302	0.0548172	0.0471015	0.0405396	0.034887	0.0299653	0.0256415	0.0218148	0.0184164	0.0154825	0.0130195	0.0109847	0.0093454	0.00807724	0.00716198	0.0065859	0.00633598	0.00628203	0.00624281	0.00620408	0.00616583	0.00612804	0.00609072	0.00585205	-0.000200581
161	0.0826011	0.0750753	0.064205	0.0542667	0.0460541	0.0391641	0.0333155	0.0283063	0.0239888	0.0202531	0.0170191	0.0142547	0.0119292	0.0100045	0.00845195	0.00725016	0.00638326	0.00583935	0.00560703	0.00556226	0.0055315	0.00550107	0.00547097	0.0054412	0.00541176	0.00520321	-0.00017846
162	0.0919686	0.0827899	0.0699223	0.0583741	0.0489786	0.0412024	0.0346823	0.0291637	0.0244639	0.0204495	0.017022	0.0141114	0.0116645	0.00964022	0.00800805	0.00674551	0.0058362	0.0052681	0.00502981	0.00499029	0.00496551	0.00494098	0.00491669	0.00489263	0.00486881	0.00468371	-0.000160729
163	0.0110404	0.0128076	0.0216247	0.0301129	0.0359744	0.0393579	0.0405207	0.0397587	0.0373557	0.0335521	0.0286374	0.0238911	0.0199716	0.0167804	0.0142375	0.0122845	0.0108788	0.00998867	0.00958644	0.00947485	0.00938592	0.00929865	0.00921298	0.00912887	0.00904629	0.00866635	-0.000296184
164	0.00556774	0.00762455	0.0175594	0.0273108	0.0342673	0.0385251	0.0403297	0.0399912	0.0378202	0.0340868	0.0291138	0.0242779	0.0202874	0.0170406	0.0144547	0.0124693	0.0110405	0.0101356	0.00972605	0.00961151	0.00952001	0.00943023	0.00934213	0.00925566	0.00917078	0.00878453	-0.000300187
165	0.00268331	0.00490243	0.0155683	0.0261297	0.0337587	0.0385222	0.0406639	0.0405095	0.0383923	0.034605	0.0294945	0.0245131	0.0204065	0.0170679	0.0144107	0.012372	0.0109064	0.00998012	0.00956411	0.00945199	0.00936349	0.00927663	0.00919136	0.00910765	0.00902545	0.00864656	-0.000295514
166	0.0146865	0.0161392	0.0237716	0.0310329	0.0359393	0.038653	0.0394126	0.0384791	0.0360974	0.0324731	0.0278592	0.0234133	0.0197343	0.0167337	0.0143391	0.0124969	0.0111678	0.0103219	0.00993293	0.00981603	0.00972061	0.00962703	0.00953523	0.00944517	0.0093568	0.00896106	-0.000306164
167	0.0841531	0.0766557	0.066734	0.0576224	0.0499154	0.0432875	0.0375047	0.0323945	0.0278269	0.0237018	0.0199562	0.0166978	0.0139704	0.0117226	0.00991525	0.00851913	0.00751273	0.00687996	0.00660586	0.00654707	0.00650448	0.00646245	0.00642095	0.00637999	0.00633954	0.00608962	-0.000208672
168	0.0955174	0.0859515	0.0734891	0.0623106	0.0530793	0.0453084	0.0386612	0.0328972	0.0278405	0.0233594	0.0193663	0.0159199	0.0130354	0.010658	0.00874667	0.00727143	0.00621085	0.00554951	0.00527325	0.00522887	0.00520167	0.00517476	0.00514812	0.00512175	0.00509565	0.00490082	-0.000168141
169	0.0128803	0.0145294	0.0229243	0.0309453	0.0364065	0.0394712	0.0403981	0.0394762	0.0369783	0.0331335	0.028219	0.0234842	0.0195727	0.0163868	0.0138476	0.0118977	0.0104952	0.00960924	0.00921267	0.00910789	0.00902569	0.00894495	0.00886565	0.00878774	0.00871119	0.00834809	-0.000285401
170	0.00385369	0.00601384	0.0164067	0.0266557	0.0340144	0.0385633	0.0405495	0.0402942	0.0381231	0.0343203	0.0292238	0.0242628	0.0201717	0.0168447	0.0141962	0.0121642	0.0107038	0.00978185	0.00936963	0.00926113	0.00917615	0.00909272	0.00901078	0.00893032	0.00885127	0.00848116	-0.00028991
171	0.00530839	0.00735843	0.0172525	0.0269651	0.033894	0.038133	0.0399242	0.0395745	0.0373915	0.0336425	0.0286485	0.0237902	0.0197799	0.0165161	0.0139164	0.011921	0.0104868	0.00958176	0.00917817	0.0090735	0.00899191	0.00891178	0.00883306	0.00875572	0.00867972	0.0083182	-0.000284387
172	0.0855821	0.0781763	0.0694174	0.0612892	0.0541549	0.0477901	0.0420264	0.0367341	0.0318101	0.0271711	0.0227778	0.0189043	0.0156792	0.0130331	0.0109128	0.00927926	0.00810425	0.00736691	0.0070485	0.0069812	0.0069328	0.00688506	0.00683798	0.00679154	0.00674573	0.00647718	-0.000221864
173	0.0954835	0.0863656	0.0758048	0.0661907	0.0578966	0.0506046	0.0440826	0.0381564	0.0326912	0.0275796	0.0227663	0.0185351	0.0150165	0.0121318	0.00982183	0.00804432	0.0067694	0.00597606	0.00564584	0.00559409	0.00556297	0.0055322	0.00550176	0.00547166	0.00544188	0.00523201	-0.000179443
174	0.0175328	0.0186177	0.0248206	0.0306403	0.0344544	0.0364196	0.0367394	0.0356265	0.033276	0.0298503	0.0255589	0.0214289	0.017999	0.0151938	0.0129506	0.0112236	0.00997851	0.00919005	0.00883535	0.00873959	0.00866387	0.00858945	0.0085163	0.00844438	0.00837367	0.00802733	-0.000274525
175	0.0126691	0.0142311	0.0221978	0.0298201	0.0350269	0.0379679	0.0388796	0.0380267	0.0356607	0.0319936	0.027287	0.0227414	0.0189795	0.0159114	0.0134634	0.0115822	0.0102285	0.00937322	0.00899095	0.00889081	0.00881246	0.00873548	0.00865984	0.00858549	0.0085124	0.0081592	-0.000278997
176	0.0837034	0.0770981	0.0708116	0.0647438	0.0588902	0.0532234	0.0477107	0.0423165	0.0370021	0.0317261	0.0264962	0.0218276	0.0179673	0.0148178	0.0123049	0.0103752	0.00899022	0.0081222	0.00774691	0.00766632	0.007608	0.00755055	0.00749397	0.00743823	0.00738331	0.00708489	-0.000242529
177	0.0889283	0.0815765	0.0748724	0.0684246	0.0621672	0.0560835	0.0501465	0.0443217	0.0385693	0.0328445	0.0271558	0.0220807	0.017893	0.0144817	0.0117632	0.00967842	0.00818568	0.00725573	0.00686359	0.00679371	0.00674787	0.00670264	0.00665801	0.00661398	0.00657052	0.00631004	-0.000216177
178	0.0344265	0.0336992	0.0345008	0.0349811	0.0346819	0.0337037	0.0321355	0.030053	0.0275167	0.0245721	0.0212977	0.0182326	0.0156646	0.0135481	0.0118449	0.0105259	0.00956863	0.00895587	0.00867124	0.00858278	0.00850974	0.00843794	0.00836734	0.00829791	0.00822962	0.00789036	-0.000269879
179	0.0247406	0.0250987	0.0289432	0.0323918	0.0343692	0.0350239	0.0345143	0.0329908	0.0305847	0.0274019	0.0235897	0.0199542	0.0169227	0.0144349	0.0124399	0.0109001	0.00978697	0.00907903	0.00875647	0.00866413	0.0085897	0.00851655	0.00844463	0.00837392	0.00830437	0.00796145	-0.00027229
180	0.0783637	0.0732165	0.0705495	0.0675137	0.0635891	0.0590154	0.0539625	0.0485434	0.0428258	0.0368411	0.0306672	0.0251092	0.0205484	0.0168502	0.0139132	0.0116654	0.0100556	0.00904719	0.00860921	0.00851152	0.00843968	0.00836905	0.00829959	0.00823128	0.00816407	0.00782803	-0.000267764
181	0.0838677	0.0777907	0.0738771	0.0697456	0.0649772	0.0597629	0.0542298	0.0484557	0.0424799	0.0363113	0.0300094	0.0243531	0.0197097	0.0159428	0.0129503	0.0106603	0.00902264	0.00800199	0.00756877	0.00748681	0.00743117	0.00737636	0.00732235	0.00726912	0.00721666	0.00692612	-0.000237133
182	0.0465196	0.0443985	0.042193	0.0398262	0.0373159	0.0346851	0.0319497	0.0291191	0.0261975	0.0231841	0.0201055	0.0172995	0.0149435	0.0129978	0.0114293	0.0102127	0.00932832	0.00876086	0.00849564	0.00841124	0.00834108	0.00827208	0.00820422	0.00813746	0.00807177	0.00774024	-0.000264785
183	0.0384259	0.0370943	0.0361298	0.0349508	0.0334396	0.0316414	0.0295931	0.027323	0.0248517	0.0221929	0.0193865	0.0167962	0.0146166	0.0128134	0.0113574	0.010226	0.00940142	0.00886964	0.00861711	0.00853164	0.00845947	0.00838851	0.00831873	0.0082501	0.00818259	0.00784564	-0.000268361
184	0.0444866	0.042426	0.0398642	0.0371887	0.0345281	0.031879	0.0292366	0.0265944	0.0239446	0.0212783	0.0186091	0.0161882	0.0141483	0.0124582	0.0110917	0.0100285	0.00925256	0.00875098	0.00851128	0.00842834	0.00835789	0.00828862	0.00822048	0.00815346	0.00808751	0.00775521	-0.000265293
185	0.0602222	0.0585095	0.0629606	0.0661774	0.0665564	0.0647081	0.0611543	0.0563039	0.0504539	0.0438016	0.0365715	0.0299999	0.0246596	0.0203631	0.0169706	0.0143833	0.0125311	0.0113638	0.0108393	0.0106963	0.0105831	0.0104722	0.0103637	0.0102574	0.0101532	0.00971615	-0.000331706
186	0.0680884	0.0651107	0.0671868	0.0682329	0.0670185	0.0640733	0.0598222	0.0545829	0.0485771	0.0419443	0.0348591	0.0284429	0.0232168	0.0190043	0.0156737	0.0131325	0.0113155	0.0101763	0.00967637	0.00955671	0.00946624	0.00937747	0.00929035	0.00920483	0.00912088	0.00873716	-0.000298583
187	0.0771961	0.0725296	0.0713848	0.0696055	0.0664164	0.0621842	0.0571799	0.0515924	0.0455432	0.0390988	0.0323706	0.026305	0.0213454	0.017335	0.0141567	0.0117285	0.00999279	0.00890895	0.00844324	0.00834628	0.0082772	0.00820925	0.00814241	0.00807665	0.00801194	0.00768331	-0.000262853
188	0.0543216	0.0511322	0.0467676	0.0424391	0.0384592	0.0347656	0.0313075	0.0280423	0.0249342	0.0219521	0.0190884	0.0165335	0.014384	0.0126051	0.0111685	0.010052	0.00923849	0.00871433	0.00846628	0.00838348	0.00831378	0.00824523	0.0081778	0.00811147	0.0080462	0.00771591	-0.000263959
189	0.0474775	0.0477359	0.0565845	0.0638957	0.0672194	0.0672977	0.0648477	0.0604727	0.054633	0.0476489	0.0398489	0.0327297	0.0269743	0.022363	0.0187328	0.0159688	0.0139899	0.0127371	0.0121621	0.0119879	0.0118459	0.0117072	0.0115717	0.0114394	0.01131	0.0108107	-0.000368661
190	0.0505276	0.0504737	0.0588784	0.0656985	0.0685639	0.0682444	0.0654646	0.0608235	0.0547716	0.0476179	0.0396803	0.0324507	0.0266078	0.0219272	0.0182433	0.0154401	0.0134357	0.0121718	0.0116002	0.0114384	0.011309	0.0111825	0.0110589	0.0109379	0.0108196	0.010347	-0.000353014
191	0.0581215	0.0569362	0.0629325	0.0674854	0.0686875	0.0672497	0.0637962	0.0588224	0.0526902	0.0456407	0.0379352	0.0309347	0.0252625	0.0207093	0.0171205	0.0143877	0.012435	0.0112082	0.0106629	0.0105219	0.0104123	0.010305	0.0101999	0.0100969	0.00999598	0.00956715	-0.000326669
192	0.0647292	0.0602321	0.0541523	0.0483091	0.0431202	0.0384568	0.0342192	0.0303288	0.0267222	0.0233477	0.0201805	0.0173845	0.015038	0.0131001	0.0115377	0.0103255	0.00944383	0.00887738	0.00861139	0.00852512	0.00845306	0.0083822	0.00831252	0.008244	0.00817659	0.00783993	-0.000268168
193	0.0390804	0.0404413	0.0519387	0.061846	0.0671203	0.0685281	0.0668857	0.0629141	0.05718	0.0500871	0.0420339	0.0346657	0.0287263	0.0239787	0.0202468	0.0174065	0.0153696	0.0140719	0.0134603	0.0132534	0.01308	0.0129111	0.0127466	0.0125861	0.0124297	0.0118679	-0.000404273
194	0.036531	0.0383792	0.0514763	0.0628602	0.0690934	0.0710075	0.069522	0.0654592	0.0594664	0.0520034	0.0435126	0.0357566	0.0295229	0.0245512	0.0206499	0.017685	0.0155617	0.0142112	0.0135774	0.0133662	0.0131899	0.0130182	0.0128509	0.0126878	0.0125289	0.0119614	-0.00040742
195	0.0388274	0.0403615	0.0525803	0.0631034	0.0687101	0.0702209	0.0685153	0.0643693	0.0583897	0.0510055	0.0426346	0.0349886	0.0288357	0.0239238	0.0200671	0.0171355	0.0150371	0.0137056	0.0130867	0.0128884	0.0127244	0.0125645	0.0124086	0.0122565	0.0121081	0.0115645	-0.000394061
196	0.0417975	0.0430038	0.0545009	0.0642739	0.0692721	0.0703304	0.0683135	0.0639705	0.0578807	0.0504497	0.0420749	0.034435	0.0282839	0.0233712	0.0195131	0.0165809	0.0144841	0.0131578	0.0125488	0.0123637	0.0122127	0.0120654	0.0119215	0.0117811	0.0116439	0.0111262	-0.000379297
197	0.0696593	0.0645921	0.0581592	0.0520161	0.0465295	0.0415671	0.0370257	0.0328235	0.0288942	0.025183	0.0216667	0.0185568	0.0159549	0.0138115	0.012087	0.0107515	0.009782	0.00916065	0.00887062	0.00877859	0.0087022	0.00862712	0.00855333	0.00848079	0.00840947	0.00806137	-0.000275679
198	0.0723185	0.0670329	0.0608622	0.0549455	0.0495381	0.0445392	0.0398675	0.0354563	0.0312489	0.0271966	0.0232866	0.0198118	0.0169142	0.0145339	0.0126232	0.0111467	0.0100771	0.00939377	0.00907744	0.00898026	0.00890033	0.00882181	0.00874467	0.00866886	0.00859436	0.00823709	-0.000281638
199	0.0593592	0.0574085	0.0604804	0.0626093	0.062494	0.0606044	0.0573383	0.0530086	0.0478455	0.0420054	0.0356761	0.0299111	0.0252058	0.0214071	0.0183975	0.0160918	0.0144278	0.0133588	0.0128448	0.012659	0.0125008	0.0123465	0.0121959	0.0120489	0.0119055	0.0113732	-0.00038762
200	0.0529379	0.0521327	0.0579871	0.0626347	0.0642556	0.0634402	0.060724	0.0565458	0.0512375	0.0450306	0.0381786	0.0319227	0.0268387	0.0227483	0.0195158	0.0170437	0.0152609	0.0141145	0.0135595	0.0133539	0.013178	0.0130066	0.0128396	0.0126768	0.0125181	0.0119512	-0.000407079
201	0.0464957	0.0467723	0.0554158	0.0626382	0.066044	0.0663248	0.0641561	0.0601125	0.0546379	0.0480465	0.040662	0.0339124	0.0284506	0.0240709	0.0206184	0.0179825	0.0160829	0.0148602	0.0142644	0.0140382	0.0138439	0.0136549	0.0134709	0.0132919	0.0131175	0.0125161	-0.000426072
202	0.0429478	0.0437385	0.0536757	0.0621148	0.066376	0.0671845	0.0652763	0.0612894	0.0557211	0.0489251	0.0412584	0.0342454	0.02858	0.0240433	0.0204716	0.0177486	0.0157904	0.0145357	0.0139331	0.013715	0.0135295	0.0133488	0.013173	0.0130017	0.0128349	0.0122498	-0.000417121
203	0.0385636	0.0400531	0.0520088	0.0623421	0.0678978	0.0694626	0.0678825	0.0639078	0.0581285	0.050965	0.0428291	0.0353904	0.0294001	0.0246152	0.0208557	0.0179943	0.0159404	0.0146278	0.0140018	0.0137804	0.0135931	0.0134108	0.0132333	0.0130605	0.0128921	0.0123038	-0.000418936
204	0.0715731	0.0663636	0.060182	0.0542608	0.0488753	0.0439193	0.0393077	0.0349713	0.0308522	0.0269008	0.0231024	0.01973	0.0169158	0.0146025	0.0127444	0.0113071	0.0102646	0.0095964	0.00928375	0.00918334	0.00909977	0.00901771	0.00893712	0.00885796	0.00878018	0.00841364	-0.000287622
205	0.0727805	0.0677126	0.0627176	0.0578143	0.053033	0.0483615	0.0437827	0.0392758	0.0348168	0.0303792	0.0259763	0.0220353	0.0187641	0.0160869	0.0139442	0.0122912	0.0110946	0.0103287	0.00997032	0.00985477	0.0097586	0.00966429	0.00957179	0.00948104	0.00939199	0.00899445	-0.000307294
206	0.0730274	0.0676958	0.061658	0.055866	0.0505342	0.0455735	0.040911	0.0364857	0.0322453	0.0281441	0.0241726	0.0206408	0.0176986	0.0152834	0.0133453	0.011847	0.0107599	0.0100618	0.00973254	0.00962321	0.00953149	0.0094415	0.00935319	0.00926652	0.00918144	0.00879464	-0.000300529
207	0.0717635	0.0671446	0.0636522	0.0600377	0.0560761	0.0518618	0.0474585	0.0429054	0.0382225	0.0334138	0.0285247	0.0241241	0.0204876	0.0175222	0.015155	0.0133322	0.0120135	0.0111685	0.0107697	0.0106363	0.0105243	0.0104147	0.0103074	0.0102022	0.0100992	0.00966495	-0.000329975
208	0.068969	0.0650681	0.0634765	0.0615043	0.0586239	0.0550516	0.0509497	0.0464341	0.0415818	0.0364377	0.0310874	0.0262492	0.022268	0.0190324	0.0164561	0.0144751	0.0130423	0.0121216	0.0116816	0.0115267	0.0113954	0.011267	0.0111415	0.0110187	0.0108986	0.0104217	-0.000355537
209	0.0637442	0.0609595	0.0620726	0.0624719	0.0611916	0.0586011	0.0549992	0.0506136	0.0456078	0.0400895	0.0342026	0.0288546	0.0244756	0.0209308	0.018116	0.015955	0.0143912	0.013382	0.0128903	0.012705	0.0125456	0.0123902	0.0122385	0.0120906	0.0119461	0.0114116	-0.000388912
210	0.0568857	0.0554132	0.0596888	0.0629038	0.0635352	0.0621094	0.0590852	0.0548299	0.0496176	0.0436371	0.0371044	0.031149	0.0262981	0.022388	0.0192931	0.0169227	0.0152104	0.0141061	0.0135673	0.0133626	0.0131864	0.0130147	0.0128475	0.0126846	0.0125257	0.0119584	-0.000407319
211	0.0523864	0.0517116	0.0579646	0.0629799	0.0648547	0.0641979	0.0615669	0.0574208	0.0521079	0.0458724	0.0389779	0.0326844	0.0275738	0.0234641	0.020217	0.0177326	0.015938	0.0147786	0.0142082	0.0139851	0.0137923	0.0136046	0.013422	0.0132443	0.0130711	0.0124724	-0.000424605
212	0.0733563	0.0682063	0.0631223	0.0581496	0.0533215	0.0486214	0.0440289	0.0395207	0.0350713	0.0306532	0.0262782	0.0223654	0.0191178	0.01646	0.0143322	0.0126899	0.0114992	0.0107342	0.0103714	0.0102481	0.0101441	0.0100423	0.00994243	0.00984455	0.00974858	0.00933264	-0.000318738
213	0.0721272	0.0674451	0.0638456	0.0601481	0.0561397	0.0519074	0.0475093	0.0429805	0.038338	0.033584	0.0287617	0.0244246	0.0208399	0.017916	0.015581	0.0137815	0.0124773	0.0116375	0.0112348	0.0110918	0.0109702	0.0108511	0.0107346	0.0106206	0.010509	0.0100531	-0.000343089
214	0.0695565	0.065532	0.0636589	0.0614528	0.0584288	0.0547844	0.0506664	0.0461788	0.0413901	0.0363392	0.0311056	0.0263772	0.022484	0.0193183	0.0167957	0.0148541	0.0134469	0.0125383	0.0120972	0.0119333	0.0117926	0.0116551	0.0115209	0.0113896	0.0112614	0.0107648	-0.000367111
215	0.0136167	0.0150914	0.0227295	0.0300292	0.0350074	0.0378136	0.038676	0.0378477	0.0355683	0.0320409	0.0275168	0.0231465	0.0195275	0.0165743	0.0142165	0.0124021	0.0110925	0.0102589	0.00987529	0.00975979	0.00966546	0.00957293	0.00948216	0.00939309	0.00930568	0.00891256	-0.000304522
216	0.0120882	0.0136459	0.0215495	0.0291451	0.034381	0.0373957	0.0384142	0.0376918	0.035473	0.0319665	0.0274304	0.0230387	0.019402	0.0164345	0.0140654	0.0122427	0.0109279	0.0100921	0.00970963	0.00959717	0.00950594	0.00941643	0.00932859	0.00924237	0.00915773	0.00877214	-0.000299767
217	0.00684228	0.0087506	0.0180195	0.0270918	0.0335441	0.0374772	0.0391204	0.0387578	0.0366726	0.0331115	0.028374	0.0237621	0.0199499	0.016844	0.0143674	0.0124639	0.0110921	0.0102211	0.00982362	0.00970814	0.00961479	0.00952323	0.00943339	0.00934524	0.00925871	0.00886798	-0.000303013
218	0.0222205	0.0229729	0.028252	0.0331016	0.0361108	0.0374523	0.0373265	0.0359316	0.0334442	0.0300085	0.0258119	0.0218002	0.0184677	0.0157412	0.0135599	0.0118785	0.0106635	0.00988917	0.00953254	0.00942492	0.00933692	0.00925055	0.00916576	0.00908251	0.00900076	0.00862312	-0.00029472
219	0.036243	0.0355672	0.037046	0.0381211	0.0381573	0.0372957	0.0356642	0.0333714	0.0305047	0.0271295	0.0233472	0.0198093	0.016858	0.0144344	0.0124899	0.010988	0.00990118	0.00920844	0.00889042	0.00879621	0.00871951	0.00864414	0.00857005	0.00849723	0.00842564	0.00807673	-0.0002762
220	0.048619	0.0464174	0.0445216	0.0424075	0.0399902	0.0373212	0.0344387	0.0313696	0.0281305	0.024729	0.0212044	0.017983	0.0152871	0.0130671	0.0112823	0.00990238	0.00890423	0.00827028	0.00798407	0.00790601	0.00784399	0.00778294	0.00772284	0.00766365	0.00760537	0.00729636	-0.000249714
221	0.061308	0.0572925	0.0519232	0.0466702	0.0418918	0.0374964	0.0334104	0.0295739	0.0259365	0.0224556	0.0191174	0.016145	0.0136506	0.0115914	0.00993304	0.00865007	0.00772322	0.00713786	0.00688016	0.00681907	0.00677288	0.00672732	0.00668237	0.00663801	0.00659424	0.00633267	-0.000216947
222	0.0747968	0.0685769	0.059469	0.050985	0.0438359	0.0377267	0.0324456	0.0278365	0.023782	0.020193	0.0170081	0.0142554	0.0119392	0.0100221	0.00847559	0.00727843	0.00641475	0.00587271	0.0056409	0.00559582	0.00556468	0.00553389	0.00550343	0.00547331	0.00544352	0.00523358	-0.000179496
223	0.0892464	0.0803918	0.0673724	0.0556578	0.0461873	0.0384098	0.0319532	0.0265589	0.0220437	0.0182755	0.015152	0.0125312	0.0103211	0.00848776	0.00700651	0.0058592	0.00503259	0.00451705	0.00430322	0.00427159	0.00425342	0.00423541	0.00421755	0.00419983	0.00418227	0.00402602	-0.000138253
224	0.0997305	0.0888649	0.0733741	0.05971	0.0488473	0.0400552	0.0328538	0.0269183	0.0220232	0.0180098	0.0147541	0.0120506	0.0097706	0.00787862	0.0063496	0.00516532	0.00431279	0.00378283	0.00356659	0.00354014	0.00352765	0.00351525	0.00350294	0.00349071	0.00347857	0.00335096	-0.000115151
225	0.0997005	0.0887149	0.0726904	0.0585732	0.0474146	0.0384394	0.0311439	0.0251902	0.0203468	0.0164529	0.0133794	0.0108594	0.00872931	0.00695818	0.00552456	0.00441296	0.00361245	0.00311546	0.00291451	0.00289299	0.00288464	0.00287635	0.0028681	0.00285989	0.00285174	0.00274884	-9.45188e-05
226	0.107854	0.0952453	0.0774908	0.0620573	0.0499566	0.0402796	0.032444	0.0260639	0.0208773	0.0167039	0.0134013	0.0106904	0.00839989	0.00649564	0.00495416	0.00375884	0.00289834	0.00236513	0.00215197	0.00213318	0.00212864	0.00212412	0.00211961	0.00211513	0.00211067	0.00203601	-7.00598e-05
227	5.93115e-05	0.00236534	0.0134659	0.0245578	0.0326768	0.0378546	0.0403196	0.040397	0.0384282	0.0347172	0.029625	0.0246421	0.0205345	0.0171955	0.014538	0.0124992	0.011033	0.0101057	0.00968789	0.00957348	0.0094827	0.00939362	0.0093062	0.00922039	0.00913615	0.00875166	-0.000299074
228	0.00479372	0.00684831	0.0167554	0.0265129	0.0335155	0.0378475	0.0397427	0.0395026	0.0374315	0.0337963	0.0289178	0.0241628	0.0202368	0.0170411	0.0144949	0.0125392	0.0111308	0.0102376	0.00983146	0.00971525	0.00962177	0.00953007	0.00944011	0.00935183	0.00926518	0.00887412	-0.000303221
229	0.103355	0.0919356	0.0763422	0.0626405	0.0516999	0.0427902	0.0354293	0.0292886	0.024138	0.0198135	0.0161927	0.0131445	0.0105805	0.00845785	0.00674533	0.00542064	0.004468	0.00387646	0.00363573	0.00360716	0.0035942	0.00358133	0.00356855	0.00355586	0.00354326	0.00341306	-0.000117278
230	0.111079	0.0980458	0.0806286	0.0655187	0.0535718	0.0439174	0.0359916	0.0294153	0.0239267	0.0193415	0.0155228	0.0123147	0.00961459	0.0073772	0.00557045	0.00417186	0.00316621	0.00254358	0.00229486	0.00227307	0.00226791	0.00226278	0.00225767	0.00225259	0.00224752	0.00216773	-7.45822e-05
231	-4.48436e-05	0.00223043	0.0131842	0.0241331	0.0321541	0.0372764	0.0397216	0.0398061	0.0378628	0.0341888	0.0291391	0.024193	0.0201133	0.0167952	0.0141536	0.0121268	0.0106701	0.00975052	0.00933956	0.00923167	0.00914722	0.00906431	0.00898289	0.00890291	0.00882435	0.00845559	-0.000289044
232	-0.0012151	0.00114224	0.0125167	0.0239248	0.0323152	0.0377032	0.040313	0.0404737	0.0385344	0.0348075	0.0296634	0.0246237	0.0204706	0.0170952	0.0144094	0.0123494	0.0108689	0.009934	0.00951516	0.00940371	0.0093161	0.00923011	0.0091457	0.00906281	0.00898141	0.00860475	-0.000294098
233	0.105017	0.0935588	0.0788552	0.0658996	0.0553824	0.0466596	0.0392979	0.032995	0.0275347	0.0227583	0.0185573	0.0149504	0.0119299	0.00943845	0.00743398	0.00588659	0.00477548	0.00408644	0.00380672	0.00377435	0.00376016	0.00374607	0.00373209	0.00371821	0.00370444	0.00356774	-0.000122573
234	0.110782	0.0980866	0.0818992	0.0677825	0.0564394	0.047114	0.039306	0.0326717	0.0269683	0.0220197	0.0177042	0.0140104	0.0109139	0.00835661	0.00629675	0.00470511	0.00356204	0.00285475	0.00257202	0.00254668	0.00254021	0.00253377	0.00252737	0.002521	0.00251466	0.00242474	-8.34025e-05
235	0.00881989	0.0104705	0.0186014	0.0265084	0.0320798	0.0354215	0.0367365	0.0362673	0.0342528	0.0309007	0.0264716	0.0221559	0.0185773	0.0156545	0.0133197	0.0115236	0.0102294	0.00940999	0.00904113	0.00894106	0.00886182	0.00878398	0.0087075	0.00863233	0.00855845	0.00820296	-0.000280481
236	0.00353359	0.00557855	0.0154179	0.0251481	0.0321781	0.0365751	0.0385566	0.0384101	0.0364302	0.0328767	0.028066	0.0233629	0.0194755	0.0163087	0.0137843	0.0118455	0.0104508	0.00956982	0.00917558	0.00907158	0.00899003	0.00890993	0.00883124	0.00875393	0.00867797	0.00831653	-0.000284331
237	0.0971108	0.0879995	0.0784263	0.0696061	0.0617132	0.0545354	0.0479089	0.0417035	0.0358122	0.0301434	0.0246635	0.019811	0.015792	0.0125074	0.00988305	0.00786725	0.00642421	0.00552952	0.00516253	0.0051131	0.00508709	0.00506134	0.00503586	0.00501062	0.00498564	0.00479554	-0.000164547
238	0.104853	0.0937495	0.0804459	0.0686192	0.0587671	0.0503771	0.0430935	0.0366608	0.0308901	0.0256375	0.0208162	0.0166134	0.0131093	0.0102291	0.00791771	0.0061367	0.00485969	0.00406908	0.00374971	0.00371505	0.0037013	0.00368765	0.0036741	0.00366065	0.0036473	0.00351291	-0.000120696
239	0.0231395	0.023445	0.0267825	0.0297949	0.0315446	0.0321503	0.0317386	0.030431	0.0283344	0.0255368	0.0221654	0.0189366	0.0162349	0.0140112	0.0122236	0.0108404	0.00983712	0.0091951	0.00889675	0.00880374	0.00872691	0.00865141	0.00857721	0.00850427	0.00843255	0.00808331	-0.000276423
240	0.015201	0.0162915	0.0222675	0.0279405	0.031757	0.0338434	0.0343727	0.0335311	0.0314933	0.0284081	0.024472	0.0206581	0.0174825	0.0148799	0.0127951	0.0111873	0.0100258	0.00928731	0.00895088	0.00885446	0.00877674	0.00870038	0.00862534	0.00855158	0.00847907	0.00812752	-0.000277923
241	0.0897646	0.0824615	0.0764271	0.0705065	0.0645021	0.0584709	0.0524374	0.0464027	0.0403502	0.0342489	0.0281232	0.0226468	0.0181386	0.0144724	0.0115544	0.00931896	0.00772075	0.00672846	0.00631602	0.0062514	0.00621256	0.0061742	0.00613631	0.00609889	0.00606192	0.00582455	-0.000199643
242	0.0384881	0.0369907	0.0352846	0.0334273	0.0314625	0.0294039	0.0272611	0.0250401	0.022744	0.0203726	0.0179475	0.0157282	0.0138542	0.0122986	0.0110387	0.0100563	0.00933703	0.00886919	0.00864131	0.00855711	0.00848451	0.00841313	0.00834294	0.00827391	0.00820601	0.00786792	-0.000269117
243	0.0309878	0.0303986	0.0310592	0.031457	0.0312097	0.0303925	0.029073	0.0273096	0.0251495	0.0226293	0.0198156	0.0171714	0.0149472	0.0131082	0.0116237	0.0104702	0.00962929	0.00908636	0.00882731	0.00873805	0.00866236	0.00858797	0.00851484	0.00844295	0.00837227	0.00802599	-0.000274479
244	0.0716442	0.0681478	0.0695145	0.0698843	0.0681079	0.0647088	0.0600969	0.0545727	0.0483405	0.0415248	0.0342875	0.0277446	0.0224143	0.0181163	0.0147176	0.0121251	0.0102743	0.00911999	0.00862513	0.0085234	0.00845136	0.00838054	0.00831089	0.00824238	0.008175	0.00783842	-0.000268116
245	0.0814575	0.0760058	0.0735587	0.0706403	0.0666254	0.061817	0.0564297	0.0506061	0.0444318	0.0379464	0.0312382	0.0252031	0.0202614	0.0162603	0.0130864	0.0106605	0.00892773	0.00785005	0.00739606	0.00731508	0.00726196	0.0072096	0.007158	0.00710712	0.00705697	0.00677393	-0.000231958
246	0.0476747	0.0451252	0.0413501	0.0375656	0.0340955	0.0308871	0.0278975	0.025091	0.0224375	0.0199111	0.0175044	0.0153584	0.0135456	0.0120398	0.0108195	0.00986761	0.00917042	0.0087169	0.00849608	0.00841464	0.00834442	0.00827537	0.00820745	0.00814063	0.0080749	0.00774321	-0.000264885
247	0.0441123	0.0418775	0.0384105	0.0349158	0.0317188	0.0287721	0.0260368	0.0234806	0.0210763	0.018801	0.0166467	0.0147278	0.0131027	0.0117499	0.010651	0.00979148	0.00915958	0.00874557	0.00853971	0.00845858	0.00838763	0.00831787	0.00824925	0.00818176	0.00811536	0.0077817	-0.000266192
248	0.0511239	0.0480429	0.0430273	0.038121	0.0338318	0.0300525	0.0267007	0.0237118	0.0210345	0.0186281	0.0164649	0.0145786	0.012981	0.0116507	0.0105697	0.00972401	0.00910207	0.00869441	0.00849152	0.00841134	0.00834118	0.00827218	0.00820431	0.00813755	0.00807186	0.00774032	-0.000264787
249	0.05184	0.0517343	0.0603341	0.0672553	0.0700736	0.0696075	0.0666209	0.0617399	0.0554311	0.0480105	0.0398012	0.0323358	0.0263082	0.021483	0.0176876	0.014802	0.0127427	0.0114505	0.0108772	0.0107301	0.0106162	0.0105047	0.0103955	0.0102885	0.0101838	0.00974507	-0.000332683
250	0.0613248	0.0596867	0.0648913	0.0686802	0.0692776	0.0673862	0.0636074	0.05841	0.0521309	0.044991	0.0372338	0.030196	0.02449	0.0199072	0.0162936	0.0135424	0.0115787	0.0103503	0.00981432	0.0096898	0.0095968	0.00950558	0.00941608	0.00932824	0.00924203	0.00885215	-0.000302477
251	0.0570013	0.0533138	0.0477178	0.0422953	0.0375451	0.0333428	0.0295929	0.0262206	0.0231671	0.0203849	0.0178452	0.0156207	0.0137437	0.0121858	0.010924	0.00994051	0.00922085	0.00875345	0.00852692	0.00844461	0.00837389	0.00830435	0.00823596	0.00816868	0.00810249	0.00776946	-0.000265776
252	0.0558621	0.0521883	0.0462215	0.0404678	0.0355224	0.0312372	0.0275008	0.0242277	0.021352	0.0188218	0.0165989	0.0146802	0.0130562	0.0117042	0.0106061	0.00974723	0.00911596	0.00870258	0.0084974	0.00841697	0.00834672	0.00827763	0.00820967	0.00814282	0.00807705	0.00774526	-0.000264955
253	0.0368482	0.0387482	0.0521535	0.0637751	0.0700979	0.071989	0.070405	0.0661974	0.0600335	0.0523837	0.0436982	0.0357739	0.0294104	0.0243383	0.0203607	0.0173403	0.0151802	0.0138111	0.0131763	0.0129748	0.0128086	0.0126466	0.0124887	0.0123346	0.0121843	0.0116364	-0.000396482
254	0.0377245	0.0395808	0.0529926	0.0645679	0.0707902	0.0725527	0.0708304	0.0664856	0.0601897	0.0524135	0.0436062	0.0355783	0.0291335	0.0239979	0.0199715	0.0169154	0.0147325	0.0133533	0.0127215	0.0125309	0.0123758	0.0122245	0.0120769	0.0119327	0.011792	0.0112661	-0.000384011
255	0.043713	0.0447795	0.0561655	0.0657492	0.0705008	0.0712953	0.0690214	0.06444	0.0581323	0.0505011	0.04194	0.034143	0.0278683	0.0228585	0.0189254	0.0159383	0.0138059	0.0124633	0.0118578	0.0116882	0.0115532	0.0114212	0.0112923	0.0111662	0.0110429	0.0105582	-0.000360142
256	0.0598342	0.0556899	0.0491594	0.0429144	0.0375703	0.0329548	0.0289399	0.0254279	0.0223441	0.01963	0.017243	0.0151835	0.013443	0.0119962	0.0108225	0.00990598	0.00923352	0.00879457	0.0085786	0.00849618	0.00842461	0.00835423	0.00828501	0.00821693	0.00814997	0.00781461	-0.000267308
257	0.0662179	0.0614247	0.054674	0.0482527	0.0426685	0.0377535	0.0333809	0.029453	0.0258934	0.0226414	0.0196609	0.0170523	0.0148599	0.0130464	0.0115821	0.010444	0.00961403	0.00907774	0.00882135	0.00873236	0.00865677	0.00858247	0.00850944	0.00843764	0.00836704	0.00802103	-0.000274311
258	0.0410807	0.0422107	0.0531814	0.0625841	0.0674983	0.0686864	0.0669438	0.0629673	0.0573023	0.0503373	0.0424576	0.0352541	0.0294454	0.0248005	0.0211471	0.0183629	0.01636	0.0150739	0.0144505	0.0142177	0.0140184	0.0138246	0.0136361	0.0134527	0.0132741	0.0126635	-0.000431027
259	0.0385047	0.0400442	0.0522157	0.0627496	0.0684373	0.0700769	0.0685298	0.0645609	0.058772	0.0515923	0.0434397	0.0359898	0.0299938	0.0252062	0.021445	0.0185814	0.0165232	0.015203	0.0145646	0.0143278	0.0141254	0.0139287	0.0137373	0.0135512	0.01337	0.0127538	-0.00043406
260	0.0356105	0.0376063	0.0511669	0.0629999	0.0695505	0.0716604	0.0702743	0.0662416	0.0602325	0.0527239	0.0441716	0.0363621	0.0300904	0.0250913	0.0211699	0.0181898	0.0160537	0.0146917	0.0140459	0.0138221	0.0136337	0.0134503	0.0132718	0.013098	0.0129286	0.0123382	-0.000420092
261	0.0350814	0.037227	0.0513486	0.0636686	0.0704892	0.0726884	0.0712587	0.0670923	0.0608909	0.0531508	0.0443423	0.036307	0.0298608	0.0247269	0.0207031	0.0176485	0.0154638	0.0140779	0.0134327	0.0132243	0.0130517	0.0128835	0.0127197	0.0125599	0.0124041	0.0118437	-0.000403461
262	0.0717206	0.0663076	0.0592998	0.052673	0.0468489	0.0416617	0.0369854	0.0327222	0.0287945	0.0251396	0.0217255	0.0187218	0.0162074	0.0141346	0.0124655	0.0111712	0.010229	0.00962152	0.00933194	0.00923224	0.00914779	0.00906487	0.00898343	0.00890345	0.00882488	0.00845609	-0.000289061
263	0.0740688	0.0684974	0.0619011	0.0556377	0.0499971	0.0448533	0.0401073	0.0356796	0.0315053	0.0275293	0.0237322	0.0203704	0.0175663	0.0152615	0.0134099	0.0119764	0.0109341	0.0102618	0.00994021	0.00982764	0.009732	0.0096382	0.00954619	0.00945593	0.00936735	0.00897107	-0.000306503
264	0.0577873	0.0561583	0.060072	0.062969	0.0633918	0.0618491	0.0587807	0.0545372	0.0493795	0.0434869	0.0370674	0.0312177	0.0264502	0.0226051	0.0195599	0.0172255	0.0155363	0.0144429	0.0139029	0.0136897	0.0135048	0.0133248	0.0131496	0.0129789	0.0128127	0.0122289	-0.000416418
265	0.0548229	0.0537221	0.0589166	0.0629808	0.0642181	0.0631908	0.0604006	0.0562553	0.0510624	0.0450365	0.0384157	0.032376	0.027463	0.0235065	0.0203759	0.0179767	0.0162391	0.0151107	0.0145464	0.0143149	0.0141129	0.0139165	0.0137255	0.0135396	0.0133588	0.0127432	-0.000433705
266	0.0486349	0.0485929	0.0564627	0.0629703	0.0658824	0.0658669	0.0635618	0.0595041	0.0541066	0.0476612	0.0404722	0.0339051	0.0285854	0.0243158	0.0209469	0.0183715	0.0165113	0.0153078	0.0147118	0.0144739	0.0142674	0.0140667	0.0138716	0.0136818	0.0134971	0.0128735	-0.000438079
267	0.043777	0.0445083	0.0544138	0.0628182	0.0670451	0.0678273	0.065906	0.0619213	0.0563721	0.049613	0.0420012	0.0350443	0.0294259	0.0249275	0.0213851	0.0186817	0.0167323	0.0154743	0.0148548	0.0146115	0.0144011	0.0141966	0.0139979	0.0138047	0.0136167	0.012986	-0.000441857
268	0.0745034	0.0691154	0.0635335	0.0581439	0.0530437	0.0481838	0.0435202	0.0390125	0.0346229	0.0303153	0.0260924	0.0223269	0.0191987	0.0166361	0.0145824	0.0129951	0.0118415	0.0110964	0.0107368	0.0106066	0.0104953	0.0103863	0.0102795	0.010175	0.0100725	0.00963962	-0.000329119
269	0.0728792	0.068044	0.0641233	0.0601607	0.0559868	0.0516671	0.0472431	0.0427377	0.0381591	0.0335036	0.0288079	0.0245912	0.0211036	0.0182571	0.0159819	0.0142261	0.0129503	0.012124	0.01172	0.0115667	0.0114345	0.0113052	0.0111788	0.0110552	0.0109343	0.0104555	-0.000356678
270	0.0688174	0.0649683	0.0635426	0.0617352	0.0589896	0.0555286	0.0515206	0.0470871	0.0423098	0.0372381	0.0319604	0.0271886	0.0232628	0.0200723	0.0175303	0.0155725	0.0141507	0.0132279	0.0127714	0.0125912	0.0124346	0.0122819	0.0121329	0.0119874	0.0118454	0.0113165	-0.00038571
271	0.0625989	0.060047	0.0617293	0.062647	0.0617373	0.0593963	0.0559493	0.051647	0.0466716	0.0411454	0.0352247	0.0298427	0.0254397	0.0218774	0.0190488	0.0168753	0.0152983	0.0142735	0.0137622	0.0135544	0.0133731	0.0131967	0.0130248	0.0128573	0.0126941	0.0121172	-0.00041266
272	0.0521704	0.0494444	0.0463869	0.0431993	0.0399707	0.0367086	0.0334145	0.0300854	0.0267142	0.02329	0.0198326	0.0166975	0.0140697	0.0119029	0.0101596	0.00881203	0.00783928	0.0072256	0.00695622	0.00689338	0.00684619	0.00679964	0.00675371	0.00670841	0.0066637	0.00639894	-0.000219202
273	0.0538072	0.0508359	0.0472555	0.0435828	0.0399803	0.036435	0.0329323	0.0294562	0.0259893	0.022513	0.0190392	0.0158991	0.0132651	0.0110918	0.00934273	0.0079911	0.00701702	0.00640574	0.00614343	0.00609085	0.00605398	0.00601755	0.00598155	0.00594599	0.00591084	0.00568024	-0.000194726
274	0.0472713	0.0451976	0.0434399	0.0414413	0.0391098	0.0365001	0.0336529	0.0305974	0.0273517	0.0239243	0.0203565	0.0170887	0.0143523	0.012098	0.0102858	0.00888583	0.007876	0.00723969	0.00696143	0.00689793	0.00685067	0.00680406	0.00675808	0.00671271	0.00666795	0.00640299	-0.00021934
275	0.064016	0.0595265	0.0531674	0.0470318	0.0416029	0.0367386	0.0323293	0.028289	0.0245491	0.0210534	0.0177741	0.0148762	0.0124403	0.0104266	0.00880363	0.00754808	0.00664264	0.00607441	0.0058311	0.00578324	0.00574998	0.00571711	0.00568461	0.00565248	0.00562071	0.00540298	-0.000185274
276	0.0657465	0.060956	0.0539987	0.0473281	0.0414971	0.0363324	0.0317032	0.0275084	0.0236685	0.0201197	0.0168267	0.0139273	0.0114877	0.00946907	0.00784114	0.00658181	0.00567494	0.00510878	0.00487213	0.00483416	0.00481091	0.00478787	0.00476506	0.00474246	0.00472008	0.0045413	-0.000155864
277	0.0778452	0.0710217	0.0607676	0.0513012	0.0434459	0.036835	0.0312106	0.0263867	0.0222269	0.0186294	0.0155196	0.0128597	0.0106171	0.00875783	0.00725616	0.00609326	0.00525536	0.00473239	0.00451458	0.00448098	0.00446099	0.00444117	0.00442154	0.00440207	0.00438278	0.0042182	-0.000144823
278	0.0794221	0.0722665	0.0613554	0.0513231	0.0430583	0.0361518	0.0303193	0.0253581	0.0211212	0.0175005	0.0144143	0.0117892	0.00957275	0.00773257	0.0062448	0.00509213	0.00426215	0.00374611	0.00353545	0.00350959	0.00349732	0.00348513	0.00347302	0.003461	0.00344907	0.00332264	-0.000114181
279	0.0919487	0.0824417	0.0681414	0.0553603	0.0451486	0.0368608	0.0300693	0.0244833	0.0199005	0.0161791	0.0132042	0.0107487	0.00867207	0.00694486	0.00554648	0.00446202	0.00368091	0.00319573	0.00299915	0.00297747	0.00296863	0.00295984	0.00295111	0.00294243	0.00293379	0.0028277	-9.72226e-05
280	0.0897343	0.0806017	0.0666499	0.0541252	0.0440937	0.0359352	0.0292381	0.0237213	0.0191894	0.0155049	0.0125568	0.0101209	0.00805879	0.00634204	0.00495105	0.00387175	0.00309432	0.00261208	0.00241836	0.00239977	0.00239403	0.00238831	0.00238262	0.00237696	0.00237132	0.00228685	-7.86709e-05
281	0.0980857	0.0872725	0.0709935	0.0566222	0.0452991	0.0362276	0.0288937	0.0229557	0.018182	0.0144144	0.0115219	0.00918152	0.00719739	0.00554294	0.00420064	0.00315806	0.0024067	0.00194099	0.00175524	0.00173973	0.00173671	0.0017337	0.0017307	0.00172771	0.00172473	0.00166437	-5.72933e-05
282	0.00684181	0.00873302	0.0179201	0.0269116	0.0333066	0.0372048	0.0388323	0.038469	0.0363943	0.0328514	0.0281367	0.0235454	0.0197491	0.0166554	0.0141881	0.0122918	0.0109256	0.0100589	0.00966487	0.00955244	0.00946206	0.00937336	0.00928632	0.00920088	0.00911699	0.00873347	-0.000298458
283	0.0150712	0.0163996	0.0234825	0.0302066	0.0347308	0.0372083	0.0378578	0.0369162	0.0346057	0.0311127	0.0266719	0.0223876	0.0188357	0.0159348	0.0136173	0.0118338	0.0105476	0.00973115	0.00936004	0.00925445	0.00916959	0.00908627	0.00900445	0.0089241	0.00884516	0.00847536	-0.000289714
284	0.0270218	0.0273067	0.0312153	0.0346747	0.0365749	0.0370864	0.0363866	0.0346415	0.0319935	0.0285556	0.024482	0.0206152	0.0173973	0.0147607	0.0126493	0.0110215	0.00984651	0.00910095	0.00876368	0.00867023	0.00859571	0.00852245	0.00845043	0.00837962	0.00830999	0.00796678	-0.000272471
285	0.0408322	0.0395901	0.0396842	0.0394256	0.038426	0.0367953	0.0346261	0.031993	0.0289527	0.0255447	0.0218432	0.0184102	0.0155413	0.0131821	0.0112877	0.0098249	0.00876874	0.00810038	0.00780242	0.00772621	0.00766697	0.00760864	0.00755118	0.00749459	0.00743884	0.00713778	-0.000244326
286	0.10377	0.091845	0.074356	0.0590696	0.047103	0.0375642	0.0298838	0.0236863	0.0187193	0.0148111	0.011821	0.00940689	0.00736155	0.00565686	0.00427427	0.00320066	0.00242707	0.00194763	0.00175647	0.00174059	0.00173757	0.00173456	0.00173155	0.00172856	0.00172558	0.00166518	-5.73214e-05
287	0.111955	0.098287	0.0787745	0.0619474	0.0489008	0.0385772	0.0303135	0.0236791	0.0183884	0.0142501	0.0111093	0.00858308	0.00644066	0.00465276	0.00320064	0.00207145	0.00125691	0.000752103	0.000552185	0.000538247	0.000537958	0.000537668	0.000537379	0.000537091	0.000536803	0.000518631	-1.78742e-05
288	-0.00113297	0.00118719	0.0123821	0.023619	0.0319001	0.0372389	0.0398514	0.0400563	0.0381927	0.0345652	0.0295373	0.0246044	0.0205368	0.0172295	0.0145967	0.0125762	0.0111226	0.0102023	0.0097861	0.00967004	0.00957743	0.00948657	0.00939742	0.00930993	0.00922406	0.00883509	-0.000301899
289	0.00162426	0.00380584	0.0142941	0.0247344	0.0323461	0.0371763	0.0394457	0.0394588	0.0375326	0.0339491	0.0290472	0.0242486	0.0202877	0.0170644	0.0144968	0.012525	0.0111055	0.0102058	0.00979751	0.00968177	0.00958893	0.00949786	0.0094085	0.0093208	0.00923473	0.00884522	-0.000302242
290	0.114939	0.100841	0.0815504	0.0649589	0.0520267	0.0417215	0.0333904	0.0266042	0.0210741	0.0166021	0.0130353	0.010095	0.00760989	0.00554231	0.00386689	0.00256626	0.00162913	0.00104876	0.000818861	0.000802549	0.000801906	0.000801263	0.000800621	0.000799981	0.000799342	0.00077208	-2.66022e-05
291	-0.00302512	-0.000668438	0.0107654	0.0223127	0.0308938	0.0364953	0.0393184	0.0396773	0.0379129	0.034335	0.0293145	0.0243739	0.020299	0.0169853	0.0143473	0.012323	0.0108675	0.00994764	0.00953441	0.009423	0.00933504	0.0092487	0.00916395	0.00908073	0.00899901	0.00862146	-0.000294664
292	-0.00321377	-0.000829929	0.0107432	0.0224365	0.0311288	0.036804	0.0396666	0.0400365	0.0382613	0.0346565	0.0295986	0.0246231	0.0205212	0.0171866	0.0145325	0.0124962	0.0110318	0.0101056	0.00968819	0.0095738	0.00948301	0.00939393	0.00930651	0.00922069	0.00913645	0.00875194	-0.000299083
293	0.114664	0.100936	0.0830098	0.0675214	0.0552671	0.0453427	0.0371633	0.0303355	0.0245875	0.019727	0.0156149	0.0121358	0.00920878	0.00678346	0.00482424	0.00330678	0.00221517	0.00153972	0.00127192	0.00125217	0.0012506	0.00124904	0.00124748	0.00124593	0.00124438	0.0012014	-4.13763e-05
294	0.00324624	0.00517183	0.0144392	0.0236346	0.0303273	0.0345719	0.0365572	0.036537	0.0347748	0.0315063	0.0270253	0.0226228	0.0189752	0.0159982	0.0136214	0.0117934	0.0104763	0.00964167	0.00926453	0.00916017	0.00907702	0.00899537	0.00891517	0.00883639	0.008759	0.00839351	-0.00028694
295	-0.000808252	0.00137896	0.0119266	0.022519	0.030347	0.0354231	0.0379404	0.0381843	0.0364606	0.0330465	0.02828	0.0235866	0.0197076	0.016548	0.0140294	0.0120948	0.0107024	0.00982129	0.00942436	0.00931594	0.00922995	0.00914554	0.00906265	0.00898126	0.00890132	0.00852869	-0.000291521
296	0.102335	0.0920668	0.0807291	0.0704663	0.0615682	0.0536972	0.0466064	0.0401095	0.0340607	0.0283424	0.0228976	0.0180954	0.0141078	0.0108406	0.00822453	0.0062119	0.00477057	0.00387961	0.00352171	0.00348597	0.00347386	0.00346184	0.00344989	0.00343803	0.00342625	0.00330074	-0.000113431
297	0.110359	0.0979437	0.082656	0.0692498	0.0583212	0.0492006	0.041437	0.0347155	0.0288091	0.0235499	0.0188286	0.0147427	0.0113252	0.00850753	0.00624036	0.00448963	0.00323286	0.00245587	0.00214669	0.0021214	0.00211691	0.00211243	0.00210798	0.00210355	0.00209913	0.00202491	-6.96785e-05
298	0.0153966	0.0163122	0.0214867	0.0264008	0.0297072	0.0315139	0.0319637	0.0312089	0.0293931	0.0266396	0.0231178	0.0196944	0.0168345	0.0144844	0.0125975	0.0111388	0.0100817	0.00940591	0.00909235	0.0089951	0.00891491	0.00883614	0.00875875	0.0086827	0.00860796	0.00825001	-0.000282076
299	0.00850117	0.00999985	0.0173947	0.0246148	0.0297483	0.0328828	0.034187	0.0338647	0.0321192	0.0291297	0.0251294	0.0212093	0.0179484	0.0152783	0.0131408	0.0114929	0.0103025	0.00954509	0.00919867	0.00909745	0.00901544	0.00893488	0.00885576	0.00877802	0.00870164	0.00833902	-0.000285093
300	0.0952254	0.0867202	0.0786283	0.0710001	0.0638303	0.0570347	0.050536	0.0442624	0.0381455	0.0321185	0.0261734	0.0208808	0.0165106	0.0129472	0.010105	0.00792448	0.00636519	0.00539993	0.00500618	0.00495641	0.00493196	0.00490776	0.00488379	0.00486005	0.00483655	0.00465283	-0.000159674
301	0.0309452	0.0302047	0.0301582	0.0299026	0.0292186	0.0281554	0.0267555	0.0250548	0.0230819	0.0208586	0.0184317	0.0161617	0.0142454	0.0126556	0.0113682	0.0103643	0.00962874	0.00914936	0.00891417	0.00882508	0.00874788	0.00867202	0.00859746	0.00852417	0.00845213	0.00810191	-0.000277054
302	0.022442	0.0226386	0.0253593	0.027811	0.0292126	0.029659	0.0292495	0.028079	0.0262319	0.0237776	0.0208226	0.017986	0.0156041	0.0136379	0.0120528	0.0108226	0.00992668	0.0093488	0.00907355	0.00897917	0.00889926	0.00882076	0.00874364	0.00866785	0.00859336	0.00823614	-0.000281606
303	0.0759363	0.0716399	0.0714977	0.0705304	0.0678009	0.0637595	0.0587458	0.0530001	0.0466799	0.0398744	0.0327158	0.0262537	0.020978	0.0167162	0.013341	0.0107647	0.00892658	0.00778536	0.00730735	0.00722595	0.00717411	0.00712301	0.00707263	0.00702296	0.00697398	0.00669483	-0.000229268
304	0.08735	0.0806659	0.0759727	0.071142	0.0658095	0.0601386	0.0542324	0.0481478	0.0419072	0.0355047	0.0289892	0.0231455	0.0183444	0.0144457	0.0113457	0.00897285	0.0072781	0.00622852	0.00579715	0.00573702	0.00570429	0.00567194	0.00563995	0.00560832	0.00557704	0.00536124	-0.000183851
305	0.0481714	0.0454006	0.0407872	0.0362451	0.0322596	0.028738	0.0256079	0.0228123	0.020306	0.0180524	0.0160269	0.0142594	0.0127604	0.0115105	0.0104935	0.0096965	0.00910894	0.00872202	0.00852686	0.00844664	0.00837589	0.00830632	0.00823789	0.00817059	0.00810437	0.00777124	-0.000265837
306	0.0388238	0.0371707	0.0348421	0.0324119	0.0300535	0.0277554	0.0255067	0.0232969	0.0211162	0.0189548	0.01682	0.0148872	0.0132503	0.0118877	0.010781	0.0099152	0.00927844	0.00886078	0.00865236	0.00856928	0.00849647	0.00842489	0.0083545	0.00828528	0.0082172	0.00787855	-0.000269478
307	0.0550777	0.0545017	0.0621036	0.0680617	0.0701491	0.0691679	0.0658444	0.0607626	0.0543519	0.0468986	0.0387013	0.0312529	0.0252315	0.020406	0.0166075	0.0137192	0.0116603	0.0103745	0.00981619	0.00969015	0.00959715	0.00950592	0.00941641	0.00932857	0.00924235	0.00885246	-0.000302487
308	0.0651179	0.0628526	0.0668048	0.0694373	0.0691858	0.0667109	0.0625601	0.0571503	0.0507756	0.0436236	0.0359102	0.0289194	0.0232422	0.0186759	0.0150715	0.012326	0.0103685	0.00914965	0.00862967	0.00852619	0.00845411	0.00838324	0.00831354	0.008245	0.00817757	0.00784087	-0.000268199
309	0.055976	0.0522475	0.0460787	0.0401456	0.0350801	0.0307231	0.0269557	0.0236874	0.0208489	0.0183863	0.0162577	0.0144325	0.0128862	0.0115976	0.0105499	0.00972937	0.00912516	0.00872808	0.00852893	0.00844842	0.00837764	0.00830804	0.00823959	0.00817225	0.00810601	0.0077728	-0.00026589
310	0.0399825	0.0415761	0.0543492	0.0652613	0.0709536	0.0723288	0.0703446	0.0658361	0.0594473	0.0516264	0.0428039	0.0347664	0.0283092	0.0231604	0.0191222	0.0160578	0.0138718	0.0124969	0.0118786	0.0117078	0.0115723	0.0114399	0.0113105	0.011184	0.0110603	0.0105747	-0.000360699
311	0.0465046	0.0472187	0.0578173	0.0666046	0.0707277	0.0710646	0.0684805	0.0637037	0.0572843	0.0495992	0.0410208	0.0332137	0.0269252	0.0219005	0.0179537	0.0149564	0.0128196	0.0114807	0.0108892	0.0107407	0.0106266	0.0105148	0.0104054	0.0102983	0.0101933	0.00975409	-0.000332988
312	0.0639226	0.0592084	0.0518229	0.0448393	0.0389374	0.0339024	0.0295767	0.025843	0.022612	0.0198155	0.0174013	0.0153357	0.0135905	0.0121398	0.0109629	0.0100436	0.00936864	0.00892741	0.00870921	0.00862457	0.00855083	0.00847833	0.00840705	0.00833696	0.00826803	0.00792689	-0.000271118
313	0.0695251	0.0641859	0.0564929	0.0492657	0.0431037	0.0377864	0.0331511	0.0290756	0.0254666	0.0222516	0.0193814	0.0168954	0.014804	0.0130724	0.0116726	0.0105831	0.00978664	0.00926958	0.0090186	0.00892675	0.00884777	0.00877017	0.00869392	0.00861899	0.00854534	0.0081905	-0.000280058
314	0.0370873	0.0388512	0.0516994	0.0628655	0.0689742	0.070845	0.0693794	0.0653828	0.0594901	0.0521534	0.0438093	0.0361867	0.0300584	0.0251693	0.0213313	0.0184117	0.0163162	0.0149757	0.0143334	0.0141025	0.0139064	0.0137156	0.0135301	0.0133494	0.0131736	0.0125689	-0.000427847
315	0.0352061	0.0372994	0.0512112	0.0633514	0.0700758	0.0722473	0.0708392	0.0667272	0.0606007	0.0529489	0.0442364	0.0362851	0.0299034	0.0248194	0.0208334	0.0178063	0.0156398	0.0142633	0.0136188	0.0134058	0.0132285	0.0130558	0.0128875	0.0127236	0.0125637	0.0119942	-0.000408525
316	0.0361135	0.0381642	0.0520828	0.0641649	0.0707654	0.0727777	0.0711968	0.0669105	0.0606129	0.0527927	0.0439131	0.0358169	0.0293207	0.0241463	0.0200908	0.0170134	0.0148154	0.0134267	0.0127902	0.0125977	0.0124409	0.012288	0.0121389	0.0119933	0.0118512	0.0113219	-0.000385892
317	0.0736141	0.0677789	0.059806	0.0523589	0.0459837	0.040453	0.0355988	0.0312949	0.0274441	0.0239707	0.0208266	0.0180917	0.015797	0.0139012	0.0123714	0.0111822	0.0103137	0.00974994	0.0094758	0.00937465	0.00928758	0.00920211	0.00911821	0.00903582	0.0089549	0.00857958	-0.000293245
318	0.0756776	0.0697909	0.0625877	0.0558142	0.0498286	0.0444665	0.0396024	0.0351384	0.0309961	0.0271119	0.0234561	0.0202354	0.0175462	0.0153336	0.0135541	0.0121744	0.0111689	0.0105172	0.0102005	0.0100834	0.00998275	0.00988408	0.00978734	0.00969248	0.00959944	0.00919123	-0.000313954
319	0.0491014	0.0489781	0.056631	0.0629468	0.0657383	0.0656626	0.0633448	0.0593099	0.0539616	0.0475854	0.0404802	0.0339897	0.0287299	0.0245069	0.0211733	0.0186232	0.0167788	0.0155822	0.0149841	0.0147387	0.0145246	0.0143167	0.0141146	0.0139182	0.0137271	0.0130899	-0.000445344
320	0.0473209	0.0474716	0.0558024	0.0627525	0.0659928	0.0662003	0.0640318	0.0600442	0.0546683	0.0482098	0.0409847	0.0343817	0.0290358	0.0247467	0.021363	0.0187756	0.016905	0.0156917	0.0150854	0.0148367	0.0146198	0.0144091	0.0142045	0.0140055	0.0138121	0.0131698	-0.000448026
321	0.0413807	0.0424759	0.0533708	0.0627073	0.0675821	0.0687553	0.067018	0.0630628	0.057432	0.0505123	0.0426873	0.0355346	0.0297666	0.0251537	0.0215247	0.0187575	0.0167643	0.0154801	0.0148507	0.0146068	0.0143966	0.0141922	0.0139936	0.0138005	0.0136127	0.0129822	-0.000441729
322	0.0763786	0.0705675	0.0640402	0.0578543	0.0522307	0.0470579	0.0422469	0.0377252	0.0334323	0.0293163	0.0253624	0.0218587	0.0189418	0.0165476	0.0146253	0.0131362	0.0120503	0.0113443	0.0109965	0.010862	0.0107453	0.0106311	0.0105192	0.0104097	0.0103025	0.00985751	-0.000336483
323	0.0735403	0.0685946	0.0645016	0.0604018	0.056143	0.05178	0.047346	0.0428579	0.0383196	0.0337247	0.0291064	0.0249638	0.0215367	0.0187383	0.0165001	0.0147705	0.0135103	0.0126889	0.0122789	0.012113	0.011968	0.0118264	0.0116882	0.0115532	0.0114212	0.0109159	-0.000372206
324	0.0685302	0.0647546	0.0635295	0.0619081	0.059301	0.0559409	0.052005	0.0476221	0.0428801	0.0378331	0.0325734	0.027817	0.0239048	0.0207256	0.0181918	0.0162383	0.0148162	0.0138874	0.0134186	0.0132221	0.0130495	0.0128814	0.0127176	0.0125579	0.0124022	0.0118419	-0.0004034
325	0.0616203	0.0592482	0.0613389	0.0626317	0.0619954	0.0598432	0.0565177	0.0522858	0.0473426	0.0418208	0.0358855	0.030487	0.0260726	0.0225021	0.0196668	0.0174866	0.0159018	0.0148668	0.0143419	0.0141184	0.0139219	0.0137307	0.0135447	0.0133637	0.0131875	0.012582	-0.000428287
326	0.0541543	0.0531511	0.0585479	0.0628095	0.064203	0.0632934	0.0605888	0.0565038	0.0513526	0.0453552	0.0387545	0.0327308	0.0278314	0.0238858	0.0207634	0.0183691	0.0166328	0.0155012	0.0149291	0.0146869	0.0144743	0.0142678	0.0140671	0.0138719	0.0136821	0.0130475	-0.000443923
327	0.0434981	0.0419231	0.0412639	0.0402807	0.0387081	0.0366375	0.0341427	0.0312808	0.028093	0.0246058	0.0208802	0.017441	0.0145644	0.0121971	0.0102956	0.008828	0.00777062	0.00710592	0.0068177	0.00675536	0.00671003	0.0066653	0.00662117	0.00657762	0.00653464	0.00627581	-0.000215011
328	0.0423617	0.040956	0.0407331	0.0401459	0.0388509	0.0369558	0.0345497	0.0317028	0.0284667	0.0248759	0.0210008	0.0174133	0.0144147	0.0119484	0.00996847	0.0084414	0.00734274	0.00665463	0.00636071	0.00630352	0.00626403	0.00622504	0.00618653	0.00614849	0.00611092	0.00587134	-0.000201238
329	0.0375229	0.0366912	0.0377718	0.0384336	0.0381123	0.0369452	0.0350539	0.0325392	0.0294805	0.025935	0.0219976	0.0183226	0.0152551	0.012735	0.0107135	0.00915486	0.00803276	0.00732777	0.0070222	0.00695609	0.00690804	0.00686064	0.0068139	0.00676778	0.00672229	0.00645482	-0.000221104
330	0.0532	0.0503342	0.047007	0.0435482	0.0400799	0.0366032	0.0331138	0.0296038	0.0260616	0.022472	0.0188523	0.0155703	0.012818	0.0105475	0.00872073	0.00730993	0.00629493	0.00566111	0.0053949	0.00535001	0.00532153	0.00529337	0.00526549	0.00523791	0.00521062	0.00501082	-0.000171896
331	0.0679475	0.0627975	0.0552118	0.0479845	0.0417292	0.0362403	0.0313647	0.0269857	0.0230129	0.0193746	0.0160286	0.0130915	0.0106181	0.00856962	0.0069166	0.00563764	0.00471749	0.00414539	0.00391115	0.00388112	0.00386611	0.00385122	0.00383645	0.00382179	0.00380724	0.00366637	-0.000125949
332	0.0813552	0.0738293	0.062296	0.0517343	0.0430797	0.0358828	0.0298344	0.0247161	0.0203709	0.0166844	0.0135692	0.0109283	0.00869605	0.00684062	0.00533907	0.004175	0.00333698	0.00281725	0.00260826	0.00258775	0.00258107	0.00257443	0.00256782	0.00256124	0.0025547	0.00246325	-8.47237e-05
333	0.094273	0.0842093	0.0688618	0.0552061	0.0443726	0.0356378	0.0285296	0.0227312	0.0180261	0.014265	0.0113254	0.00892358	0.00688655	0.00518742	0.00380832	0.00273674	0.0019643	0.00148568	0.00129554	0.00128102	0.00127938	0.00127774	0.00127611	0.00127449	0.00127287	0.00122887	-4.23211e-05
334	0.105748	0.0932935	0.0748184	0.0587308	0.0462114	0.0362876	0.0283461	0.0219877	0.0169481	0.0130506	0.0101486	0.00783779	0.00587456	0.00423371	0.00289952	0.0018612	0.0011118	0.00064722	0.000463226	0.000450457	0.000450254	0.000450052	0.000449849	0.000449647	0.000449445	0.000434268	-1.4968e-05
335	0.101872	0.0901867	0.0725166	0.0570214	0.044907	0.0352672	0.0275268	0.0213093	0.0163643	0.0125244	0.00964953	0.00735223	0.00539855	0.00376417	0.00243404	0.00139797	0.000649575	0.000185277	1.37377e-06	-1.1207e-05	-1.12071e-05	-1.12073e-05	-1.12074e-05	-1.12075e-05	-1.12076e-05	-1.08342e-05	3.73596e-07
336	0.108522	0.0953831	0.0758092	0.0588448	0.0457156	0.0353578	0.0271087	0.0205424	0.0153806	0.011441	0.00857088	0.00631132	0.0043862	0.00277227	0.001456	0.000428532	-0.000315341	-0.000778048	-0.000962196	-0.000975693	-0.000976646	-0.000977601	-0.000978558	-0.000979516	-0.000980477	-0.000948724	3.27468e-05
337	0.00917591	0.0109186	0.0195054	0.027838	0.033681	0.0371537	0.0384821	0.0379345	0.0357736	0.0322255	0.0275682	0.0230451	0.0193021	0.0162498	0.0138145	0.0119425	0.0105942	0.00974019	0.00935454	0.00924807	0.00916333	0.00908013	0.00899842	0.00891817	0.00883934	0.00846983	-0.000289526
338	0.0179224	0.0190316	0.0253939	0.0313503	0.0352356	0.0372156	0.0375049	0.0363265	0.0338843	0.0303474	0.0259311	0.0216876	0.0181666	0.0152889	0.0129892	0.0112195	0.00994474	0.00913854	0.00877753	0.00868228	0.00860755	0.00853409	0.00846188	0.00839087	0.00832105	0.00797731	-0.000272828
339	0.0314469	0.0312878	0.0340266	0.0363086	0.0372597	0.0370435	0.0358176	0.0337223	0.0308737	0.0273608	0.0233124	0.0194963	0.0163167	0.0137087	0.0116191	0.0100085	0.00884813	0.00811641	0.00779384	0.0077161	0.00765702	0.00759883	0.00754152	0.00748508	0.00742947	0.00712885	-0.000244023
340	0.113679	0.0994971	0.0789827	0.0613489	0.0477536	0.0370531	0.0285386	0.0217561	0.0164089	0.0123021	0.00927543	0.00687767	0.00483749	0.00312914	0.00173717	0.000651438	-0.000134107	-0.000622417	-0.000816508	-0.000830439	-0.000831129	-0.000831821	-0.000832513	-0.000833207	-0.000833902	-0.000806778	2.78432e-05
341	-0.00313462	-0.000786622	0.0106112	0.022134	0.030713	0.0363316	0.0391869	0.0395889	0.0378756	0.0343548	0.029396	0.0245114	0.0204819	0.0172047	0.0145953	0.0125922	0.0111507	0.0102375	0.00982369	0.00970711	0.00961379	0.00952225	0.00943243	0.00934429	0.00925778	0.0088671	-0.000302983
342	-0.00244589	-0.000116004	0.0111673	0.0225481	0.0309952	0.0365021	0.0392706	0.0396111	0.0378595	0.0343205	0.0293596	0.0244782	0.0204512	0.0171759	0.0145679	0.0125659	0.0111253	0.0102128	0.00979945	0.00968334	0.00959047	0.00949937	0.00940998	0.00932226	0.00923615	0.00884657	-0.000302288
343	-0.00447777	-0.00210007	0.00950531	0.0212924	0.0301227	0.0359589	0.0389881	0.0395181	0.0378899	0.034417	0.0294757	0.0245975	0.0205733	0.0173005	0.0146945	0.012694	0.011254	0.0103411	0.00992614	0.00980764	0.00971238	0.00961896	0.00952731	0.0094374	0.00934917	0.00895382	-0.000305919
344	0.00206059	0.0042054	0.014516	0.0247648	0.0322233	0.036943	0.0391428	0.0391217	0.0371899	0.033623	0.0287536	0.0239874	0.0200515	0.0168476	0.0142947	0.0123343	0.0109232	0.0100296	0.00962561	0.00951321	0.00942356	0.00933559	0.00924924	0.00916448	0.00908125	0.00869954	-0.000297309
345	0.117079	0.102322	0.0817404	0.0641194	0.0505011	0.0397395	0.031121	0.0241842	0.0186242	0.0142372	0.0108612	0.00812457	0.00580262	0.00386333	0.00228633	0.00105812	0.000170521	-0.00038067	-0.000599404	-0.000614729	-0.000615107	-0.000615486	-0.000615865	-0.000616245	-0.000616625	-0.000596438	2.05795e-05
346	-0.00342538	-0.00115829	0.00986249	0.0210316	0.0293891	0.034911	0.0377745	0.0382651	0.0366978	0.0333626	0.0286132	0.0239169	0.0200366	0.0168766	0.014358	0.0124231	0.0110296	0.0101459	0.00974443	0.00963009	0.00953824	0.00944812	0.00935969	0.0092729	0.0091877	0.00880059	-0.000300731
347	-0.00488814	-0.00254562	0.00891266	0.0205763	0.0293475	0.0351815	0.0382531	0.038857	0.0373235	0.0339577	0.0291296	0.0243513	0.0204063	0.017196	0.0146385	0.0126742	0.0112594	0.0103616	0.00995228	0.00983367	0.00973791	0.009644	0.00955188	0.00946151	0.00937283	0.00897626	-0.000306679
348	-0.0040697	-0.00183347	0.00906945	0.0201565	0.028499	0.0340618	0.0370078	0.0376086	0.0361686	0.0329705	0.0283624	0.0237908	0.0200101	0.0169294	0.0144724	0.0125835	0.0112215	0.0103555	0.00995847	0.00984057	0.00974467	0.00965063	0.00955839	0.00946789	0.00937909	0.00898221	-0.00030688
349	0.117284	0.102766	0.083329	0.0666418	0.0535975	0.0431587	0.0346667	0.0276874	0.0219265	0.0171807	0.0132976	0.0100567	0.00731878	0.0050411	0.0031946	0.0017599	0.000724962	8.32524e-05	-0.000170929	-0.000188353	-0.000188388	-0.000188424	-0.000188459	-0.000188495	-0.00018853	-0.00018228	6.28672e-06
350	0.00273761	0.00455361	0.0132948	0.0220082	0.0284102	0.0325412	0.0345622	0.0346952	0.0331747	0.0302138	0.0260849	0.0220041	0.0186147	0.0158429	0.0136262	0.0119183	0.0106846	0.0098989	0.00953779	0.00942978	0.00934169	0.00925523	0.00917036	0.00908703	0.0090052	0.00862733	-0.000294863
351	-0.0013061	0.000729091	0.0105611	0.0204897	0.0279111	0.0328231	0.0353813	0.0358268	0.0344242	0.0314186	0.0271184	0.0228498	0.0193106	0.0164207	0.014112	0.0123345	0.0110509	0.0102331	0.00985592	0.00974119	0.00964722	0.00955504	0.0094646	0.00937586	0.00928877	0.00889651	-0.000303979
352	0.00311054	0.00481581	0.0130319	0.0212295	0.0272726	0.0311992	0.0331538	0.0333357	0.0319566	0.0292101	0.025349	0.0215198	0.018333	0.0157226	0.013632	0.0120186	0.0108506	0.0101034	0.00975474	0.00964373	0.00955162	0.00946125	0.00937257	0.00928554	0.00920011	0.00881237	-0.00030113
353	0.107289	0.0957424	0.0821153	0.0700074	0.0598857	0.0512275	0.0436695	0.0369502	0.030875	0.0252948	0.0201222	0.015594	0.0118161	0.00870735	0.00620881	0.00428064	0.00289693	0.00204191	0.00170278	0.001677	0.00167419	0.0016714	0.00166861	0.00166583	0.00166306	0.00160495	-5.52515e-05
354	0.113897	0.100501	0.0834504	0.068642	0.056787	0.047065	0.0389371	0.0320358	0.0261025	0.020951	0.0164529	0.0125966	0.00935754	0.00667665	0.00451197	0.00283533	0.00162883	0.000882114	0.000586614	0.000566116	0.000565796	0.000565476	0.000565156	0.000564837	0.000564518	0.000545393	-1.8796e-05
355	0.0132206	0.0142002	0.0194683	0.02453	0.0280239	0.0300411	0.030711	0.0301761	0.0285742	0.0260258	0.0226981	0.0194428	0.0167195	0.014479	0.0126781	0.011284	0.0102718	0.00962174	0.00931581	0.0092153	0.00913116	0.00904853	0.00896739	0.00888769	0.0088094	0.00844139	-0.000288562
356	0.00929558	0.0105315	0.0167253	0.0227799	0.0271048	0.0297734	0.030916	0.030688	0.0292455	0.026728	0.0233262	0.0199726	0.0171697	0.0148657	0.0130148	0.0115826	0.0105426	0.00987422	0.00955847	0.00945312	0.00936459	0.00927771	0.00919243	0.00910869	0.00902648	0.00864754	-0.000295547
357	0.0175921	0.0181072	0.0216477	0.0249703	0.0271295	0.0282103	0.0283118	0.0275352	0.0259743	0.0237097	0.0208615	0.0180933	0.0157673	0.0138461	0.0122965	0.0110925	0.0102139	0.00964474	0.00936967	0.00927029	0.00918515	0.00910155	0.00901946	0.00893883	0.00885964	0.00848911	-0.000290179
358	0.0954904	0.0869527	0.0788732	0.0712403	0.0640401	0.0571948	0.0506313	0.0442801	0.0380738	0.0319455	0.0258879	0.0204906	0.0160331	0.0123972	0.00949592	0.00726941	0.00567737	0.00469334	0.00429577	0.0042518	0.0042338	0.00421595	0.00419825	0.0041807	0.00416329	0.00400783	-0.00013763
359	0.0901178	0.0827895	0.0768336	0.0709341	0.0648724	0.0587255	0.0525314	0.0462988	0.0400148	0.0336488	0.0272275	0.0214755	0.0167371	0.0128799	0.00980639	0.00745012	0.00576653	0.00472659	0.00430706	0.00426152	0.00424344	0.00422551	0.00420773	0.0041901	0.00417262	0.00401677	-0.000137936
360	0.0990409	0.0896095	0.0798165	0.0707776	0.0626471	0.0552155	0.0483194	0.0418273	0.0356293	0.0296299	0.0237953	0.0186154	0.0143223	0.0108095	0.00799897	0.0058376	0.00429031	0.00333489	0.00295353	0.00291957	0.00291107	0.00290262	0.00289422	0.00288587	0.00287756	0.00277366	-9.53699e-05
361	0.0240181	0.0239477	0.0256792	0.0271781	0.0278877	0.0278825	0.027236	0.0260161	0.0242819	0.0220817	0.019496	0.017025	0.0149429	0.0132187	0.0118247	0.0107392	0.00994501	0.00942834	0.00917582	0.00908124	0.00899951	0.00891924	0.00884039	0.00876292	0.0086868	0.00832492	-0.000284615
362	0.080059	0.0748964	0.0729914	0.0704973	0.0667216	0.0620095	0.056609	0.0506872	0.0443462	0.0376352	0.0306523	0.024357	0.0192016	0.0150255	0.011711	0.00917725	0.00736944	0.00625108	0.00579287	0.00573098	0.00569832	0.00566603	0.00563411	0.00560255	0.00557133	0.00535578	-0.000183665
363	0.0444522	0.042121	0.0383195	0.0345194	0.0311097	0.0280283	0.0252254	0.0226606	0.020301	0.0181192	0.0161008	0.0143181	0.0128062	0.0115457	0.0105202	0.00971678	0.00912459	0.00873479	0.00853838	0.0084579	0.00838696	0.00831721	0.0082486	0.00818112	0.00811473	0.0077811	-0.000266171
364	0.0332197	0.032163	0.0311678	0.030009	0.0286515	0.0271184	0.0254286	0.0235964	0.0216326	0.0195439	0.0173579	0.0153383	0.013629	0.0122074	0.0110535	0.0101514	0.0094882	0.00905332	0.00883627	0.00874966	0.00867377	0.00859918	0.00852587	0.00845379	0.00838293	0.00803613	-0.000274823
365	0.0593355	0.0580304	0.0639388	0.0683338	0.0693145	0.0676197	0.0638915	0.0586334	0.0522087	0.0448548	0.0368302	0.0295414	0.0236335	0.0188884	0.0151468	0.0122993	0.0102708	0.00900981	0.00847492	0.00837286	0.00830334	0.00823496	0.0081677	0.00810153	0.00803642	0.00770661	-0.000263643
366	0.0693928	0.0663159	0.0685125	0.0695759	0.068232	0.0650558	0.0605047	0.0549176	0.0485266	0.041474	0.0339379	0.0271131	0.0215548	0.017073	0.0135285	0.0108256	0.00889901	0.00770451	0.00720656	0.00712517	0.00707476	0.00702506	0.00697605	0.00692772	0.00688006	0.00660528	-0.000226222
367	0.0572722	0.0533487	0.0468004	0.0405324	0.0352212	0.0306885	0.0268028	0.0234649	0.0205994	0.0181482	0.0160645	0.014291	0.0127877	0.0115342	0.0105143	0.0097151	0.00912591	0.00873791	0.00854216	0.00846167	0.00839067	0.00832085	0.00825218	0.00818464	0.0081182	0.0077844	-0.000266283
368	0.0437223	0.0447783	0.0561132	0.065625	0.0702966	0.0710073	0.0686475	0.0639771	0.0575752	0.0498406	0.0411646	0.0332601	0.0268959	0.0218125	0.0178205	0.0147899	0.0126304	0.0112792	0.0106854	0.0105407	0.0104308	0.0103231	0.0102176	0.0101143	0.010013	0.00958328	-0.000327214
369	0.050604	0.0506813	0.0596886	0.0669628	0.0699969	0.0696278	0.066644	0.0616941	0.0552608	0.0476703	0.0392542	0.0315956	0.0254119	0.020461	0.0165664	0.0136069	0.0114989	0.0101845	0.00961731	0.00949421	0.00940492	0.00931729	0.00923128	0.00914684	0.00906394	0.0086831	-0.000296752
370	0.0666758	0.0615124	0.0533225	0.0456466	0.0392449	0.0338574	0.0292969	0.0254263	0.0221432	0.0193704	0.0170455	0.0150817	0.0134211	0.0120391	0.0109169	0.010039	0.00939328	0.00896953	0.00875764	0.00867264	0.00859807	0.00852478	0.00845272	0.00838187	0.0083122	0.00796889	-0.000272542
371	0.0699727	0.0644464	0.0561315	0.0483667	0.0418517	0.0363252	0.0315982	0.0275315	0.0240203	0.020985	0.0183655	0.0161271	0.0142396	0.0126732	0.0114043	0.0104142	0.00968825	0.00921428	0.00898048	0.0088904	0.00881206	0.00873509	0.00865945	0.0085851	0.00851203	0.00815884	-0.000278985
372	0.0376726	0.0393523	0.0519537	0.0628668	0.0687775	0.070505	0.0689417	0.0648809	0.0589462	0.0515803	0.0432119	0.0355668	0.0294178	0.0245109	0.0206587	0.0177298	0.0156308	0.0142942	0.0136643	0.0134512	0.0132727	0.0130988	0.0129295	0.0127644	0.0126036	0.0120318	-0.000409789
373	0.0370424	0.0388872	0.0520844	0.0635091	0.0696987	0.0715119	0.069891	0.0656743	0.0595173	0.0518827	0.0432144	0.0353025	0.0289457	0.0238771	0.0199013	0.0168824	0.0147251	0.0133612	0.012735	0.0125444	0.012389	0.0122374	0.0120895	0.0119451	0.0118041	0.0112775	-0.000384394
374	0.0390994	0.0407404	0.0535055	0.0644463	0.0702068	0.0716687	0.0697746	0.0653506	0.0590366	0.0512797	0.0425102	0.0345132	0.0280855	0.0229586	0.0189365	0.015884	0.0137066	0.012338	0.0117242	0.011557	0.011425	0.0112959	0.0111698	0.0110464	0.0109257	0.0104474	-0.000356402
375	0.0731943	0.0671814	0.0582268	0.049928	0.0430146	0.0371893	0.0322397	0.0280104	0.0243858	0.0212787	0.0186222	0.0163621	0.0144571	0.0128764	0.0115959	0.0105967	0.00986361	0.00938427	0.00914659	0.00905349	0.00897226	0.00889248	0.0088141	0.00873709	0.00866141	0.0083008	-0.000283798
376	0.0768895	0.0705891	0.062168	0.0543573	0.047697	0.0419378	0.0368972	0.0324384	0.028457	0.0248718	0.0216308	0.0188152	0.0164553	0.014507	0.0129354	0.0117134	0.0108199	0.0102378	0.00995106	0.00984062	0.00974472	0.00965068	0.00955844	0.00946794	0.00937914	0.00898225	-0.000306881
377	0.078055	0.0713778	0.0618872	0.0531632	0.0458985	0.0397698	0.0345471	0.0300623	0.0261908	0.0228381	0.0199349	0.017454	0.0153679	0.0136405	0.0122435	0.0111547	0.0103566	0.00983501	0.00957612	0.00947424	0.00938532	0.00929805	0.0092124	0.0091283	0.00904573	0.00866582	-0.000296166
378	0.0463275	0.0466121	0.0552444	0.0624784	0.0659223	0.0662592	0.0641584	0.0601903	0.054797	0.0482929	0.0410015	0.0343353	0.02894	0.0246127	0.0212	0.0185919	0.0167081	0.0154889	0.0148839	0.0146408	0.0144295	0.0142242	0.0140248	0.0138308	0.0136421	0.0130099	-0.000442659
379	0.0408954	0.0420494	0.0530796	0.0625396	0.0674947	0.0687085	0.0669788	0.0630053	0.0573359	0.0503611	0.0424677	0.0352513	0.0294326	0.02478	0.0211207	0.0183323	0.0163266	0.0150391	0.0144159	0.014184	0.0139856	0.0137927	0.0136051	0.0134225	0.0132447	0.0126359	-0.000430097
380	0.0794194	0.0727848	0.0641717	0.0562147	0.0494202	0.0435333	0.0383674	0.0337828	0.0296725	0.0259531	0.022573	0.0196325	0.0171714	0.0151419	0.0135059	0.0122341	0.0113036	0.010696	0.0103941	0.0102744	0.0101699	0.0100675	0.00996716	0.0098688	0.00977236	0.00935519	-0.000319501
381	0.077828	0.0718259	0.06518	0.0589038	0.0532033	0.0479643	0.0430959	0.0385239	0.0341867	0.0300316	0.0260432	0.0225115	0.019573	0.0171618	0.0152257	0.0137247	0.0126279	0.011911	0.0115516	0.0114049	0.0112763	0.0111506	0.0110276	0.0109073	0.0107896	0.0103186	-0.000352057
382	0.0739485	0.0689644	0.0648982	0.0608292	0.0565912	0.0522421	0.0478176	0.0433365	0.0388043	0.0342156	0.0296046	0.0254699	0.02205	0.0192575	0.0170234	0.0152954	0.0140336	0.013207	0.0127874	0.0126092	0.0124522	0.012299	0.0121496	0.0120038	0.0118614	0.0113316	-0.000386217
383	0.0682164	0.064512	0.0634652	0.0620074	0.0595207	0.0562466	0.0523702	0.0480266	0.0433092	0.0382761	0.0330234	0.0282719	0.0243647	0.0211895	0.0186584	0.0167056	0.0152813	0.014347	0.0138689	0.0136606	0.0134765	0.0132973	0.0131228	0.0129528	0.0127872	0.0122049	-0.00041561
384	0.0609539	0.0586897	0.0609971	0.0624919	0.0620083	0.0599666	0.0567174	0.052535	0.0476211	0.0421137	0.0361822	0.0307848	0.0263719	0.0228029	0.0199683	0.0177879	0.0162012	0.0151621	0.0146308	0.0143993	0.0141949	0.0139962	0.013803	0.0136151	0.0134322	0.0128124	-0.000436026
385	0.0532849	0.0524043	0.0580474	0.0625411	0.0641085	0.0633197	0.0606914	0.0566476	0.0515105	0.0455065	0.038884	0.0328374	0.0279204	0.0239613	0.0208285	0.0184265	0.0166845	0.0155491	0.0149747	0.0147311	0.0145172	0.0143095	0.0141076	0.0139114	0.0137205	0.0130836	-0.000445135
386	0.0582654	0.0546899	0.0500657	0.0454255	0.0410459	0.036876	0.0328717	0.0289936	0.0252062	0.021476	0.0178025	0.0144975	0.0117226	0.00943083	0.00758529	0.00615954	0.0051348	0.00449792	0.00423678	0.00420248	0.00418489	0.00416745	0.00415016	0.004133	0.00411599	0.00396248	-0.00013608
387	0.0611756	0.0571993	0.0519382	0.046721	0.0418844	0.0373519	0.0330602	0.0289555	0.024991	0.0211247	0.0173485	0.0139607	0.0111153	0.00876395	0.00686953	0.00540562	0.00435386	0.00370178	0.00343802	0.00340919	0.00339761	0.0033861	0.00337468	0.00336333	0.00335205	0.00322949	-0.000110991
388	0.0535843	0.0507392	0.0476387	0.0443603	0.0409716	0.0374916	0.0339298	0.0302882	0.0265619	0.02274	0.0188466	0.0153052	0.0123376	0.00989056	0.00792241	0.00640331	0.00531221	0.00463442	0.00435665	0.00432029	0.0043017	0.00428328	0.00426501	0.00424689	0.00422893	0.00407076	-0.000139782
389	0.0708957	0.0652739	0.0569408	0.0490613	0.0423088	0.0364378	0.0312684	0.0266654	0.0225254	0.0187679	0.0153424	0.0123452	0.00981907	0.00772518	0.0060342	0.00472526	0.00378386	0.00320017	0.00296493	0.00294081	0.00293219	0.00292362	0.0029151	0.00290662	0.0028982	0.0027935	-9.60499e-05
390	0.073061	0.0671111	0.058345	0.0500877	0.0430325	0.0369125	0.0315328	0.026748	0.0224472	0.0185443	0.0149855	0.0118707	0.00924459	0.00706671	0.00530684	0.00394388	0.00296354	0.00235656	0.00211442	0.0020938	0.00208943	0.00208507	0.00208073	0.00207641	0.00207211	0.0019989	-6.87852e-05
391	0.0835269	0.0756062	0.063495	0.0524469	0.0434271	0.035949	0.0296802	0.0243877	0.019905	0.0161112	0.0129145	0.0102069	0.00791608	0.00601009	0.00446609	0.00326811	0.00240539	0.00187103	0.00165837	0.00164134	0.00163865	0.00163597	0.0016333	0.00163063	0.00162798	0.00157115	-5.40898e-05
392	0.0847312	0.0766124	0.0642827	0.0530472	0.0438698	0.0362517	0.0298523	0.0244331	0.0198233	0.0158993	0.0125684	0.00973654	0.00733948	0.00534372	0.00372563	0.00246902	0.00156339	0.00100244	0.000780233	0.000764501	0.000763917	0.000763334	0.000762752	0.000762171	0.00076159	0.000735644	-2.53477e-05
393	0.094063	0.0840309	0.0686929	0.0550276	0.0441702	0.0353994	0.0282445	0.022389	0.0176168	0.0137785	0.0107531	0.00826889	0.00615986	0.00439875	0.00296763	0.00185426	0.00105081	0.000552736	0.000355517	0.000341923	0.000341806	0.000341689	0.000341572	0.000341456	0.000341339	0.000329848	-1.13702e-05
394	0.0934658	0.0835731	0.0684817	0.0550026	0.0442535	0.0355339	0.0283844	0.0224949	0.0176522	0.0137084	0.0105454	0.00792445	0.00569826	0.00383818	0.00232528	0.00114697	0.000295554	-0.000233013	-0.00044263	-0.000457171	-0.00045738	-0.00045759	-0.000457799	-0.000458009	-0.000458219	-0.000443148	1.5288e-05
395	0.101741	0.0900558	0.0723006	0.0567173	0.0445277	0.03482	0.0270157	0.0207371	0.015733	0.011836	0.00890701	0.00655956	0.00456026	0.00288502	0.00151923	0.000453324	-0.000318289	-0.000798241	-0.000989266	-0.00100329	-0.00100429	-0.0010053	-0.00100631	-0.00100733	-0.00100834	-0.000975716	3.36794e-05
396	0.0978906	0.0870387	0.0704653	0.055797	0.0442205	0.0349206	0.0273727	0.0212288	0.0162547	0.0122912	0.00920887	0.00669228	0.00454954	0.00275455	0.00129097	0.000148257	-0.000679598	-0.0011952	-0.0014011	-0.00141707	-0.00141908	-0.0014211	-0.00142312	-0.00142515	-0.00142718	-0.00138158	4.7709e-05
397	0.101882	0.09013	0.0721736	0.0564085	0.0440784	0.0342565	0.0263563	0.0199955	0.014921	0.010965	0.00798823	0.0055988	0.00355974	0.00184746	0.000448103	-0.000646995	-0.0014424	-0.00193955	-0.00213997	-0.00215805	-0.00216271	-0.0021674	-0.00217211	-0.00217684	-0.00218159	-0.00211348	7.30382e-05
398	0.0338949	0.0335064	0.0357334	0.0374906	0.0379953	0.0374108	0.0358893	0.0335628	0.030538	0.0268949	0.022753	0.0188637	0.0156224	0.0129631	0.0108323	0.00919081	0.00801037	0.00727012	0.00695135	0.00688527	0.00683819	0.00679175	0.00674593	0.00670073	0.00665613	0.00639171	-0.000218956
399	0.0338112	0.0334787	0.0359419	0.0379074	0.0385377	0.0380075	0.0364806	0.0340993	0.0309788	0.0272049	0.0229042	0.0188651	0.0155012	0.0127429	0.0105337	0.0088329	0.00761125	0.00684754	0.0065229	0.00646172	0.00642024	0.00637928	0.00633884	0.00629892	0.00625949	0.0060132	-0.00020607
400	0.0280351	0.0282909	0.032249	0.0357034	0.0375204	0.0378864	0.0369929	0.0350167	0.0321072	0.0283807	0.023996	0.019844	0.0163916	0.0135644	0.0113022	0.00956156	0.0083107	0.00752662	0.00718882	0.00711838	0.00706806	0.00701846	0.00696954	0.0069213	0.00687373	0.00659924	-0.000226017
401	0.0451898	0.0434756	0.0426886	0.0415501	0.0397937	0.0375183	0.0348024	0.0317061	0.0282715	0.0245242	0.0205268	0.0168396	0.0137572	0.0112212	0.00918505	0.00761507	0.00648714	0.005784	0.00549007	0.00544235	0.00541289	0.00538375	0.00535492	0.0053264	0.00529818	0.00509458	-0.000174754
402	0.107822	0.0947788	0.0751467	0.058104	0.0449085	0.0344927	0.0261928	0.019583	0.0143859	0.0104214	0.00753816	0.00526842	0.00333038	0.00170182	0.000370239	-0.000672118	-0.00142932	-0.00190263	-0.00209344	-0.00211067	-0.00211513	-0.00211961	-0.00212412	-0.00212864	-0.00213318	-0.00206648	7.14106e-05
403	0.00867255	0.0104612	0.0192385	0.0277638	0.0337488	0.0373113	0.0386816	0.0381345	0.0359397	0.0323291	0.027587	0.0229821	0.0191729	0.0160676	0.0135908	0.0116878	0.0103186	0.00945359	0.00906673	0.00896503	0.00888538	0.00880712	0.00873023	0.00865468	0.00858042	0.00822384	-0.000281188
404	0.0108898	0.0125641	0.0209284	0.0289785	0.0345377	0.0377441	0.0388349	0.0380822	0.0357475	0.032053	0.0272716	0.0226448	0.0188168	0.0156956	0.013206	0.0112937	0.00991894	0.00905269	0.00866941	0.00857441	0.00850151	0.00842985	0.00835938	0.00829008	0.00822192	0.00788304	-0.00026963
405	0.00556174	0.00755399	0.0171793	0.0266256	0.0333665	0.0374943	0.039242	0.0389035	0.036774	0.0331106	0.0282243	0.023466	0.0195349	0.0163334	0.0137819	0.0118229	0.0104142	0.00952494	0.009128	0.00902462	0.0089439	0.00886462	0.00878672	0.00871019	0.00863498	0.00827569	-0.000282946
406	0.0207928	0.0216993	0.0274836	0.0328098	0.0361447	0.0376689	0.0375982	0.0361486	0.0335129	0.0298477	0.0253552	0.0210585	0.0174925	0.0145771	0.0122471	0.0104551	0.00916651	0.00835587	0.00800065	0.00791774	0.00785554	0.00779431	0.00773403	0.00767467	0.00761622	0.0073067	-0.000250065
407	0.113389	0.0991781	0.0783378	0.0604134	0.0466136	0.035767	0.0271514	0.0203066	0.0149347	0.0108424	0.00786927	0.0055308	0.00353552	0.00185979	0.000490282	-0.000581362	-0.00135957	-0.0018458	-0.0020416	-0.00205897	-0.00206322	-0.00206748	-0.00207177	-0.00207607	-0.00208039	-0.00201523	6.96359e-05
408	-0.00296339	-0.000622136	0.0107362	0.0222133	0.0307532	0.0363416	0.0391763	0.0395666	0.0378493	0.034331	0.0293798	0.0245034	0.0204805	0.0172085	0.0146031	0.0126031	0.0111636	0.0102516	0.00983805	0.00972123	0.00962764	0.00953583	0.00944576	0.00935737	0.00927062	0.00887929	-0.000303395
409	0.00104742	0.00324828	0.0138317	0.0243824	0.0320894	0.0369933	0.0393125	0.0393522	0.0374313	0.0338342	0.0289025	0.0240723	0.0200851	0.0168405	0.0142561	0.012272	0.0108446	0.00994174	0.00953512	0.00942413	0.00933615	0.00924979	0.00916502	0.00908178	0.00900005	0.00862244	-0.000294697
410	0.11728	0.102339	0.0811218	0.0629706	0.0489969	0.037998	0.0292315	0.0222223	0.0166602	0.0123412	0.00910086	0.00650664	0.00429807	0.0024471	0.000936908	-0.000243209	-0.00109914	-0.00163317	-0.00184741	-0.00186534	-0.00186882	-0.00187232	-0.00187583	-0.00187936	-0.0018829	-0.00182357	6.30005e-05
411	-0.00395754	-0.00169472	0.0093311	0.0205337	0.0289491	0.0345445	0.037489	0.0380622	0.0365759	0.0333186	0.0286436	0.0240118	0.0201835	0.0170653	0.0145792	0.0126685	0.011291	0.0104153	0.0100139	0.00989466	0.00979772	0.00970265	0.00960942	0.00951795	0.00942822	0.00902882	-0.000308457
412	-0.00433742	-0.00199212	0.00944995	0.0210731	0.0297881	0.0355588	0.0385669	0.0391121	0.037527	0.0341179	0.0292547	0.0244485	0.0204816	0.017254	0.0146832	0.0127089	0.011287	0.0103848	0.00997352	0.0098544	0.00975823	0.00966393	0.00957143	0.00948069	0.00939165	0.00899413	-0.000307283
413	0.11823	0.103309	0.0828413	0.065319	0.0517278	0.0409367	0.0322377	0.0251709	0.0194293	0.014806	0.0111407	0.00812324	0.0055638	0.0034261	0.00168668	0.0003304	-0.000651455	-0.00126277	-0.00150687	-0.00152576	-0.00152809	-0.00153043	-0.00153277	-0.00153513	-0.00153749	-0.00148853	5.14076e-05
414	0.00195789	0.00376492	0.0124618	0.0211668	0.0276079	0.0318145	0.0339366	0.0341866	0.0327923	0.0299624	0.0259662	0.0220029	0.0187085	0.0160127	0.0138554	0.0121917	0.0109879	0.0102184	0.00985987	0.00974632	0.00965224	0.00955997	0.00946944	0.00938061	0.00929343	0.00890093	-0.000304128
415	-0.00191883	0.000173911	0.0103003	0.0205418	0.0282072	0.0332878	0.0359428	0.0364228	0.0350037	0.0319413	0.0275549	0.0232025	0.0195968	0.0166544	0.0143049	0.0124966	0.0111911	0.0103592	0.00997514	0.0098578	0.00976157	0.0096672	0.00957464	0.00948384	0.00939474	0.00899706	-0.000307382
416	0.10989	0.0975606	0.0823181	0.0689089	0.057939	0.0487469	0.0408859	0.0340428	0.0279913	0.0225628	0.0176497	0.0133787	0.00979947	0.00684192	0.00445611	0.00260885	0.00127946	0.00045642	0.000130717	0.000108432	0.00010842	0.000108408	0.000108396	0.000108385	0.000108373	0.000104749	-3.61164e-06
417	0.115616	0.101621	0.0832241	0.0673346	0.0547765	0.0446089	0.0362255	0.0292206	0.0233141	0.018309	0.0140637	0.0104621	0.00742364	0.00489813	0.0028511	0.00125997	0.000111164	-0.000602165	-0.000885491	-0.000905654	-0.000906475	-0.000907297	-0.000908121	-0.000908947	-0.000909774	-0.000880249	3.03811e-05
418	0.0173608	0.0179072	0.0215668	0.0250072	0.0272549	0.0283959	0.0285321	0.0277675	0.0261993	0.0239105	0.0210248	0.0182188	0.015862	0.013916	0.0123468	0.0111279	0.0102388	0.00966316	0.00938538	0.00928556	0.00920013	0.00911626	0.0090339	0.00895302	0.00887358	0.00850234	-0.000290628
419	0.00796513	0.0093143	0.0159751	0.022518	0.0272305	0.0301809	0.0315043	0.0313667	0.0299366	0.0273657	0.0238586	0.020396	0.017505	0.0151306	0.0132246	0.0117505	0.0106807	0.00999351	0.0096692	0.00956133	0.00947078	0.00938192	0.00929472	0.00920912	0.00912509	0.00874116	-0.000298718
420	0.0930589	0.0849717	0.0774095	0.0701718	0.0632274	0.0565327	0.0500383	0.0436908	0.0374336	0.0312059	0.0250071	0.0194665	0.0148853	0.0111434	0.00815325	0.00585554	0.00421148	0.00319686	0.00279269	0.00275803	0.00275045	0.0027429	0.0027354	0.00272794	0.00272052	0.0026227	-9.01932e-05
421	0.101998	0.0917467	0.0802633	0.069844	0.0608105	0.0528161	0.0456077	0.0389939	0.032825	0.0269795	0.0213981	0.0164637	0.012357	0.00898384	0.00627604	0.00418774	0.00268959	0.00176408	0.00139756	0.00137078	0.0013689	0.00136703	0.00136516	0.0013633	0.00136145	0.00131428	-4.52583e-05
422	0.0271076	0.0266851	0.0273326	0.0277714	0.0276683	0.0270792	0.0260554	0.0246419	0.0228765	0.0207892	0.0184366	0.0162129	0.0143345	0.0127755	0.0115122	0.0105263	0.00980272	0.00932952	0.00909479	0.00900275	0.00892243	0.00884352	0.008766	0.00868982	0.00861496	0.00825667	-0.000282301
423	0.0261223	0.0258183	0.0268321	0.0276256	0.0277908	0.0273908	0.026485	0.0251262	0.0233596	0.0212211	0.0187755	0.016455	0.0144968	0.012873	0.0115585	0.0105337	0.00978281	0.00929326	0.00905263	0.0089609	0.00888131	0.00880313	0.00872631	0.00865082	0.00857663	0.00822024	-0.000281066
424	0.032032	0.0310961	0.0303861	0.0295006	0.0283564	0.0269831	0.0254056	0.0236435	0.0217121	0.0196217	0.0174048	0.0153478	0.0136074	0.0121606	0.0109868	0.0100697	0.00939631	0.00895583	0.00873762	0.00865253	0.0085783	0.00850534	0.00843361	0.00836308	0.00829372	0.00795132	-0.000271946
425	0.0835194	0.077551	0.0739111	0.0699374	0.0651722	0.0598442	0.0541073	0.0480561	0.0417393	0.0351687	0.0284091	0.0223231	0.017321	0.0132562	0.0100214	0.00754351	0.00577414	0.00468195	0.00424224	0.00419584	0.00417831	0.00416092	0.00414368	0.00412658	0.00410963	0.00395638	-0.000135871
426	0.0392144	0.0374956	0.0349718	0.0323578	0.0298626	0.0274679	0.0251573	0.022916	0.0207309	0.0185895	0.0164955	0.0146063	0.0130056	0.0116725	0.0105895	0.00974211	0.00911893	0.00871043	0.00850705	0.00842659	0.00835618	0.00828693	0.00821882	0.00815182	0.00808591	0.00775368	-0.000265241
427	0.0640546	0.0618584	0.0656712	0.0681781	0.0678589	0.0653533	0.0611913	0.0557765	0.0493931	0.0422209	0.0344705	0.0274331	0.0217083	0.0170962	0.0134508	0.0106722	0.00869283	0.00746711	0.00695892	0.00688005	0.00683304	0.00678667	0.00674092	0.00669578	0.00665125	0.00638706	-0.000218798
428	0.0736302	0.0696677	0.0698913	0.0692266	0.0667107	0.0628048	0.05786	0.0521266	0.0457694	0.038882	0.0316012	0.0250128	0.0196274	0.0152713	0.0118174	0.00917888	0.00729754	0.00613477	0.00566003	0.00559842	0.00556725	0.00553643	0.00550594	0.00547579	0.00544597	0.00523592	-0.000179576
429	0.054317	0.0507691	0.0447929	0.0390252	0.0340962	0.0298548	0.0261876	0.0230084	0.0202509	0.0178634	0.0158055	0.0140426	0.0125478	0.0113014	0.0102875	0.00949329	0.00890848	0.00852439	0.00833227	0.00825527	0.00818768	0.00812119	0.00805577	0.00799139	0.00792803	0.00760349	-0.000260143
430	0.0487027	0.0489649	0.0581941	0.0657122	0.0689738	0.0687979	0.065967	0.0611302	0.0547742	0.0472296	0.0388325	0.0311797	0.0249974	0.0200453	0.0161485	0.0131869	0.0110781	0.00976521	0.00920299	0.00908735	0.00900551	0.00892514	0.00884618	0.00876862	0.0086924	0.00833024	-0.000284795
431	0.0555758	0.0547975	0.0616661	0.0669607	0.068612	0.0673769	0.0639321	0.0588182	0.0524303	0.0450298	0.0368959	0.0294938	0.0234961	0.01868	0.0148829	0.0119937	0.00993645	0.0086595	0.00812168	0.00802479	0.00796091	0.00789803	0.00783614	0.00777522	0.00771523	0.00740095	-0.000253266
432	0.0661728	0.0610445	0.0527888	0.0450497	0.0386118	0.0332102	0.028655	0.0248075	0.0215644	0.0188483	0.0165951	0.0147007	0.0130976	0.0117626	0.0106779	0.00982904	0.0092045	0.00879467	0.00858994	0.00850809	0.00843631	0.00836574	0.00829633	0.00822807	0.00816092	0.00782503	-0.000267662
433	0.0402111	0.0415054	0.0529839	0.062807	0.0679331	0.0691593	0.0673228	0.0631566	0.0572317	0.0499512	0.0417124	0.0341831	0.0281163	0.0232681	0.0194587	0.0165625	0.0144904	0.0131788	0.0125751	0.0123897	0.0122381	0.0120901	0.0119457	0.0118047	0.011667	0.011148	-0.000380032
434	0.0407951	0.0420834	0.0536807	0.0635529	0.068628	0.0697341	0.0677346	0.0633803	0.057252	0.0497561	0.0412917	0.0335624	0.0273365	0.0223621	0.0184549	0.0154869	0.0133689	0.0120378	0.0114422	0.0112822	0.0111563	0.0110332	0.0109128	0.010795	0.0106797	0.0102146	-0.000348546
435	0.0436886	0.0446353	0.0554656	0.0645446	0.0689764	0.0695994	0.067259	0.0626768	0.056404	0.0488213	0.0403065	0.0325381	0.026275	0.0212667	0.0173307	0.0143411	0.0122109	0.0108795	0.010298	0.0101616	0.0100594	0.00995922	0.00986101	0.00976472	0.00967029	0.00925842	-0.000316227
436	0.0748474	0.0685138	0.058944	0.0501205	0.0428358	0.0367543	0.031639	0.0273189	0.0236681	0.0205927	0.018018	0.0158477	0.0140166	0.0124961	0.0112635	0.0103014	0.00959541	0.00913408	0.00890599	0.00881752	0.00874045	0.00866471	0.00859028	0.00851712	0.00844519	0.00809531	-0.00027683
437	0.080341	0.0733159	0.0634668	0.0544515	0.0469604	0.0406507	0.0352793	0.0306695	0.0266902	0.0232428	0.0202549	0.0177018	0.0155565	0.0137812	0.0123464	0.0112289	0.0104104	0.00987615	0.00961194	0.00950907	0.0094195	0.0093316	0.00924532	0.00916063	0.00907748	0.00869596	-0.000297187
438	0.0464861	0.046717	0.0551513	0.062197	0.0655072	0.0657569	0.0636039	0.0596078	0.0542015	0.0476922	0.0403978	0.0337271	0.0283259	0.0239928	0.0205757	0.0179659	0.0160842	0.014872	0.01428	0.0140537	0.0138589	0.0136695	0.0134852	0.0133057	0.013131	0.0125288	-0.000426499
439	0.0420902	0.0430425	0.0534738	0.0623564	0.066896	0.0678411	0.0659597	0.0619199	0.0562422	0.0492961	0.0414518	0.0342785	0.0284886	0.0238557	0.0202107	0.0174343	0.015441	0.0141685	0.0135649	0.013356	0.01318	0.0130085	0.0128415	0.0126787	0.0125199	0.0119529	-0.000407136
440	0.0812448	0.0743694	0.0656421	0.0575997	0.0507189	0.0447433	0.0394848	0.0348025	0.0305882	0.0267577	0.0232597	0.020213	0.0176658	0.0155671	0.0138766	0.012563	0.0116019	0.0109738	0.0106606	0.010535	0.0104252	0.0103176	0.0102123	0.010109	0.0100079	0.0095784	-0.000327049
441	0.0786422	0.0725617	0.0659804	0.0597647	0.0540887	0.0488469	0.0439546	0.039342	0.0349502	0.0307286	0.0266642	0.0230632	0.0200694	0.0176143	0.0156436	0.0141156	0.0129982	0.0122661	0.011896	0.0117412	0.011605	0.0114718	0.0113417	0.0112145	0.0110902	0.0106029	-0.00036165
442	0.0739679	0.0690201	0.0651233	0.0612031	0.0570613	0.0527683	0.0483693	0.0438903	0.039342	0.0347228	0.0300708	0.0258975	0.0224473	0.0196311	0.0173782	0.0156352	0.0143614	0.0135247	0.0130964	0.0129104	0.0127458	0.0125854	0.012429	0.0122764	0.0121275	0.0115828	-0.000394678
443	0.0677902	0.0641716	0.0633174	0.0620307	0.0596639	0.0564689	0.0526394	0.0483181	0.0436039	0.0385594	0.0332845	0.0285109	0.0245865	0.021398	0.0188564	0.0168953	0.0154642	0.0145242	0.014041	0.013828	0.0136394	0.0134558	0.0132772	0.0131032	0.0129337	0.012343	-0.000420253
444	0.0604045	0.0582202	0.0606666	0.0622878	0.0618977	0.0599206	0.056712	0.052551	0.0476432	0.0421294	0.0361821	0.0307681	0.0263421	0.0227628	0.0199204	0.0177344	0.0161441	0.0151036	0.0145726	0.0143427	0.0141399	0.0139427	0.013751	0.0135645	0.0133829	0.012766	-0.000434469
445	0.0529058	0.0520598	0.0577255	0.0622404	0.0638267	0.0630525	0.0604332	0.0563923	0.0512518	0.0452378	0.0385988	0.0325351	0.0276038	0.0236331	0.0204918	0.0180844	0.0163406	0.0152075	0.0146398	0.0144057	0.0142011	0.0140022	0.0138089	0.0136208	0.0134378	0.0128176	-0.000436202
446	0.0507025	0.0483169	0.0462742	0.0439491	0.0412456	0.0382292	0.0349473	0.0314322	0.0277022	0.0237635	0.0196596	0.0159017	0.0127575	0.0101682	0.00808769	0.00648299	0.00533113	0.00461621	0.00432403	0.00428695	0.00426865	0.00425051	0.00423251	0.00421468	0.00419699	0.00404013	-0.000138735
447	0.0511944	0.0487994	0.0468815	0.0446558	0.0419914	0.0389651	0.0356334	0.0320353	0.0281939	0.0241185	0.0198564	0.0159506	0.0126847	0.0099963	0.00783657	0.00617113	0.00497617	0.00423555	0.00393503	0.00390034	0.00388519	0.00387015	0.00385523	0.00384043	0.00382573	0.00368411	-0.000126556
448	0.0457136	0.0440454	0.0436245	0.0427919	0.0411932	0.0389529	0.0361716	0.0329267	0.0292731	0.0252452	0.0209162	0.0169174	0.0135791	0.0108352	0.00863351	0.00693713	0.00572017	0.00496472	0.00465501	0.00461402	0.00459283	0.00457183	0.00455103	0.00453041	0.00450998	0.00434007	-0.000148989
449	0.061797	0.0577956	0.0526733	0.0475656	0.0427685	0.0382191	0.0338633	0.0296539	0.0255481	0.0215061	0.0175241	0.0139419	0.010935	0.00845104	0.00645	0.00490374	0.00379316	0.00310564	0.00282997	0.00280383	0.00279599	0.0027882	0.00278044	0.00277273	0.00276507	0.00266553	-9.1662e-05
450	0.0753972	0.0690906	0.0598786	0.0512357	0.0438713	0.0374954	0.0318978	0.0269225	0.0224507	0.0183906	0.0146849	0.0114396	0.00870267	0.00643159	0.00459509	0.00317168	0.00214729	0.00151325	0.00126181	0.00124319	0.00124165	0.00124011	0.00123857	0.00123704	0.00123551	0.00119285	-4.10821e-05
451	0.0854974	0.0772733	0.0648976	0.0536179	0.0443822	0.0366915	0.0302046	0.0246817	0.0199508	0.0158867	0.0123974	0.00941505	0.0068899	0.00478641	0.00307964	0.00175285	0.000795583	0.000202054	-3.29914e-05	-4.90727e-05	-4.90751e-05	-4.90775e-05	-4.90799e-05	-4.90823e-05	-4.90848e-05	-4.74509e-05	1.63632e-06
452	0.0920829	0.0824999	0.0679357	0.0548698	0.0443853	0.0358236	0.0287493	0.0228656	0.0179666	0.0139077	0.0105765	0.00778415	0.00541217	0.00342969	0.00181619	0.00055827	-0.000351901	-0.000918019	-0.00114346	-0.00116015	-0.0011615	-0.00116285	-0.0011642	-0.00116556	-0.00116692	-0.00112934	3.89883e-05
453	0.0958648	0.0854384	0.0694667	0.05526	0.0439855	0.0348769	0.0274367	0.0213328	0.0163393	0.0123014	0.00909541	0.0064486	0.00419393	0.00230403	0.000761618	-0.000444204	-0.00131933	-0.00186586	-0.00208573	-0.00210493	-0.00210937	-0.00211383	-0.0021183	-0.0021228	-0.00212732	-0.00206079	7.12135e-05
454	0.0979082	0.086982	0.070096	0.0551442	0.043356	0.0338929	0.0262173	0.0199751	0.0149288	0.0109188	0.00781516	0.00528389	0.00312214	0.00130526	-0.0001815	-0.00134705	-0.00219573	-0.00272833	-0.0029456	-0.0029687	-0.00297754	-0.00298643	-0.00299538	-0.00300438	-0.00301343	-0.00292179	0.000101057
455	0.0257223	0.0262383	0.0309783	0.0352011	0.0376009	0.0383731	0.0377285	0.0358665	0.0329582	0.0291385	0.0245858	0.020263	0.0166729	0.013736	0.011388	0.00958247	0.00828599	0.00747441	0.00712638	0.00705608	0.00700664	0.00695789	0.00690981	0.0068624	0.00681562	0.00654384	-0.000224132
456	0.0266884	0.0271555	0.0318397	0.0359819	0.0382819	0.0389438	0.0381848	0.0362079	0.0331865	0.0292556	0.0245939	0.0201753	0.0165069	0.0135066	0.0111084	0.00926491	0.00794221	0.00711606	0.0067652	0.00669931	0.00665473	0.00661074	0.00656732	0.00652448	0.00648218	0.00622575	-0.000213307
457	0.0211438	0.0220992	0.0281585	0.0337188	0.0371738	0.0387194	0.0385895	0.0370172	0.0342092	0.0303319	0.0255973	0.0210777	0.0173309	0.0142703	0.0118261	0.00994802	0.00860003	0.00775602	0.00739315	0.0073183	0.00726513	0.00721273	0.00716108	0.00711016	0.00705996	0.00677679	-0.000232055
458	0.037792	0.0370685	0.038708	0.039847	0.0397887	0.0387034	0.0367436	0.0340365	0.0306819	0.0267512	0.0223562	0.0182511	0.014831	0.0120252	0.00977727	0.00804679	0.00680507	0.00603181	0.00570905	0.00565714	0.00562532	0.00559385	0.00556273	0.00553196	0.00550153	0.00528904	-0.000181388
459	0.104591	0.0922118	0.0732993	0.0567765	0.0439209	0.0337274	0.0255664	0.0190321	0.0138589	0.00987352	0.0069312	0.00459266	0.0025927	0.000909223	-0.00047006	-0.00155245	-0.00234132	-0.00283701	-0.00303998	-0.00306262	-0.00307203	-0.0030815	-0.00309102	-0.00310061	-0.00311025	-0.00301596	0.000104324
460	0.00798281	0.00985726	0.0190075	0.0279059	0.0341607	0.0378895	0.0393328	0.0387806	0.0365175	0.0327883	0.0278897	0.0231362	0.0192077	0.0160075	0.0134567	0.0114983	0.0100908	0.00920401	0.00881131	0.00871341	0.00863814	0.00856416	0.00849144	0.00841994	0.00834964	0.00800448	-0.00027375
461	0.015514	0.0168947	0.0242623	0.0312151	0.0358328	0.0382863	0.0388163	0.0376802	0.0351166	0.0313228	0.0265447	0.0219503	0.018146	0.0150419	0.0125648	0.010662	0.00929538	0.00843705	0.00806268	0.00797757	0.00791443	0.00785229	0.00779111	0.00773088	0.00767157	0.00735939	-0.000251855
462	0.110501	0.096866	0.0765015	0.0588942	0.0452985	0.0345856	0.0260573	0.0192686	0.0139309	0.00985798	0.00689468	0.00455967	0.00256289	0.000881945	-0.000495364	-0.00157629	-0.00236418	-0.00285933	-0.00306217	-0.00308493	-0.00309448	-0.00310409	-0.00311375	-0.00312348	-0.00313326	-0.00303834	0.000105101
463	-0.000532907	0.00173822	0.0126829	0.0236499	0.031717	0.0369046	0.0394264	0.0395924	0.0377319	0.0341401	0.0291712	0.0242959	0.0202733	0.0170011	0.0143953	0.0123951	0.0109562	0.0100457	0.00963506	0.00952205	0.00943224	0.0093441	0.0092576	0.00917268	0.00908931	0.00870719	-0.000297567
464	0.00328328	0.0054047	0.0156066	0.0256947	0.0329746	0.0375155	0.0395482	0.039378	0.0373171	0.0336398	0.0286761	0.0238317	0.0198325	0.0165776	0.0139849	0.0119948	0.010564	0.00966061	0.00925682	0.00915081	0.00906783	0.00898634	0.00890631	0.00882769	0.00875044	0.00838538	-0.000286664
465	0.115182	0.100636	0.0796162	0.0615671	0.0476532	0.0366901	0.0279463	0.0209543	0.01541	0.0111144	0.00790641	0.00534182	0.00315283	0.00131326	-0.000191999	-0.00137207	-0.00223138	-0.00277075	-0.00299089	-0.00301444	-0.00302355	-0.00303272	-0.00304195	-0.00305123	-0.00306057	-0.00296763	0.000102647
466	-0.00280771	-0.000541602	0.0104495	0.0215665	0.0298623	0.0353216	0.0381279	0.0385706	0.0369669	0.0336073	0.0288452	0.0241423	0.0202575	0.0170945	0.0145737	0.0126369	0.0112415	0.0103553	0.00995053	0.00983226	0.00973653	0.00964264	0.00955055	0.0094602	0.00937154	0.00897505	-0.000306637
467	-0.00208099	0.000217078	0.0113347	0.0225395	0.0308512	0.0362673	0.0389873	0.0393154	0.0375806	0.0340812	0.0291767	0.0243491	0.0203649	0.0171234	0.0145415	0.0125592	0.0111322	0.0102278	0.00981744	0.0097012	0.009608	0.00951656	0.00942685	0.00933881	0.00925241	0.008862	-0.00030281
468	0.117814	0.102843	0.0818705	0.0639186	0.0500488	0.0390833	0.0302913	0.0232017	0.0175042	0.0129925	0.00950414	0.00666531	0.00424967	0.00222561	0.000573677	-0.000718291	-0.00165671	-0.00224365	-0.00248083	-0.00250292	-0.0025092	-0.00251551	-0.00252185	-0.00252823	-0.00253464	-0.00245638	8.49184e-05
469	0.00173392	0.00362662	0.0127334	0.0218423	0.0285658	0.0329348	0.0351125	0.0353298	0.0338328	0.0308463	0.026655	0.0225093	0.0190688	0.016257	0.0140092	0.0122775	0.011026	0.0102276	0.00985787	0.00974361	0.00964959	0.00955736	0.00946688	0.0093781	0.00929097	0.0088986	-0.000304049
470	-0.000799522	0.00131115	0.0114933	0.0217415	0.0293532	0.0343363	0.0368664	0.0372078	0.0356464	0.0324437	0.0279229	0.0234555	0.019758	0.0167428	0.0143367	0.012486	0.011151	0.0103016	0.00991156	0.00979497	0.00969996	0.00960678	0.00951536	0.00942568	0.00933766	0.0089429	-0.000305549
471	0.110832	0.0980802	0.0816746	0.067318	0.055741	0.0461776	0.0381207	0.0312213	0.025232	0.0199732	0.0153232	0.0113101	0.00793225	0.00512952	0.00286003	0.00109659	-0.000176866	-0.000968187	-0.00128313	-0.0013063	-0.001308	-0.00130972	-0.00131144	-0.00131316	-0.00131488	-0.00127273	4.3945e-05
472	0.115695	0.101458	0.0820936	0.0654052	0.0523351	0.0418533	0.0333057	0.026261	0.0204273	0.0156033	0.011639	0.00831737	0.00550189	0.0031511	0.00123765	-0.000255728	-0.00133857	-0.00201459	-0.00228649	-0.0023101	-0.00231545	-0.00232082	-0.00232622	-0.00233164	-0.00233709	-0.00226448	7.82689e-05
473	0.0139326	0.0148543	0.0199145	0.0247622	0.0280871	0.0299815	0.0305724	0.0299981	0.0283917	0.0258686	0.022591	0.0193879	0.0167072	0.0145009	0.0127269	0.011353	0.0103545	0.00971234	0.00940844	0.00930648	0.00922066	0.00913642	0.0090537	0.00897247	0.00889268	0.00852049	-0.000291243
474	0.00739192	0.00887756	0.0161602	0.0233159	0.0284652	0.0316808	0.0331151	0.0329576	0.0314006	0.0286161	0.0248303	0.0211025	0.0179974	0.0154519	0.013412	0.0118371	0.0106965	0.00996666	0.00962628	0.0095181	0.00942836	0.00934029	0.00925386	0.00916901	0.0090857	0.00870377	-0.000297452
475	0.0952716	0.0865432	0.077508	0.0690506	0.0613144	0.0541383	0.047392	0.0409658	0.0347645	0.0287017	0.0227523	0.0174478	0.0130444	0.00943477	0.00654116	0.00431158	0.00271292	0.00172562	0.00133482	0.00130654	0.00130483	0.00130313	0.00130144	0.00129974	0.00129806	0.00125316	-4.31565e-05
476	0.103602	0.0928017	0.0799829	0.0684717	0.0587358	0.0503143	0.042882	0.0362013	0.0300924	0.0244152	0.019091	0.0144042	0.010487	0.00725705	0.00465509	0.00264209	0.00119394	0.00029738	-5.74773e-05	-8.17563e-05	-8.1763e-05	-8.17696e-05	-8.17763e-05	-8.1783e-05	-8.17897e-05	-7.90698e-05	2.72677e-06
477	0.0315105	0.0306987	0.0304452	0.0299864	0.0291423	0.0279574	0.02647	0.0247116	0.0227072	0.0204752	0.0180588	0.0158042	0.0139003	0.0123207	0.0110416	0.0100447	0.00931529	0.00884145	0.00861154	0.00852768	0.00845557	0.00838467	0.00831495	0.00824639	0.00817894	0.00784217	-0.000268243
478	0.0229012	0.0230129	0.02541	0.0275491	0.0287237	0.0290218	0.0285343	0.0273469	0.0255351	0.0231612	0.0203231	0.0176019	0.0153144	0.0134241	0.0118991	0.0107145	0.00985091	0.00929298	0.009026	0.00893296	0.00885387	0.00877617	0.00869981	0.00862478	0.00855103	0.00819591	-0.000280242
479	0.0865226	0.0797936	0.0744481	0.0690361	0.0633246	0.0574191	0.0513791	0.0452294	0.0389685	0.0325731	0.0260767	0.0202371	0.0154185	0.0114889	0.00835226	0.00594369	0.00422113	0.00315846	0.00273556	0.00269992	0.00269265	0.00268542	0.00267822	0.00267107	0.00266395	0.00256831	-8.83279e-05
480	0.0392648	0.0375644	0.0351375	0.032608	0.0301625	0.0277876	0.0254705	0.0231993	0.020963	0.0187506	0.0165687	0.0145947	0.0129235	0.0115331	0.0104047	0.00952337	0.00887707	0.00845596	0.00825022	0.00817356	0.00810729	0.00804209	0.00797793	0.00791479	0.00785264	0.00753174	-0.000257707
481	0.0384591	0.0369358	0.0351011	0.0331162	0.0310522	0.0289183	0.0267205	0.0244619	0.0221428	0.019761	0.0173359	0.0151193	0.013247	0.0116929	0.0104346	0.00945462	0.0087391	0.00827689	0.00805698	0.00798227	0.00791905	0.00785684	0.00779559	0.00773529	0.00767591	0.00736352	-0.000251995
482	0.0468889	0.0443287	0.0402491	0.0361783	0.032516	0.0291943	0.0261588	0.0233653	0.0207776	0.0183657	0.0161151	0.0141226	0.0124362	0.0110335	0.00989579	0.00900839	0.00835954	0.00793969	0.00773927	0.00767048	0.00761209	0.00755458	0.00749794	0.00744214	0.00738716	0.00708856	-0.000242654
483	0.0687139	0.0655717	0.0671764	0.0677297	0.066086	0.0627647	0.0581758	0.0526208	0.0463044	0.0393496	0.0319188	0.0251756	0.0196675	0.0152144	0.0116845	0.00898861	0.00706682	0.00588	0.00539741	0.00533793	0.00530959	0.00528155	0.0052538	0.00522634	0.00519917	0.00499987	-0.000171522
484	0.0774529	0.0726276	0.0708965	0.0685454	0.0649036	0.0603079	0.0550015	0.0491495	0.0428525	0.0361589	0.0291661	0.0228447	0.0176568	0.0134457	0.010097	0.00753326	0.00570323	0.00457417	0.00412053	0.00407413	0.0040576	0.0040412	0.00402493	0.0040088	0.00399279	0.00384435	-0.000132039
485	0.0512648	0.0481114	0.0428165	0.0376502	0.0331721	0.0292622	0.0258287	0.0228006	0.0201223	0.0177499	0.0156516	0.0138335	0.0122926	0.0110087	0.00996529	0.00914945	0.00855058	0.00815999	0.00796886	0.00789736	0.00783548	0.00777457	0.00771459	0.00765553	0.00759737	0.00728875	-0.000249455
486	0.0532043	0.0498045	0.0440865	0.0385362	0.0337558	0.0296075	0.0259869	0.0228141	0.0200272	0.0175775	0.0154289	0.0135744	0.0120032	0.0106945	0.00963176	0.00880188	0.00819426	0.00780025	0.00761108	0.00754485	0.00748835	0.00743269	0.00737785	0.00732382	0.00727057	0.00697749	-0.000238879
487	0.0543367	0.0536343	0.0604021	0.0656384	0.0673078	0.0661387	0.0627851	0.0577718	0.0514839	0.0441774	0.0361276	0.0287905	0.0228386	0.0180545	0.0142798	0.0114063	0.00936027	0.00809222	0.00756272	0.00747441	0.00741896	0.00736432	0.00731049	0.00725743	0.00720514	0.00691514	-0.00023676
488	0.060758	0.0590199	0.063545	0.0667142	0.066903	0.0647625	0.0608438	0.0555736	0.0492558	0.0420859	0.0342881	0.027193	0.0214205	0.0167691	0.0130918	0.0102887	0.0082921	0.00705718	0.00654842	0.00647459	0.00643294	0.00639182	0.00635123	0.00631114	0.00627156	0.00602473	-0.000206462
489	0.0585398	0.0544497	0.0476454	0.0411373	0.0356208	0.0309074	0.0268581	0.0233688	0.0203603	0.0177719	0.0155557	0.0136641	0.0120623	0.0107286	0.00964603	0.00880101	0.00818271	0.00778229	0.0075908	0.00752469	0.00746849	0.00741312	0.00735857	0.00730482	0.00725185	0.00695965	-0.000238272
490	0.0662183	0.0610921	0.0528641	0.0451404	0.0386987	0.0332772	0.0286878	0.0247928	0.0214896	0.0187011	0.0163646	0.0143916	0.012723	0.0113347	0.0102083	0.00932876	0.00868443	0.00826559	0.00806254	0.00798887	0.00792555	0.00786323	0.00780189	0.00774149	0.00768202	0.00736934	-0.000252193
491	0.0445569	0.0451702	0.0547458	0.0627505	0.0665822	0.0669899	0.0647164	0.060395	0.0545123	0.0474079	0.0394277	0.0321325	0.026236	0.0215124	0.0177947	0.0149667	0.0129466	0.0116765	0.0111088	0.0109575	0.0108387	0.0107225	0.0106087	0.0104974	0.0103883	0.00993879	-0.000339229
492	0.0459852	0.0464583	0.0558121	0.0635469	0.0671049	0.0672548	0.0647474	0.0602158	0.0541414	0.0468563	0.0387	0.0312491	0.0252252	0.0203978	0.0165978	0.0137084	0.0116487	0.0103625	0.00980418	0.00967836	0.00958559	0.00949458	0.00940528	0.00931765	0.00923163	0.00884228	-0.000302142
493	0.0494259	0.0494417	0.0577907	0.0645314	0.0673154	0.0669056	0.06402	0.0592518	0.053045	0.045701	0.0375333	0.0300791	0.0240445	0.0192025	0.0153875	0.0124856	0.0104191	0.00913459	0.00858948	0.00848496	0.00841357	0.00834338	0.00827434	0.00820644	0.00813964	0.00780479	-0.000266975
494	0.0781167	0.0713149	0.061307	0.0521247	0.0445459	0.0382123	0.0328717	0.0283424	0.024491	0.021218	0.0184466	0.0160999	0.0141234	0.0124847	0.0111589	0.0101263	0.00937151	0.00888204	0.0086457	0.00856086	0.0084882	0.00841675	0.0083465	0.00827742	0.00820946	0.0078712	-0.000269228
495	0.0827382	0.075398	0.0654222	0.0563128	0.0487145	0.042283	0.0367735	0.0320076	0.0278527	0.0242082	0.0210035	0.0182506	0.0159418	0.0140347	0.0124959	0.0112996	0.0104257	0.00985801	0.00958114	0.00947797	0.00938898	0.00930165	0.00921593	0.00913177	0.00904914	0.00866905	-0.000296276
496	0.0477415	0.0477464	0.0555412	0.0619795	0.0648528	0.0648159	0.0624957	0.0584202	0.0529957	0.0465085	0.0392596	0.03263	0.0272564	0.0229421	0.0195389	0.0169412	0.0150727	0.013877	0.0133071	0.0131067	0.0129371	0.0127719	0.0126108	0.0124538	0.0123006	0.0117461	-0.000400175
497	0.0449022	0.0453986	0.0545528	0.0622177	0.0658886	0.0662793	0.0640953	0.0599392	0.0542758	0.0474325	0.0397448	0.0327136	0.0270267	0.0224687	0.0188792	0.0161452	0.0141862	0.0129439	0.01237	0.0121912	0.0120444	0.011901	0.0117611	0.0116244	0.0114908	0.0109816	-0.000374421
498	0.0823941	0.0754179	0.0668493	0.0589459	0.0521264	0.046152	0.0408462	0.0360753	0.0317359	0.0277465	0.0240612	0.0208395	0.0181505	0.0159384	0.0141587	0.0127776	0.0117684	0.0111104	0.010784	0.0106551	0.0105428	0.0104328	0.0103251	0.0102195	0.0101162	0.00968101	-0.000330518
499	0.0788424	0.0728049	0.0665124	0.0605415	0.0550107	0.0498383	0.0449563	0.0403069	0.0358394	0.0315087	0.0273086	0.0235802	0.0204842	0.017948	0.0159139	0.0143378	0.0131861	0.0124319	0.0120512	0.0118923	0.0117525	0.011616	0.0114826	0.0113522	0.0112248	0.0107302	-0.000365945
500	0.0736773	0.0688242	0.0652058	0.0615222	0.05753	0.0533194	0.0489508	0.0444616	0.0398708	0.0351827	0.0304414	0.026184	0.022667	0.0197981	0.0175043	0.0157307	0.0144351	0.0135849	0.0131506	0.0129628	0.012797	0.0126353	0.0124776	0.0123238	0.0121738	0.0116265	-0.000396148
501	0.0673728	0.0638356	0.0631584	0.062022	0.0597522	0.0566113	0.0528023	0.048475	0.0437339	0.0386455	0.0333133	0.0284857	0.0245184	0.0212962	0.0187289	0.0167491	0.015306	0.0143604	0.0138777	0.0136689	0.0134846	0.0133052	0.0131305	0.0129603	0.0127945	0.0122117	-0.000415841
502	0.0602301	0.0580585	0.0604911	0.0620935	0.0616852	0.0596895	0.0564613	0.0522786	0.0473462	0.0418041	0.0358241	0.0303793	0.025928	0.0223286	0.0194713	0.0172755	0.0156811	0.0146425	0.01412	0.0139024	0.0137117	0.0135263	0.0133458	0.01317	0.0129988	0.0124043	-0.000422314
503	0.0532864	0.0523496	0.0577361	0.0619866	0.0633805	0.0624749	0.0597715	0.0556807	0.0505132	0.0444863	0.0378416	0.031772	0.0268336	0.0228562	0.01971	0.0173009	0.0155601	0.014436	0.0138844	0.0136709	0.0134865	0.0133071	0.0131323	0.0129621	0.0127962	0.0122134	-0.000415897
504	0.0437403	0.0423608	0.0426527	0.0424797	0.0413628	0.0394512	0.0368698	0.0337169	0.030065	0.025962	0.0214956	0.0173562	0.0139043	0.0110695	0.0087965	0.007046	0.00579068	0.0050117	0.00469257	0.00465062	0.0046291	0.00460777	0.00458663	0.00456569	0.00454494	0.00437356	-0.000150133
505	0.0456054	0.0440195	0.0439364	0.0433997	0.0419831	0.0398302	0.0370585	0.0337592	0.0299978	0.0258161	0.0212961	0.0171159	0.0136295	0.0107658	0.00846908	0.00670008	0.00543169	0.00464544	0.00432528	0.0042863	0.00426801	0.00424987	0.00423189	0.00421405	0.00419637	0.00403954	-0.000138715
506	0.039964	0.0390729	0.0405177	0.0414348	0.0411427	0.0398216	0.0376298	0.0346974	0.0311247	0.0269816	0.0223792	0.0180911	0.0145207	0.0115923	0.00924658	0.00744135	0.00614718	0.00534373	0.00501331	0.00496774	0.00494318	0.00491887	0.00489479	0.00487095	0.00484734	0.00466316	-0.000160027
507	0.0546027	0.0517625	0.0490481	0.0460849	0.0428418	0.0393699	0.0357035	0.0318627	0.0278552	0.023678	0.0193665	0.0154316	0.0121394	0.00942752	0.00724753	0.00556567	0.00435887	0.00361184	0.00331122	0.00328068	0.00326995	0.00325929	0.00324871	0.00323819	0.00322773	0.0031101	-0.000106901
508	0.067379	0.0625325	0.056029	0.0497014	0.0439774	0.0387289	0.0338545	0.029272	0.0249132	0.0207193	0.0166692	0.01305	0.0100085	0.0074925	0.00546294	0.00389282	0.0027643	0.00206621	0.00178878	0.00176693	0.00176381	0.00176071	0.00175761	0.00175453	0.00175146	0.00169011	-5.81781e-05
509	0.0779402	0.0712236	0.0614699	0.0523646	0.0446408	0.0379786	0.0321482	0.0269797	0.0223449	0.0181453	0.0143185	0.0109686	0.00814194	0.00579458	0.00389462	0.00242052	0.00135857	0.000700881	0.000440564	0.000422599	0.000422421	0.000422243	0.000422064	0.000421886	0.000421708	0.00040748	-1.40451e-05
510	0.0854378	0.077264	0.0650717	0.053935	0.0447744	0.0371066	0.0305994	0.0250179	0.0201927	0.0159993	0.0123489	0.00920906	0.00655028	0.00433464	0.00253562	0.00113575	0.000124497	-0.000503483	-0.000752817	-0.00077044	-0.000771034	-0.000771629	-0.000772225	-0.000772821	-0.000773419	-0.000748217	2.58206e-05
511	0.0895969	0.0805381	0.0668131	0.0544121	0.0443682	0.0360875	0.029172	0.0233467	0.0184181	0.014248	0.0107328	0.00774841	0.00521353	0.00309464	0.00136914	2.263e-05	-0.000953033	-0.00156124	-0.00180481	-0.00182461	-0.00182794	-0.00183129	-0.00183465	-0.00183802	-0.00184141	-0.00178331	6.16071e-05
512	0.0910053	0.0815741	0.0670397	0.0539615	0.0434507	0.0348527	0.0277341	0.0217999	0.0168455	0.0127277	0.00933561	0.00648313	0.00405355	0.00201692	0.000353867	-0.000947594	-0.00189365	-0.0024861	-0.00272633	-0.00274984	-0.00275743	-0.00276505	-0.00277272	-0.00278043	-0.00278818	-0.00270278	9.34605e-05
513	0.0909822	0.0814548	0.06649	0.0530376	0.0422733	0.0335091	0.0262935	0.0203219	0.0153855	0.0113401	0.00807174	0.00534596	0.00301821	0.00106173	-0.000540084	-0.0017971	-0.00271386	-0.00329087	-0.00352831	-0.00355636	-0.00356905	-0.00358183	-0.00359471	-0.00360768	-0.00362074	-0.00351277	0.000121572
514	0.0190421	0.020196	0.0269002	0.0331179	0.0370883	0.0390052	0.039114	0.0376654	0.034885	0.0309558	0.0261074	0.0214695	0.0176284	0.0144932	0.0119909	0.0100692	0.00869029	0.00782725	0.00745642	0.00738017	0.0073261	0.00727282	0.00722031	0.00716855	0.00711753	0.00683165	-0.000233921
515	0.0232072	0.0240355	0.0298087	0.0350401	0.0381831	0.0394477	0.0390739	0.0372956	0.0343169	0.0302994	0.0254497	0.0208355	0.0170111	0.0138872	0.0113927	0.00947656	0.00810254	0.00724472	0.00688062	0.00681239	0.0067663	0.00672082	0.00667596	0.00663168	0.00658799	0.00632671	-0.000216744
516	0.0175917	0.018884	0.0260606	0.0327608	0.0371066	0.0392904	0.0395662	0.0381985	0.0354275	0.0314491	0.0265061	0.0217721	0.0178543	0.0146586	0.0121092	0.0101519	0.00874806	0.00786966	0.00749254	0.00741538	0.00736079	0.00730701	0.007254	0.00720176	0.00715027	0.00686285	-0.000234982
517	0.032011	0.0319836	0.0354436	0.0383385	0.0396149	0.0394784	0.0381298	0.0357474	0.0324772	0.0284293	0.0237558	0.0193567	0.015701	0.0127082	0.0103142	0.00847349	0.0071536	0.00633181	0.00598824	0.00593194	0.00589696	0.00586239	0.00582822	0.00579445	0.00576107	0.00553713	-0.000189848
518	0.0985593	0.0874362	0.0701019	0.0547749	0.042725	0.0330781	0.0252777	0.0189592	0.0138807	0.00988124	0.00682859	0.0043553	0.00223857	0.000455443	-0.00100721	-0.00215694	-0.00299692	-0.00352694	-0.0037467	-0.00377503	-0.00378934	-0.00380375	-0.00381827	-0.00383291	-0.00384766	-0.00373377	0.00012925
519	0.00839145	0.0102715	0.0194668	0.0283895	0.0346356	0.0383298	0.0397201	0.0391031	0.0367679	0.0329622	0.0279851	0.0231622	0.0191779	0.0159331	0.0133475	0.011363	0.00993768	0.00904088	0.00864595	0.00855054	0.00847805	0.00840678	0.00833669	0.00826777	0.00819997	0.00786217	-0.000268922
520	0.0124996	0.0141538	0.0225375	0.0305398	0.0359758	0.0390075	0.0398924	0.0389184	0.0363569	0.0324349	0.0274288	0.0226052	0.0186184	0.0153699	0.0127805	0.0107933	0.00936722	0.00847274	0.0080841	0.00799772	0.00793427	0.00787181	0.00781033	0.0077498	0.0076902	0.00737713	-0.000252457
521	0.00803026	0.00996778	0.0194183	0.0285947	0.0350219	0.0388255	0.0402618	0.0396385	0.0372561	0.0333712	0.0282919	0.023373	0.0193124	0.0160072	0.0133746	0.0113548	0.00990486	0.00899342	0.0085933	0.00849838	0.00842677	0.00835635	0.0082871	0.00821899	0.00815199	0.00781654	-0.000267374
522	0.105407	0.0928375	0.0736401	0.0568851	0.0438586	0.0335324	0.0252646	0.0186419	0.013395	0.00934854	0.00635694	0.0039757	0.00193631	0.000216811	-0.00119472	-0.00230504	-0.00311685	-0.00362968	-0.00384307	-0.00387165	-0.0038867	-0.00390186	-0.00391714	-0.00393255	-0.00394808	-0.0038316	0.00013265
523	0.00169841	0.00389975	0.0144807	0.0249994	0.0326483	0.037478	0.0397159	0.0396735	0.0376738	0.0340028	0.0290029	0.0241149	0.0200815	0.0168002	0.0141872	0.0121818	0.0107398	0.00982874	0.00942019	0.00931107	0.00922518	0.00914085	0.00905805	0.00897674	0.00889688	0.00852447	-0.000291378
524	0.00475649	0.00686524	0.0170261	0.0270108	0.0341403	0.038506	0.0403563	0.0400088	0.0377821	0.0339532	0.0288522	0.0238923	0.0198006	0.0164721	0.013822	0.011789	0.0103288	0.00940907	0.00900159	0.0088996	0.00882109	0.00874396	0.00866817	0.00859367	0.00852045	0.00816685	-0.000279256
525	0.00260452	0.00481842	0.015458	0.0259923	0.0335999	0.0383469	0.0404758	0.0403109	0.0381837	0.0343854	0.0292618	0.0242672	0.020149	0.0168006	0.0141353	0.0120908	0.0106218	0.0096952	0.0092821	0.00917504	0.00909163	0.00900972	0.00892927	0.00885024	0.0087726	0.00840643	-0.000287378
526	0.110219	0.096685	0.0765562	0.0591258	0.0456283	0.0349569	0.0264243	0.0195901	0.0141673	0.00996888	0.0068419	0.0043432	0.00220529	0.000404209	-0.00107336	-0.00223506	-0.00308406	-0.00362006	-0.00384268	-0.0038719	-0.00388695	-0.00390211	-0.0039174	-0.00393281	-0.00394833	-0.00383185	0.000132659
527	0.000609883	0.00277757	0.0132076	0.0236325	0.0312841	0.0361938	0.0385668	0.0386949	0.036886	0.0334163	0.0286213	0.0239128	0.0200229	0.0168554	0.0143309	0.0123916	0.0109952	0.0101099	0.00970821	0.0095945	0.00950332	0.00941386	0.00932607	0.0092399	0.0091553	0.00876983	-0.000299689
528	0.00167284	0.00390044	0.0146072	0.0252484	0.0329802	0.0378547	0.0401045	0.0400483	0.0380155	0.0342975	0.0292419	0.0243029	0.0202295	0.0169168	0.0142794	0.0122557	0.0108008	0.00988165	0.00946942	0.0093592	0.00927242	0.00918723	0.0091036	0.00902147	0.00894081	0.00856619	-0.000292791
529	0.00222291	0.00440237	0.014878	0.0252757	0.0328202	0.0375683	0.039749	0.0396726	0.0376594	0.0339925	0.0290109	0.0241433	0.0201266	0.0168587	0.014256	0.0122584	0.0108216	0.00991316	0.00950472	0.00939414	0.00930671	0.0092209	0.00913665	0.00905393	0.00897269	0.00859647	-0.000293817
530	0.116024	0.101462	0.0809574	0.0633412	0.0496841	0.0388508	0.0301329	0.0230721	0.0173654	0.01281	0.0092476	0.00632991	0.00384539	0.00176184	5.94383e-05	-0.00127391	-0.00224426	-0.00285306	-0.00310126	-0.00312739	-0.0031372	-0.00314707	-0.003157	-0.003167	-0.00317706	-0.00308095	0.000106579
531	0.112789	0.0991034	0.0800661	0.0635805	0.0506508	0.0402728	0.0318082	0.0248362	0.0190722	0.0143211	0.0104359	0.00718416	0.00442089	0.00210771	0.000219892	-0.0012577	-0.00233276	-0.00300731	-0.00328244	-0.00331152	-0.00332252	-0.0033336	-0.00334475	-0.00335597	-0.00336727	-0.00326603	0.000113003
532	0.112587	0.0986999	0.0786761	0.0613782	0.0479421	0.0372728	0.0286859	0.0217386	0.0161387	0.0116916	0.00824358	0.0054296	0.00302824	0.00101014	-0.000642253	-0.00193931	-0.00288577	-0.00348203	-0.00372808	-0.00375809	-0.00377227	-0.00378655	-0.00380095	-0.00381545	-0.00383006	-0.00371663	0.000128654
533	0.00571531	0.00748068	0.0160326	0.0244576	0.0305288	0.0343205	0.0360185	0.0358602	0.0340876	0.0309153	0.026614	0.0223952	0.0188956	0.0160363	0.0137514	0.0119922	0.0107225	0.00991496	0.00954527	0.00943656	0.00934834	0.00926176	0.00917677	0.00909332	0.00901138	0.0086332	-0.000295061
534	0.00404395	0.00606908	0.0158214	0.0254539	0.032402	0.0367378	0.0386802	0.0385159	0.0365373	0.0330026	0.0282253	0.023557	0.0196985	0.0165551	0.0140492	0.012124	0.0107381	0.00986075	0.00946481	0.00935576	0.00926904	0.00918392	0.00910034	0.00901827	0.00893767	0.00856321	-0.00029269
535	0.00761203	0.00939398	0.0180912	0.0265817	0.0325993	0.0362458	0.0377352	0.0373288	0.0352862	0.0318333	0.0272497	0.0227835	0.0190854	0.0160683	0.0136604	0.011809	0.0104754	0.009631	0.0092502	0.00914582	0.00906294	0.00898154	0.00890159	0.00882305	0.00874588	0.00838105	-0.000286518
536	0.110079	0.097311	0.0803319	0.0654857	0.0536043	0.0438671	0.0357365	0.0288466	0.0229413	0.0178374	0.0134066	0.00960531	0.00639356	0.00371904	0.00154602	-0.000148084	-0.00137581	-0.00214221	-0.00245054	-0.00247739	-0.00248355	-0.00248973	-0.00249595	-0.00250219	-0.00250847	-0.00243095	8.40372e-05
537	0.0173672	0.0181712	0.0230385	0.0276125	0.0306141	0.0321607	0.0323982	0.0314782	0.029541	0.0267052	0.0231345	0.0196785	0.0167921	0.0144207	0.012517	0.0110459	0.00998041	0.00930008	0.0089859	0.00889037	0.00881203	0.00873506	0.00865942	0.00858508	0.008512	0.00815882	-0.000278984
538	0.0126321	0.014003	0.0210655	0.0278377	0.0324893	0.0351467	0.0360055	0.0352844	0.0331929	0.0299101	0.0256652	0.0215462	0.0181252	0.0153273	0.01309	0.0113672	0.0101247	0.00933703	0.00898112	0.0088829	0.00880469	0.00872784	0.00865232	0.0085781	0.00850515	0.0081523	-0.000278763
539	0.0196588	0.0204496	0.025541	0.0302607	0.0332587	0.0346803	0.0346995	0.033492	0.0312168	0.0280054	0.0240342	0.0202171	0.0170379	0.0144317	0.0123439	0.0107342	0.00957271	0.00883671	0.00850575	0.00841681	0.00834656	0.00827747	0.00820952	0.00814267	0.0080769	0.00774512	-0.00026495
540	0.0956348	0.0866488	0.0767192	0.0675163	0.0593123	0.0518683	0.0450018	0.038568	0.0324482	0.0265408	0.0208051	0.0156994	0.0114459	0.00794776	0.00513512	0.00296203	0.00140011	0.00043366	5.12687e-05	2.5116e-05	2.51154e-05	2.51147e-05	2.51141e-05	2.51135e-05	2.51128e-05	2.42751e-05	-8.37053e-07
541	0.104287	0.0931317	0.0792337	0.0668353	0.0565372	0.0477826	0.0401879	0.0334793	0.0274544	0.0219599	0.0169021	0.0124712	0.00875262	0.0056745	0.00318613	0.00125465	-0.000139327	-0.00100533	-0.00135001	-0.00137538	-0.00137727	-0.00137917	-0.00138108	-0.00138299	-0.0013849	-0.0013406	4.62917e-05
542	0.0316986	0.0310478	0.0315769	0.0318348	0.0314596	0.0305264	0.0291024	0.0272442	0.0249981	0.0223986	0.0195111	0.0168021	0.0145241	0.0126413	0.0111225	0.00994395	0.0090872	0.00853773	0.00828163	0.00820113	0.00813442	0.00806879	0.0080042	0.00794064	0.00787809	0.00755596	-0.000258529
543	0.0280046	0.0279541	0.030493	0.0326584	0.0336596	0.0336252	0.0326816	0.0309439	0.0285092	0.0254542	0.0218937	0.0185177	0.0156949	0.0133731	0.0115082	0.0100675	0.00902628	0.00836566	0.00806828	0.00798823	0.00792492	0.00786261	0.00780128	0.00774089	0.00768143	0.00736878	-0.000252173
544	0.0377792	0.0366316	0.036335	0.0357526	0.0346262	0.0330303	0.0310272	0.0286669	0.0259872	0.0230143	0.0198058	0.0168272	0.0143276	0.0122651	0.0106044	0.00931902	0.00838893	0.00779864	0.00753353	0.0074633	0.00740801	0.00735353	0.00729986	0.00724695	0.00719481	0.0069053	-0.000236425
545	0.0890149	0.0816266	0.0747908	0.0681322	0.0616061	0.055206	0.0489097	0.042683	0.0364828	0.0302578	0.024015	0.0184146	0.0137765	0.00998182	0.00694413	0.00460593	0.00293055	0.00189629	0.00148684	0.0014569	0.00145478	0.00145267	0.00145056	0.00144846	0.00144637	0.00139613	-4.80731e-05
546	0.0447888	0.0426595	0.0398741	0.0369768	0.0341362	0.0313414	0.0285818	0.0258458	0.0231217	0.020397	0.0176825	0.015224	0.0131518	0.0114349	0.0100479	0.00897073	0.00818824	0.00768829	0.0074591	0.00739229	0.00733805	0.00728459	0.00723191	0.00717999	0.0071288	0.0068424	-0.000234286
547	0.0728225	0.0688097	0.0684328	0.067257	0.0644487	0.0604104	0.0554451	0.0497665	0.043513	0.0367599	0.0296285	0.0231634	0.0178623	0.0135622	0.0101443	0.00752834	0.00566147	0.00451001	0.0040479	0.00400147	0.00398552	0.0039697	0.003954	0.00393843	0.00392298	0.00377739	-0.000129748
548	0.0805227	0.0749335	0.0713957	0.0675036	0.0628486	0.0576422	0.0520266	0.0460896	0.0398752	0.0333921	0.0267026	0.0206625	0.0156844	0.0116285	0.00839288	0.0059092	0.00413328	0.00303795	0.00260255	0.00256671	0.00256014	0.0025536	0.0025471	0.00254063	0.00253419	0.00244352	-8.4047e-05
549	0.0545815	0.0510898	0.0454597	0.0399852	0.0352218	0.0310396	0.0273398	0.0240456	0.0210968	0.0184457	0.0160605	0.0139814	0.0122234	0.0107623	0.00957833	0.00865632	0.00798413	0.00755202	0.00735028	0.00728679	0.00723408	0.00718212	0.0071309	0.00708042	0.00703064	0.00674883	-0.000231105
550	0.0592814	0.057691	0.0623021	0.0655726	0.0658784	0.0638553	0.0600458	0.0548717	0.0486355	0.0415322	0.0337867	0.0267296	0.0209835	0.0163503	0.0126853	0.00989039	0.00789955	0.00666909	0.00616471	0.00609565	0.00605871	0.00602223	0.00598618	0.00595056	0.00591536	0.00568455	-0.000194873
551	0.0658387	0.0630873	0.06518	0.066184	0.0649023	0.0618586	0.0574727	0.0520573	0.0458279	0.0389159	0.0314914	0.0247395	0.019221	0.0147568	0.0112162	0.00851083	0.00658207	0.00539185	0.00491057	0.00485578	0.00483231	0.00480907	0.00478606	0.00476326	0.00474068	0.00456103	-0.000156538
552	0.0642252	0.0594499	0.0519161	0.0447784	0.0387352	0.0335663	0.0291104	0.0252475	0.0218866	0.0189578	0.0164093	0.0142214	0.0123738	0.0108396	0.00959754	0.0086313	0.00792797	0.00747726	0.00726894	0.0072061	0.00715455	0.00710372	0.00705362	0.00700421	0.00695549	0.0066772	-0.000228669
553	0.0743633	0.0681452	0.058843	0.0502238	0.0430454	0.036993	0.0318427	0.0274314	0.0236381	0.0203718	0.017564	0.0151698	0.0131527	0.0114807	0.0101291	0.00907886	0.00831499	0.0078257	0.00759944	0.00753089	0.0074746	0.00741914	0.0073645	0.00731066	0.00725761	0.00696513	-0.000238459
554	0.0500017	0.0497275	0.0569632	0.0627639	0.0650295	0.0644372	0.0616157	0.0570833	0.0512298	0.0443219	0.0366453	0.0296285	0.0239349	0.019359	0.0157494	0.0130006	0.0110398	0.00981581	0.0092872	0.00917238	0.00908901	0.00900714	0.00892674	0.00884776	0.00877016	0.00840412	-0.000287299
555	0.0519238	0.0514096	0.0581952	0.0635279	0.0653912	0.0644682	0.0613815	0.0566371	0.0506109	0.0435564	0.035748	0.0286153	0.0228233	0.0181647	0.0144873	0.0116867	0.00969136	0.00845262	0.00793136	0.00783838	0.00777741	0.00771739	0.00765829	0.00760009	0.00754276	0.00723675	-0.000247689
556	0.0561274	0.0549866	0.0604309	0.0644895	0.0653975	0.0638067	0.0602876	0.055292	0.0491487	0.0420737	0.03431	0.0272264	0.021463	0.0168191	0.0131478	0.0103493	0.00835595	0.0071228	0.00661426	0.00653965	0.00649717	0.00645522	0.00641382	0.00637295	0.00633259	0.00608298	-0.000208446
557	0.0819352	0.0746386	0.064427	0.0550907	0.0473353	0.0407991	0.0352265	0.0304326	0.0262803	0.0226666	0.0195176	0.0168211	0.0145568	0.012685	0.011175	0.010003	0.0091506	0.00860345	0.0083476	0.00826612	0.00819835	0.00813168	0.00806609	0.00800155	0.00793803	0.007613	-0.000260466
558	0.0844662	0.0769721	0.0672427	0.0583473	0.0508412	0.0444067	0.0388154	0.033899	0.0295306	0.0256127	0.0220827	0.0190236	0.0164649	0.0143567	0.0126596	0.0113438	0.0103861	0.00976815	0.00947298	0.00937048	0.00928349	0.0091981	0.00911427	0.00903195	0.0089511	0.00857597	-0.000293123
559	0.0494194	0.0491387	0.0561721	0.0618877	0.0642366	0.0638507	0.0613218	0.0571424	0.0516883	0.045222	0.038025	0.0314437	0.0261024	0.02181	0.0184227	0.0158382	0.0139832	0.0128042	0.0122563	0.0120818	0.0119375	0.0117967	0.0116592	0.0115248	0.0113935	0.0108896	-0.000371322
560	0.0500878	0.0497275	0.0566115	0.0621477	0.0643148	0.0637534	0.0610582	0.0567204	0.051112	0.0444903	0.0371326	0.0304057	0.0249448	0.0205552	0.0170916	0.0144515	0.0125627	0.0113733	0.0108403	0.0106966	0.0105834	0.0104726	0.010364	0.0102577	0.0101536	0.00971647	-0.000331716
561	0.082751	0.0758406	0.0677444	0.0602371	0.053648	0.047778	0.0424772	0.0376299	0.0331446	0.0289472	0.0250024	0.021535	0.0186473	0.0162764	0.0143725	0.0128977	0.0118229	0.0111251	0.0107833	0.0106534	0.0105411	0.0104311	0.0103234	0.010218	0.0101146	0.00967955	-0.000330468
562	0.07858	0.0726771	0.0668403	0.0612505	0.0559519	0.0508982	0.0460467	0.0413574	0.0367924	0.0323151	0.027929	0.0240248	0.020788	0.01814	0.0160189	0.0143778	0.0131807	0.0123996	0.012009	0.0118504	0.0117116	0.011576	0.0114435	0.0113141	0.0111875	0.0106949	-0.000364755
563	0.0733172	0.0685713	0.0652526	0.0618173	0.0579745	0.0538364	0.0494808	0.0449576	0.0402951	0.0355041	0.0306351	0.0262584	0.0226461	0.019702	0.0173503	0.0155341	0.0142102	0.0133451	0.0129088	0.0127267	0.0125668	0.0124108	0.0122587	0.0121102	0.0119653	0.0114297	-0.000389522
564	0.0672454	0.0637378	0.0631332	0.0620473	0.0597939	0.0566426	0.0528022	0.0484267	0.0436233	0.0384599	0.0330424	0.0281361	0.0241056	0.0208336	0.0182283	0.016222	0.0147634	0.0138135	0.0133379	0.0131429	0.0129724	0.0128063	0.0126444	0.0124865	0.0123325	0.0117762	-0.000401187
565	0.0606756	0.0584129	0.0606108	0.0619865	0.0614013	0.0592708	0.0559408	0.0516807	0.0466875	0.0410948	0.0350692	0.0295837	0.025098	0.0214706	0.0185924	0.0163834	0.0147845	0.0137512	0.0132448	0.01305	0.0128819	0.0127181	0.0125584	0.0124026	0.0122507	0.011699	-0.00039859
566	0.0543565	0.0532208	0.058085	0.0618378	0.0628608	0.0616938	0.0588161	0.0546157	0.0493841	0.0433232	0.0366616	0.0305777	0.0256236	0.0216315	0.0184738	0.0160588	0.0143195	0.0132067	0.0126783	0.0124955	0.0123413	0.0121908	0.012044	0.0119007	0.0117607	0.0112365	-0.000383014
567	0.0618216	0.0579226	0.0532636	0.0485493	0.0439857	0.0395422	0.0351882	0.0308933	0.0266261	0.022354	0.0180835	0.0142245	0.0109895	0.00831942	0.00616933	0.00450823	0.00331542	0.00257771	0.00228371	0.00225888	0.00225379	0.00224872	0.00224368	0.00223866	0.00223366	0.00215439	-7.41241e-05
568	0.0656736	0.0611631	0.0554031	0.0497179	0.0444368	0.0394753	0.0347632	0.0302401	0.0258529	0.0215534	0.0173321	0.0135398	0.0103566	0.00772618	0.00560579	0.0039662	0.00278811	0.00205952	0.0017701	0.0017475	0.00174445	0.00174141	0.00173838	0.00173536	0.00173236	0.00167172	-5.75459e-05
569	0.0594566	0.0559367	0.0520196	0.0479645	0.0438834	0.039781	0.035654	0.0314923	0.0272801	0.022996	0.0186579	0.0147225	0.0114266	0.00870864	0.00652165	0.00483302	0.0036209	0.0028712	0.00257178	0.00254531	0.00253884	0.00253241	0.00252602	0.00251965	0.00251332	0.00242345	-8.33583e-05
570	0.0714154	0.0659197	0.0583751	0.0511432	0.0447426	0.0389906	0.0337477	0.0289047	0.024374	0.0200833	0.0159986	0.0123664	0.00931054	0.00677983	0.00473604	0.0031532	0.00201451	0.00130995	0.00103088	0.00101086	0.00100984	0.00100882	0.0010078	0.00100679	0.00100578	0.000971274	-3.34586e-05
571	0.0734227	0.067579	0.0594453	0.0517066	0.0449351	0.0389145	0.0334825	0.0285142	0.0239108	0.0195926	0.0155183	0.011906	0.00886454	0.00634359	0.00430603	0.00272682	0.00158999	0.000886255	0.000607724	0.000588362	0.000588016	0.00058767	0.000587325	0.00058698	0.000586636	0.000566749	-1.95316e-05
572	0.079227	0.0723042	0.0622965	0.0529722	0.045072	0.0382625	0.0323047	0.0270225	0.0222834	0.0179853	0.0140639	0.0106286	0.00772859	0.00531892	0.00336702	0.00185123	0.000758155	8.04937e-05	-0.00018792	-0.000206324	-0.000206367	-0.00020641	-0.000206452	-0.000206495	-0.000206537	-0.000199694	6.88743e-06
573	0.0789726	0.0720986	0.0621739	0.0529128	0.0450487	0.0382545	0.0322952	0.0269972	0.0222292	0.0178898	0.0139162	0.0104293	0.00748502	0.00503758	0.0030541	0.00151288	0.000400703	-0.000289368	-0.000563044	-0.000582092	-0.000582431	-0.00058277	-0.00058311	-0.00058345	-0.000583791	-0.000564661	1.94824e-05
574	0.083949	0.0760865	0.064443	0.0537485	0.0448786	0.0373904	0.0309762	0.0254159	0.0205488	0.0162553	0.0124531	0.00915834	0.00636867	0.0040437	0.00215508	0.000684414	-0.000379098	-0.00104054	-0.00130407	-0.00132376	-0.00132551	-0.00132727	-0.00132903	-0.0013308	-0.00133258	-0.00128988	4.45379e-05
575	0.081144	0.0738187	0.063035	0.0530431	0.0446583	0.037497	0.031288	0.0258345	0.0209903	0.0166446	0.0127246	0.00930177	0.00640494	0.00399136	0.00203081	0.00050382	-0.000600891	-0.00128847	-0.00156293	-0.00158407	-0.00158658	-0.00158911	-0.00159164	-0.00159417	-0.00159672	-0.00154596	5.33945e-05
576	0.0848256	0.0767171	0.0644725	0.0532622	0.0440319	0.0362956	0.0297199	0.0240687	0.0191719	0.0149047	0.0111784	0.0079646	0.0052366	0.00295715	0.00110072	-0.000348764	-0.00140014	-0.00205674	-0.00232104	-0.00234427	-0.00234978	-0.00235532	-0.00236088	-0.00236647	-0.00237208	-0.00229846	7.94462e-05
577	0.0804314	0.0731904	0.0624039	0.0523948	0.0439984	0.0368299	0.0306179	0.0251651	0.0203255	0.0159884	0.0120808	0.00866793	0.00577572	0.00336265	0.00139968	-0.000131621	-0.00124149	-0.00193405	-0.00221228	-0.00223601	-0.00224102	-0.00224605	-0.00225111	-0.00225619	-0.00226129	-0.00219087	7.57188e-05
578	0.0802681	0.072992	0.0619671	0.0517471	0.0432106	0.0359553	0.0296988	0.0242375	0.0194216	0.0151386	0.0113123	0.00797961	0.00515093	0.00278727	0.000861692	-0.000642656	-0.0017348	-0.00241789	-0.00269402	-0.00271984	-0.00272725	-0.00273471	-0.00274221	-0.00274975	-0.00275733	-0.00267279	9.24208e-05
579	0.0390084	0.0382334	0.0399525	0.0411317	0.04104	0.0398636	0.0377683	0.0348916	0.0313403	0.0271899	0.0225569	0.0182347	0.014637	0.0116871	0.00932457	0.00750666	0.00620352	0.00539447	0.00506158	0.0050154	0.00499037	0.00496559	0.00494106	0.00491676	0.00489271	0.00470659	-0.00016151
580	0.040961	0.0399437	0.0410862	0.0417142	0.0412001	0.039717	0.0374148	0.0344156	0.0308122	0.0266686	0.0220898	0.0178293	0.0142801	0.0113681	0.0090347	0.00723859	0.00595093	0.0051519	0.00482423	0.00478055	0.0047578	0.00473527	0.00471296	0.00469085	0.00466895	0.00449234	-0.000154192
581	0.0353012	0.0349399	0.0376177	0.0397311	0.0403744	0.0397483	0.0380402	0.0354111	0.0319899	0.0278709	0.0231901	0.0188027	0.0151541	0.0121651	0.0097729	0.00793295	0.00661404	0.00579437	0.00545504	0.00540462	0.00537557	0.00534682	0.00531839	0.00529025	0.00526241	0.00506037	-0.000173587
582	0.0508722	0.0485854	0.0470431	0.0451464	0.0426919	0.0397773	0.0364768	0.0328432	0.0289102	0.0246942	0.0202512	0.0161718	0.0127639	0.00996044	0.00770921	0.00597372	0.00472897	0.00395827	0.00364711	0.00361371	0.0036007	0.00358778	0.00357495	0.00356222	0.00354958	0.00341912	-0.000117485
583	0.0830056	0.0751163	0.0628488	0.0515894	0.0423398	0.0346099	0.0280642	0.022467	0.017649	0.0134873	0.00989228	0.00680233	0.00417241	0.00196911	0.000170099	-0.00123832	-0.00226307	-0.00290592	-0.00316795	-0.00319543	-0.00320567	-0.00321598	-0.00322636	-0.0032368	-0.00324731	-0.00314929	0.000108951
584	0.0821292	0.0742717	0.0616781	0.0501224	0.0406833	0.0328453	0.0262591	0.0206814	0.0159401	0.0119122	0.00850451	0.00559903	0.00311896	0.0010354	-0.000670349	-0.00200934	-0.0029866	-0.00360255	-0.00385709	-0.00388862	-0.0039038	-0.00391909	-0.00393451	-0.00395006	-0.00396572	-0.00384879	0.000133248
585	0.0205367	0.0215985	0.0280686	0.0340199	0.0377442	0.0394458	0.0393742	0.0377795	0.0348841	0.0308665	0.0259511	0.0212602	0.0173753	0.0142042	0.0116733	0.00972981	0.00833624	0.00746571	0.00709495	0.00702354	0.00697455	0.00692624	0.0068786	0.00683161	0.00678525	0.00651487	-0.000223147
586	0.0287469	0.0290639	0.0334391	0.0372408	0.0392265	0.0396099	0.0386111	0.0364324	0.033243	0.0291731	0.0243959	0.0198814	0.0161338	0.0130687	0.0106186	0.00873554	0.00738563	0.00654489	0.00619252	0.00613334	0.00609595	0.00605902	0.00602253	0.00598647	0.00595085	0.00571846	-0.000196029
587	0.0901161	0.0806785	0.0656049	0.0520393	0.0412005	0.0323918	0.0251579	0.0191929	0.0142885	0.0103023	0.00711989	0.00447916	0.00221934	0.000315901	-0.00124588	-0.0024744	-0.00337304	-0.00394134	-0.00417858	-0.00421134	-0.00422915	-0.00424711	-0.00426523	-0.0042835	-0.00430193	-0.0041765	0.000144642
588	0.0100564	0.0118875	0.0209386	0.0296572	0.035679	0.0391496	0.040331	0.0395268	0.0370285	0.0330824	0.027985	0.0230622	0.0189972	0.0156876	0.0130511	0.0110284	0.0095771	0.00866642	0.00826973	0.00818004	0.00811367	0.00804837	0.00798411	0.00792087	0.00785862	0.00753743	-0.000257901
589	0.0147786	0.0162892	0.0241939	0.031665	0.0366412	0.0393017	0.0399066	0.038737	0.0360531	0.0320701	0.0270509	0.0222293	0.0182425	0.0149929	0.012402	0.0104136	0.00898745	0.00809458	0.00770994	0.00762924	0.00757148	0.00751458	0.00745854	0.00740332	0.00734891	0.00705212	-0.000241415
590	0.0980863	0.0870375	0.0697309	0.0544095	0.042355	0.032696	0.0248781	0.018538	0.0134345	0.00940791	0.00632681	0.00382549	0.00168204	-0.000126227	-0.00161201	-0.00278236	-0.00363981	-0.00418342	-0.00441212	-0.00444618	-0.00446604	-0.00448607	-0.00450629	-0.00452669	-0.00454727	-0.00441578	0.000152967
591	0.00399672	0.00617855	0.0166752	0.0270101	0.0344072	0.0389523	0.0409007	0.040582	0.0383286	0.0344294	0.0292264	0.0241686	0.0199993	0.0166098	0.0139124	0.011844	0.0103589	0.00942404	0.0090106	0.00890806	0.00882941	0.00875213	0.0086762	0.00860157	0.00852821	0.00817423	-0.000279506
592	0.00661246	0.00865739	0.0185625	0.0282243	0.0350391	0.039122	0.0407339	0.0401954	0.0378227	0.033887	0.0287115	0.0236954	0.0195579	0.0161923	0.0135129	0.011458	0.00998331	0.00905657	0.00864995	0.0085537	0.00848115	0.00840983	0.00833969	0.00827072	0.00820287	0.00786493	-0.000269016
593	0.105133	0.0926475	0.0736284	0.0570087	0.0440604	0.0337715	0.0255079	0.0188604	0.0135607	0.00943339	0.00633439	0.00384515	0.00171253	-8.64615e-05	-0.00156446	-0.0027285	-0.00358112	-0.00412144	-0.00434847	-0.00438189	-0.00440118	-0.00442064	-0.00444026	-0.00446007	-0.00448005	-0.0043502	0.000150685
594	0.00269121	0.00491698	0.0156136	0.0261988	0.0338356	0.0385921	0.0407148	0.040532	0.0383789	0.0345494	0.0293916	0.0243666	0.0202245	0.0168571	0.0141773	0.0121219	0.0106452	0.00971384	0.00929872	0.00919124	0.00910753	0.00902533	0.00894461	0.00886531	0.00878741	0.0084205	-0.000287855
595	0.00296619	0.00520291	0.0159523	0.0265736	0.034215	0.0389508	0.041034	0.0407991	0.0385862	0.0346919	0.0294668	0.0243823	0.0201924	0.0167871	0.0140777	0.0120001	0.0105084	0.00956865	0.00915185	0.00904674	0.00896563	0.00888596	0.0088077	0.0087308	0.00865523	0.00829493	-0.000283599
596	0.108506	0.0956666	0.0773415	0.0613573	0.0487768	0.0386534	0.0303827	0.0235647	0.0179288	0.0132896	0.00950614	0.00634046	0.00364486	0.00138384	-0.000465063	-0.00191527	-0.00297309	-0.00363943	-0.00391433	-0.00394768	-0.00396333	-0.0039791	-0.003995	-0.00401102	-0.00402717	-0.00390867	0.000135329
597	0.106387	0.0937637	0.0749698	0.0585592	0.04573	0.0354911	0.0272173	0.0205013	0.015073	0.0107524	0.00739598	0.0046514	0.00230464	0.000328612	-0.00129255	-0.00256789	-0.00350107	-0.00409158	-0.00433856	-0.00437328	-0.00439249	-0.00441187	-0.00443142	-0.00445115	-0.00447105	-0.00434142	0.00015038
598	0.00678709	0.00872252	0.0181155	0.027294	0.0337987	0.0377345	0.0393383	0.0389023	0.0367164	0.0330318	0.0281526	0.0234093	0.0194901	0.016298	0.0137538	0.0118002	0.0103954	0.00950859	0.00911276	0.0090097	0.00892925	0.00885022	0.00877258	0.00869629	0.00862132	0.00826271	-0.000282506
599	0.00436846	0.00649267	0.016721	0.0267891	0.0339982	0.0384344	0.0403439	0.040044	0.0378545	0.034054	0.028975	0.0240328	0.019956	0.0166398	0.0139994	0.0119736	0.010518	0.00959996	0.00919117	0.00908593	0.00900412	0.00892377	0.00884484	0.0087673	0.0086911	0.00832901	-0.000284754
600	0.107591	0.0952304	0.0783349	0.0635122	0.0516675	0.0419816	0.0339187	0.0271157	0.0213194	0.0163501	0.0120795	0.00842675	0.00533208	0.00274832	0.000643816	-0.00100101	-0.00219641	-0.00294561	-0.00325029	-0.00328121	-0.00329201	-0.00330288	-0.00331383	-0.00332485	-0.00333594	-0.00323553	0.000111945
601	0.0170449	0.0181778	0.0245482	0.0305307	0.034461	0.0364967	0.0368458	0.0357261	0.0333383	0.0298491	0.0254728	0.0212604	0.0177632	0.0149036	0.0126177	0.0108586	0.0095922	0.00879286	0.00843789	0.00834841	0.00827929	0.00821131	0.00814443	0.00807863	0.00801389	0.00768517	-0.000262916
602	0.0114274	0.0130397	0.0211487	0.0289418	0.0343108	0.0373944	0.038423	0.0376595	0.035356	0.0317264	0.0270352	0.0224951	0.0187366	0.0156706	0.0132241	0.0113441	0.00999183	0.00913873	0.00875966	0.0086635	0.00858909	0.00851594	0.00844403	0.00837333	0.0083038	0.0079609	-0.000272271
603	0.0979988	0.088281	0.0766227	0.0660023	0.0568866	0.0488944	0.0417507	0.0352506	0.0292358	0.0235799	0.0182162	0.0134694	0.00949533	0.00621249	0.0035626	0.00150799	2.62848e-05	-0.000893678	-0.00125952	-0.00128612	-0.00128777	-0.00128943	-0.0012911	-0.00129277	-0.00129444	-0.00125291	4.326e-05
604	0.103894	0.0926381	0.0780606	0.0650931	0.0544446	0.0454952	0.0378237	0.0311339	0.0252105	0.0198934	0.0150792	0.0108815	0.00734591	0.00440954	0.00202853	0.000175006	-0.00116674	-0.00200342	-0.00233927	-0.00236751	-0.00237313	-0.00237878	-0.00238445	-0.00239015	-0.00239588	-0.00232157	8.0247e-05
605	0.0365678	0.0357696	0.0367619	0.0373595	0.0370307	0.0359019	0.0340848	0.0316729	0.0287396	0.0253385	0.0215597	0.0180295	0.0150796	0.0126542	0.0107072	0.00920499	0.0081225	0.00744113	0.00714379	0.00707665	0.00702692	0.00697789	0.00692954	0.00688185	0.00683481	0.00656213	-0.000224755
606	0.0251407	0.0255699	0.0298092	0.033597	0.035756	0.0364553	0.0358759	0.0341893	0.0315441	0.0280587	0.0238942	0.0199308	0.016632	0.0139289	0.0117647	0.0100978	0.00889776	0.00814182	0.00780966	0.00773105	0.00767174	0.00761333	0.00755581	0.00749915	0.00744333	0.00714206	-0.000244472
607	0.0866696	0.0796776	0.0732694	0.0669605	0.0606939	0.0544834	0.0483218	0.0421864	0.036042	0.0298428	0.0236008	0.0179907	0.0133412	0.00953438	0.00648467	0.00413544	0.00245099	0.00141065	0.000999179	0.000970192	0.000969251	0.000968313	0.000967376	0.000966441	0.000965508	0.000932424	-3.21216e-05
608	0.0847886	0.0781026	0.0720096	0.065961	0.0598931	0.0538327	0.0477828	0.0417281	0.0356392	0.0294743	0.0232488	0.0176456	0.0129988	0.00919178	0.00614005	0.00378782	0.00210026	0.00105752	0.000645186	0.000616652	0.000616272	0.000615892	0.000615513	0.000615135	0.000614757	0.0005939	-2.04667e-05
609	0.090807	0.0827933	0.0742581	0.0661836	0.058755	0.0518283	0.045285	0.0390242	0.032957	0.0270014	0.021135	0.0158877	0.0115189	0.0079274	0.00504015	0.00280932	0.00120556	0.0002129	-0.000180023	-0.000206942	-0.000206985	-0.000207027	-0.00020707	-0.000207113	-0.000207156	-0.000200292	6.90807e-06
610	0.0475614	0.0453366	0.0429874	0.0404551	0.0377667	0.034947	0.0320125	0.0289725	0.0258304	0.0225836	0.0192596	0.0162282	0.0136845	0.0115851	0.00989511	0.0085881	0.00764442	0.00704918	0.00678833	0.00672819	0.00668322	0.00663885	0.00659507	0.00655186	0.00650921	0.00625155	-0.000214185
611	0.0728813	0.0687401	0.0678248	0.0661899	0.0631027	0.0589212	0.0539116	0.0482595	0.0420823	0.0354413	0.0284452	0.0220988	0.0168846	0.0126475	0.00927445	0.00668956	0.00484338	0.00370503	0.00325095	0.00321038	0.0032001	0.00318989	0.00317975	0.00316967	0.00315966	0.00304472	-0.000104661
612	0.0730136	0.0687434	0.067322	0.0652552	0.0619033	0.0575834	0.0525285	0.0468981	0.0407913	0.0342562	0.0273902	0.0211594	0.0160307	0.0118563	0.00852844	0.00597517	0.00415002	0.00302457	0.00257739	0.00254087	0.00253443	0.00252802	0.00252165	0.0025153	0.00250899	0.00241929	-8.32155e-05
613	0.0791113	0.0736572	0.0699963	0.0660017	0.0613179	0.0561331	0.0505728	0.0447126	0.0385888	0.0322047	0.0256176	0.0196624	0.0147451	0.0107317	0.00752482	0.00505979	0.00329524	0.00220653	0.00177529	0.00174302	0.00173998	0.00173696	0.00173395	0.00173095	0.00172796	0.00166748	-5.74002e-05
614	0.0572423	0.0535857	0.0482142	0.0429616	0.0382753	0.0340487	0.0301984	0.0266579	0.0233734	0.0203007	0.0174186	0.0148687	0.012721	0.0109424	0.00950632	0.00839261	0.00758579	0.00707384	0.0068451	0.0067864	0.00674065	0.00669552	0.00665099	0.00660704	0.00656368	0.00630351	-0.000215954
615	0.0617082	0.0596109	0.0629113	0.0650133	0.064535	0.0620419	0.058003	0.0527763	0.0466145	0.0396769	0.0321581	0.0253071	0.0197137	0.0151933	0.0116109	0.00887517	0.00692536	0.0057218	0.00523359	0.00517533	0.00514868	0.00512231	0.0050962	0.00507036	0.00504479	0.00485215	-0.00016648
616	0.0617679	0.0595601	0.0623931	0.0640976	0.0633872	0.0607898	0.05674	0.0515681	0.0455066	0.0387013	0.0313353	0.024619	0.0191277	0.0146844	0.0111599	0.00846649	0.00654609	0.005361	0.00488188	0.00482748	0.00480429	0.00478132	0.00475857	0.00473603	0.00471371	0.0045352	-0.000155656
617	0.0672788	0.0641157	0.0650008	0.0649549	0.0629983	0.0595735	0.0550266	0.0496103	0.043495	0.0367803	0.029609	0.0230845	0.0177347	0.013395	0.00994514	0.00730441	0.00541974	0.00425762	0.00379234	0.00374752	0.00373353	0.00371964	0.00370586	0.00369218	0.00367859	0.00354294	-0.000121724
618	0.0690144	0.0637305	0.0560413	0.0487746	0.0425391	0.0371189	0.0323543	0.0281249	0.0243378	0.0209207	0.0178274	0.0151321	0.0128652	0.0109896	0.00947668	0.00830453	0.00745663	0.0069203	0.0066833	0.00662605	0.00658244	0.00653939	0.00649691	0.00645497	0.00641357	0.00616027	-0.000211078
619	0.0789043	0.0721505	0.0627427	0.0540482	0.0467203	0.0404518	0.035022	0.0302682	0.0260683	0.0223287	0.018987	0.016095	0.0136679	0.0116633	0.0100482	0.00879799	0.00789391	0.00732163	0.00706752	0.00700427	0.00695555	0.0069075	0.00686012	0.00681338	0.00676727	0.00649772	-0.000222563
620	0.0554307	0.0542304	0.0591623	0.0628253	0.0635729	0.0619985	0.0586205	0.053851	0.0479916	0.0412426	0.0338339	0.027066	0.0215519	0.0171049	0.0135875	0.010905	0.00899262	0.00780637	0.00731079	0.00722818	0.0071763	0.00712517	0.00707476	0.00702506	0.00697606	0.0066968	-0.000229335
621	0.0576321	0.0561076	0.0603919	0.06343	0.0636879	0.0617466	0.0581037	0.0531484	0.0471616	0.0403263	0.0328574	0.0260386	0.0204765	0.0159855	0.0124296	0.00971589	0.00778192	0.00658616	0.00609578	0.00602843	0.00599231	0.00595661	0.00592134	0.00588648	0.00585204	0.00562406	-0.000192811
622	0.0845285	0.0769821	0.0670533	0.0579631	0.0502974	0.0437274	0.0380173	0.0329938	0.0285264	0.024515	0.0208955	0.0177558	0.0151288	0.0129641	0.011223	0.00987609	0.00890124	0.00828138	0.00800052	0.00792257	0.00786029	0.00779899	0.00773864	0.00767921	0.00762069	0.00731095	-0.00025021
623	0.0851865	0.077752	0.0686657	0.0603075	0.0531064	0.0468008	0.0411984	0.0361542	0.0315564	0.0273167	0.0233861	0.0199468	0.0170793	0.0147232	0.0128316	0.011369	0.0103085	0.00962928	0.00931202	0.00921083	0.00912676	0.00904422	0.00896315	0.00888353	0.00880531	0.0084375	-0.000288431
624	0.0531579	0.0522352	0.0576296	0.0618365	0.0631353	0.0620952	0.0592272	0.0549467	0.049566	0.0433004	0.036391	0.0300776	0.0249405	0.0208038	0.0175345	0.0150382	0.0132469	0.0121111	0.0115891	0.0114308	0.0113016	0.0111753	0.0110518	0.010931	0.0108128	0.0103406	-0.000352797
625	0.057184	0.0555506	0.0592096	0.0618515	0.0620814	0.0603924	0.0572084	0.0528658	0.0476132	0.0416195	0.035085	0.0291232	0.0242593	0.0203343	0.0172271	0.0148511	0.0131435	0.0120583	0.0115564	0.0114001	0.0112716	0.011146	0.0110231	0.0109029	0.0107853	0.0103146	-0.00035192
626	0.0572287	0.0556132	0.0593616	0.0620472	0.0622551	0.060494	0.0572005	0.0527197	0.047305	0.0411271	0.0343884	0.0282392	0.0232228	0.019175	0.0159717	0.0135251	0.0117729	0.0106699	0.0101783	0.0100501	0.00995006	0.00985203	0.00975592	0.00966166	0.00956921	0.00916255	-0.000312984
627	0.0553633	0.0541183	0.0588329	0.0623442	0.0630536	0.061528	0.0582628	0.0536529	0.0479893	0.0414671	0.0343109	0.0277745	0.0224487	0.0181545	0.0147587	0.0121685	0.0103191	0.00916555	0.00867052	0.00856805	0.00849527	0.0084237	0.00835334	0.00828414	0.00821607	0.00787748	-0.000269442
628	0.0824063	0.0757013	0.0683167	0.0614013	0.0551722	0.0494869	0.044234	0.0393243	0.0346842	0.0302515	0.0260052	0.0222512	0.0191324	0.0165773	0.0145296	0.0129468	0.0117965	0.0110537	0.0106956	0.0105663	0.0104558	0.0103476	0.0102417	0.0101378	0.0100361	0.00960516	-0.000327954
629	0.0781608	0.0724163	0.0670605	0.0618686	0.0568093	0.0518738	0.0470463	0.0423063	0.0376294	0.0329881	0.0283964	0.0242988	0.0209066	0.0181355	0.0159189	0.0142069	0.0129615	0.0121533	0.0117558	0.0116021	0.0114691	0.011339	0.0112119	0.0110876	0.010966	0.0104855	-0.000357688
630	0.073234	0.0685422	0.0654194	0.062136	0.0583663	0.0542404	0.0498496	0.0452538	0.0404882	0.0355677	0.0305482	0.0260323	0.0223083	0.0192758	0.0168563	0.014991	0.0136359	0.0127569	0.012324	0.0121555	0.0120095	0.011867	0.0117278	0.0115919	0.0114591	0.0109516	-0.000373411
631	0.0676969	0.0641183	0.0633922	0.0621777	0.0598039	0.0565402	0.0525939	0.048117	0.0432143	0.0379509	0.0324309	0.0274325	0.023327	0.0199951	0.0173443	0.0153063	0.0138304	0.012878	0.0124153	0.0122429	0.0120948	0.0119502	0.0118091	0.0116713	0.0115366	0.0110249	-0.000375882
632	0.0619912	0.059492	0.0611552	0.0620269	0.061058	0.0586452	0.0551137	0.0507133	0.0456244	0.0399667	0.0338956	0.0283721	0.0238523	0.0201959	0.0172953	0.0150723	0.0134695	0.0124444	0.0119602	0.0117964	0.0116589	0.0115245	0.0113932	0.0112649	0.0111394	0.0106495	-0.000363221
633	0.0581069	0.0547675	0.0511307	0.0473312	0.0434534	0.039512	0.0355115	0.0314483	0.0273115	0.0230839	0.0187869	0.0148838	0.0116154	0.0089207	0.00675291	0.00507946	0.00387836	0.00313525	0.0028377	0.00281003	0.00280216	0.00279433	0.00278654	0.0027788	0.0027711	0.00267133	-9.18609e-05
634	0.0597775	0.0561444	0.0518503	0.0474704	0.0431838	0.0389717	0.0348129	0.0306842	0.0265605	0.0224142	0.0182555	0.0144933	0.0113396	0.00873733	0.00664269	0.00502506	0.00386367	0.00314494	0.00285691	0.0028298	0.00282181	0.00281387	0.00280598	0.00279812	0.00279032	0.0026898	-9.24944e-05
635	0.0549593	0.0520539	0.049178	0.0460719	0.0427306	0.0391971	0.0354991	0.0316516	0.0276586	0.0235142	0.019251	0.0153639	0.0121109	0.00943075	0.00727606	0.00561359	0.0044206	0.00368195	0.00338437	0.00335358	0.00334238	0.00333124	0.00332018	0.00330919	0.00329828	0.00317786	-0.000109222
636	0.0668698	0.0621207	0.0558243	0.049675	0.0440743	0.0389061	0.0340777	0.0295129	0.0251476	0.0209258	0.0168296	0.0131636	0.0100836	0.00753637	0.00548197	0.00389279	0.00275065	0.00204418	0.00176348	0.00174149	0.00173847	0.00173545	0.00173244	0.00172945	0.00172646	0.00166603	-5.73506e-05
637	0.0741092	0.0681078	0.0596093	0.0515578	0.0445718	0.0384112	0.0328982	0.0278971	0.0233023	0.0190297	0.0150326	0.0114988	0.00852077	0.00605042	0.00405245	0.00250307	0.00138723	0.00069626	0.000422795	0.000403946	0.000403783	0.00040362	0.000403457	0.000403294	0.000403132	0.000389537	-1.34269e-05
638	0.0771176	0.0705482	0.0610243	0.0520929	0.0444694	0.037851	0.0320184	0.0268085	0.0220969	0.0177872	0.0138205	0.010332	0.00738559	0.00493596	0.0029503	0.00140706	0.000293147	-0.00039819	-0.000672503	-0.000691727	-0.000692206	-0.000692685	-0.000693165	-0.000693646	-0.000694127	-0.000671456	2.31697e-05
639	0.0770852	0.0704735	0.0607457	0.0516267	0.0438668	0.0371497	0.0312472	0.0259907	0.0212521	0.0169325	0.0129705	0.0094877	0.00654128	0.00408731	0.00209452	0.000542712	-0.0005798	-0.00127839	-0.0015572	-0.00157863	-0.00158112	-0.00158363	-0.00158614	-0.00158866	-0.00159119	-0.0015406	5.32089e-05
640	0.0757993	0.0693507	0.0597012	0.0506316	0.0429125	0.0362307	0.0303604	0.0251345	0.0204263	0.0161379	0.0122083	0.00875224	0.00582383	0.00338097	0.00139393	-0.000156123	-0.00127965	-0.00198083	-0.00226264	-0.00228683	-0.00229207	-0.00229734	-0.00230263	-0.00230794	-0.00231328	-0.00224135	7.74677e-05
641	0.0749991	0.0686001	0.0587759	0.0495433	0.0417233	0.0349887	0.0291052	0.0239006	0.0192453	0.0150403	0.0112216	0.00787177	0.00502758	0.00265034	0.000713077	-0.000801006	-0.00190079	-0.00258922	-0.00286813	-0.00289506	-0.00290347	-0.00291192	-0.00292042	-0.00292898	-0.00293758	-0.00284803	9.84981e-05
642	0.0328449	0.0327203	0.0359162	0.0385498	0.0396209	0.0393318	0.0378772	0.0354281	0.032124	0.0280688	0.0234086	0.0190265	0.0153832	0.0123992	0.0100116	0.0081753	0.00685883	0.00603998	0.00569945	0.00564644	0.00561474	0.00558339	0.00555239	0.00552173	0.00549141	0.00527937	-0.000181058
643	0.0363502	0.0358005	0.0378702	0.0394146	0.0396561	0.0387752	0.0369367	0.03428	0.0309155	0.0269231	0.0224237	0.0182122	0.0147048	0.011828	0.00952356	0.00774999	0.00647806	0.00568733	0.00535989	0.00531122	0.00528316	0.0052554	0.00522792	0.00520073	0.00517383	0.00497562	-0.000170695
644	0.0305721	0.0306511	0.0342948	0.0373848	0.0388378	0.0388544	0.0376338	0.0353548	0.0321653	0.0281774	0.0235459	0.0191776	0.015546	0.0125721	0.0101928	0.00836294	0.00705087	0.00623414	0.00589318	0.00583809	0.0058042	0.00577071	0.0057376	0.00570486	0.0056725	0.00545249	-0.000186962
645	0.0465047	0.0447561	0.0442162	0.0432624	0.0415526	0.0392113	0.0363385	0.0330101	0.0292796	0.0251797	0.0207823	0.016723	0.0133341	0.0105483	0.00831266	0.00659002	0.0053545	0.00458845	0.00427644	0.0042384	0.00422051	0.00420277	0.00418518	0.00416774	0.00415044	0.00399551	-0.000137209
646	0.0742186	0.0678425	0.0577399	0.048255	0.0402765	0.0334563	0.0275472	0.0223695	0.0177897	0.0137074	0.0100542	0.00686505	0.00415081	0.00187704	2.01863e-05	-0.00143408	-0.00249288	-0.00315789	-0.00342989	-0.00345969	-0.0034717	-0.00348379	-0.00349597	-0.00350824	-0.00352059	-0.00341526	0.000118185
647	0.072626	0.0664121	0.0562605	0.0467159	0.038717	0.0319096	0.0260434	0.0209376	0.0164592	0.0125087	0.00901654	0.00598039	0.00339071	0.00121686	-0.000561743	-0.00195734	-0.00297559	-0.00361716	-0.00388203	-0.00391445	-0.00392984	-0.00394534	-0.00396097	-0.00397672	-0.0039926	-0.00387498	0.000134158
648	0.0201125	0.0212039	0.0277536	0.0337888	0.0375826	0.0393374	0.0393029	0.0377306	0.0348445	0.0308247	0.0258976	0.021193	0.0172966	0.0141161	0.0115777	0.00962845	0.00823099	0.0073585	0.00698783	0.00691781	0.00687028	0.0068234	0.00677716	0.00673154	0.00668653	0.00642071	-0.000219943
649	0.0244777	0.0251592	0.0304532	0.0352029	0.0379729	0.0389697	0.0384224	0.0365504	0.033543	0.0295492	0.0247628	0.0202144	0.0164406	0.0133553	0.0108901	0.00899577	0.00763766	0.00679113	0.00643477	0.00637252	0.00633217	0.00629232	0.00625298	0.00621412	0.00617574	0.00593324	-0.000203346
650	0.0185624	0.0197688	0.0266572	0.0330509	0.0371425	0.039128	0.0392587	0.0377921	0.0349605	0.0309517	0.0260005	0.0212641	0.0173421	0.0141412	0.0115868	0.00962556	0.00821966	0.00734213	0.00696962	0.00689971	0.00685243	0.00680579	0.00675979	0.0067144	0.00666962	0.00640458	-0.000219394
651	0.0805063	0.0728558	0.0603169	0.0487842	0.0393742	0.0315741	0.0250368	0.0195217	0.0148594	0.0109296	0.00763959	0.00484559	0.00245624	0.000445243	-0.00120399	-0.00250097	-0.00344966	-0.00404966	-0.00430021	-0.00433487	-0.00435375	-0.00437278	-0.00439199	-0.00441136	-0.00443091	-0.00430228	0.000149018
652	0.0102868	0.0121289	0.0212449	0.0300113	0.0360454	0.0394987	0.0406399	0.0397791	0.0372124	0.0331892	0.0280085	0.0230106	0.0188848	0.0155265	0.0128516	0.0108001	0.00932906	0.00840764	0.00800919	0.00792326	0.00786098	0.00779966	0.0077393	0.00767986	0.00762133	0.00731157	-0.00025023
653	0.0136068	0.0152153	0.0234724	0.0313062	0.0365629	0.0394177	0.0401367	0.0390111	0.0363125	0.0322658	0.0271446	0.0222212	0.0181521	0.0148364	0.0121936	0.010166	0.00871277	0.0078047	0.00741665	0.0073398	0.00728632	0.00723361	0.00718166	0.00713045	0.00707997	0.00679586	-0.000232704
654	0.00935169	0.0112759	0.0207253	0.0298364	0.0361339	0.0397652	0.0410052	0.0401752	0.0375835	0.03349	0.0282046	0.0231044	0.0188966	0.0154729	0.012747	0.0106571	0.00915946	0.00822272	0.00782001	0.00773655	0.00767715	0.00761866	0.00756106	0.00750432	0.00744842	0.00714691	-0.000244636
655	0.0877669	0.0787425	0.0641329	0.0509217	0.040331	0.031699	0.0245909	0.0187139	0.0138676	0.0099147	0.0067451	0.00410785	0.00184887	-5.57553e-05	-0.00162023	-0.00285247	-0.0037554	-0.00432807	-0.00456927	-0.00460553	-0.00462684	-0.00464834	-0.00467005	-0.00469196	-0.00471408	-0.00457853	0.000158632
656	0.00492835	0.00712111	0.0176837	0.0280354	0.0353834	0.0398307	0.0416496	0.0411836	0.0387746	0.0347165	0.029355	0.0241585	0.0198779	0.0163997	0.0136329	0.0115125	0.00999197	0.00903759	0.00862051	0.00852403	0.00845198	0.00838114	0.00831148	0.00824297	0.00817558	0.00783897	-0.000268135
657	0.00650481	0.00863611	0.0189456	0.0289834	0.0360312	0.0402132	0.0418115	0.0411707	0.0386285	0.0344724	0.02904	0.0237882	0.0194615	0.0159452	0.013148	0.0110047	0.00946912	0.00850814	0.00809351	0.00800527	0.00794169	0.00787912	0.00781752	0.00775688	0.00769718	0.00738377	-0.000252683
658	0.0044552	0.00673527	0.0177037	0.0284538	0.0360752	0.040673	0.042535	0.0420255	0.0395064	0.0352873	0.0297286	0.0243493	0.019923	0.0163292	0.0134723	0.0112844	0.00971711	0.00873591	0.00831139	0.0082192	0.0081522	0.00808628	0.00802141	0.00795758	0.00789476	0.00757182	-0.000259068
659	0.101209	0.0895636	0.0716327	0.0558413	0.043451	0.0335409	0.0255273	0.0190291	0.0137938	0.00965401	0.00647372	0.00388643	0.00166979	-0.000200121	-0.00173681	-0.00294772	-0.00383548	-0.00439899	-0.00463693	-0.00467355	-0.0046955	-0.00471765	-0.00474001	-0.00476258	-0.00478537	-0.0046481	0.000161054
660	0.098922	0.0878378	0.0708896	0.055878	0.0440063	0.0344348	0.0266236	0.0202152	0.0149689	0.0107214	0.00734381	0.00454721	0.002155	0.000140002	-0.00151398	-0.00281609	-0.00376987	-0.00437452	-0.00462882	-0.00466651	-0.00468838	-0.00471047	-0.00473276	-0.00475527	-0.00477799	-0.0046409	0.000160803
661	0.0937124	0.0835675	0.0675229	0.0531848	0.0417995	0.0325967	0.0250781	0.018913	0.0138781	0.00982253	0.00662486	0.00398709	0.00172734	-0.000178553	-0.00174465	-0.00297872	-0.00388353	-0.00445796	-0.00470065	-0.00473816	-0.00476071	-0.00478349	-0.00480648	-0.00482969	-0.00485313	-0.00471424	0.000163357
662	0.00432851	0.00656579	0.0173303	0.0279019	0.0354287	0.0400078	0.041913	0.0414937	0.0390992	0.0350305	0.0296402	0.0244141	0.0201109	0.0166155	0.0138356	0.0117055	0.0101777	0.00921805	0.00879716	0.00869761	0.00862261	0.0085489	0.00847643	0.00840519	0.00833513	0.00799069	-0.000273282
663	0.00398665	0.00631899	0.0175299	0.0285311	0.0363414	0.0410629	0.0429894	0.0424953	0.0399533	0.0356822	0.0300512	0.0246038	0.020124	0.0164886	0.0135996	0.0113876	0.00980341	0.0088116	0.00838227	0.00828868	0.00822055	0.00815352	0.00808758	0.00802269	0.00795884	0.0076328	-0.000261138
664	0.00432925	0.00666503	0.017897	0.0289035	0.0366988	0.0413911	0.04328	0.0427448	0.0401612	0.03585	0.0301814	0.0247024	0.0201979	0.0165431	0.0136391	0.011416	0.00982392	0.00882728	0.00839594	0.00830201	0.00823365	0.00816641	0.00810026	0.00803518	0.00797113	0.00764449	-0.000261535
665	0.101929	0.0904424	0.0736415	0.0588041	0.0470128	0.0374444	0.0295651	0.0230172	0.0175557	0.0130107	0.00925385	0.00608862	0.00339151	0.0011278	-0.000724605	-0.00217875	-0.00324057	-0.00391058	-0.0041884	-0.00422406	-0.00424197	-0.00426004	-0.00427827	-0.00429665	-0.00431519	-0.00418943	0.000145092
666	0.00892477	0.0108663	0.0203781	0.029577	0.0359719	0.0397029	0.0410406	0.0403042	0.0378023	0.0337967	0.0285988	0.0235776	0.0194355	0.016066	0.0133833	0.0113259	0.00984979	0.00892285	0.00851745	0.00842337	0.00835301	0.00828381	0.00821575	0.00814881	0.00808294	0.00775086	-0.000265145
667	0.00639774	0.00862116	0.0193652	0.0298204	0.0371463	0.0414749	0.0431088	0.0424177	0.0397622	0.0354478	0.0298284	0.0244071	0.0199475	0.0163273	0.01345	0.0112467	0.00966877	0.00868137	0.00825496	0.00816351	0.00809741	0.00803237	0.00796836	0.00790537	0.00784336	0.00752291	-0.000257408
668	0.00938181	0.0114229	0.0214276	0.0310631	0.0377015	0.041504	0.0427742	0.0418655	0.0391156	0.0348069	0.0292695	0.0239412	0.0195542	0.0159903	0.013156	0.0109849	0.00942995	0.00845746	0.00803885	0.00795114	0.00788842	0.00782668	0.0077659	0.00770606	0.00764713	0.00733612	-0.000251064
669	0.104369	0.0925927	0.0760989	0.0615549	0.0499198	0.0404024	0.0324845	0.0258145	0.0201478	0.0153108	0.0111784	0.0076497	0.0046545	0.00214942	0.000105665	-0.00149427	-0.00265917	-0.00339118	-0.00369109	-0.00372457	-0.0037385	-0.00375253	-0.00376666	-0.0037809	-0.00379525	-0.00368272	0.000127476
670	0.018493	0.0196822	0.0264847	0.0328173	0.0368968	0.0389124	0.0391079	0.0377341	0.0350181	0.0311453	0.0263473	0.0217531	0.0179486	0.0148436	0.0123656	0.0104621	0.0090954	0.00823793	0.00786569	0.0077836	0.00772349	0.00766429	0.007606	0.00754858	0.00749203	0.00718844	-0.000246048
671	0.0144107	0.0160949	0.02478	0.0329889	0.0384528	0.04137	0.0420369	0.0407751	0.0378813	0.0335988	0.0282175	0.0230621	0.01881	0.0153508	0.0125968	0.0104858	0.00897367	0.00802896	0.00762485	0.00754405	0.00748757	0.00743192	0.00737709	0.00732307	0.00726983	0.00697678	-0.000238855
672	0.0229348	0.0239096	0.0303224	0.0361503	0.0396876	0.0411649	0.0408525	0.039015	0.0358833	0.0316398	0.0265115	0.0216387	0.0176085	0.014322	0.0117009	0.00968938	0.00824812	0.00734908	0.00696819	0.00689774	0.00685048	0.00680387	0.00675789	0.00671253	0.00666777	0.00640282	-0.000219334
673	0.0986435	0.08862	0.0760426	0.0646661	0.0550748	0.0468078	0.0395408	0.0330375	0.02712	0.0216504	0.0165487	0.0120538	0.00827849	0.0051507	0.00261948	0.00065227	-0.000769693	-0.00165495	-0.00200899	-0.00203712	-0.00204128	-0.00204546	-0.00204965	-0.00205386	-0.00205809	-0.00199359	6.88865e-05
674	0.101059	0.090267	0.0758883	0.0630487	0.0525194	0.0436878	0.0361383	0.0295787	0.0237979	0.0186389	0.013999	0.00995926	0.00654929	0.00371165	0.00140659	-0.000390853	-0.00169432	-0.00250904	-0.00283801	-0.00286823	-0.00287648	-0.00288478	-0.00289312	-0.00290152	-0.00290996	-0.00282117	9.75665e-05
675	0.0324757	0.032386	0.0356645	0.0383983	0.0395734	0.0393891	0.0380389	0.0356942	0.0324954	0.0285484	0.0240008	0.0197226	0.0161671	0.0132564	0.0109282	0.00913751	0.00785214	0.00704893	0.00670748	0.00664293	0.0065991	0.00655583	0.00651313	0.00647099	0.00642938	0.00617537	-0.000211592
676	0.0863491	0.0792312	0.0721031	0.0651906	0.0585652	0.0521751	0.0459668	0.039885	0.0338726	0.0278692	0.0218722	0.016486	0.0120076	0.00833033	0.00537698	0.00309687	0.00145875	0.000445382	4.44574e-05	1.70379e-05	1.70376e-05	1.70373e-05	1.7037e-05	1.70367e-05	1.70364e-05	1.64683e-05	-5.67862e-07
677	0.0925158	0.083958	0.0740513	0.0648445	0.0566939	0.0493443	0.0426027	0.0363184	0.0303689	0.0246512	0.0191206	0.0141945	0.0100774	0.00668135	0.00394334	0.00182246	0.000294231	-0.000653841	-0.00103034	-0.00105716	-0.00105828	-0.0010594	-0.00106053	-0.00106165	-0.00106278	-0.00102845	3.55015e-05
678	0.0477025	0.0457385	0.0446116	0.0431553	0.0411357	0.0386472	0.0357635	0.0325395	0.029013	0.025206	0.021177	0.0174729	0.0143791	0.0118356	0.0097946	0.00822112	0.00709004	0.00638311	0.0060838	0.00602941	0.00599328	0.00595757	0.00592229	0.00588742	0.00585296	0.00562494	-0.000192841
679	0.0756946	0.0708274	0.0680555	0.0648272	0.0606991	0.0559024	0.0505985	0.0448917	0.0388396	0.0324614	0.0258284	0.0198176	0.0148561	0.010808	0.00757407	0.00508861	0.00330961	0.00221204	0.00177731	0.00174479	0.00174175	0.00173873	0.00173571	0.0017327	0.0017297	0.00166916	-5.7458e-05
680	0.0808562	0.0749343	0.0701139	0.0651382	0.0598171	0.0542552	0.0485137	0.0426203	0.0365771	0.0303641	0.0240164	0.0182856	0.0135396	0.00965616	0.00654631	0.00415134	0.00243431	0.0013739	0.000954541	0.000925093	0.000924238	0.000923384	0.000922532	0.000921682	0.000920833	0.00088932	-3.0638e-05
681	0.0600791	0.0562865	0.051413	0.0465818	0.0420817	0.0378493	0.0338316	0.0299831	0.0262639	0.0226382	0.0191014	0.0159333	0.0132767	0.011085	0.00932146	0.00795878	0.00697694	0.00636108	0.00609731	0.00604515	0.00600883	0.00597294	0.00593747	0.00590243	0.00586779	0.00563911	-0.000193324
682	0.0665153	0.0633783	0.0640512	0.0638366	0.0618095	0.0583851	0.0538877	0.048554	0.042543	0.0359473	0.0289036	0.0224894	0.0172234	0.0129472	0.00954499	0.00693891	0.00507816	0.00393083	0.0034725	0.00343028	0.00341855	0.0034069	0.00339534	0.00338385	0.00337243	0.00324906	-0.000111661
683	0.0707943	0.0668737	0.0659706	0.0643638	0.0613577	0.0572885	0.0524073	0.0468895	0.0408468	0.0343368	0.0274656	0.0212211	0.0160817	0.0118991	0.00856504	0.00600717	0.00417883	0.00305143	0.00260343	0.00256673	0.00256015	0.00255362	0.00254711	0.00254064	0.0025342	0.00244354	-8.40474e-05
684	0.0730211	0.0673689	0.0599047	0.0528262	0.0466017	0.0410483	0.0360274	0.0314316	0.0271755	0.0231899	0.0194406	0.0161308	0.0133587	0.0110734	0.00923556	0.00781643	0.0067949	0.00615554	0.00588403	0.0058337	0.00579987	0.00576642	0.00573336	0.00570068	0.00566837	0.00544854	-0.000186828
685	0.0826266	0.07548	0.0662745	0.0577547	0.0504383	0.0440509	0.0383917	0.0333098	0.0286894	0.0244394	0.0205077	0.0170641	0.0141852	0.0118151	0.00991113	0.00844169	0.00738369	0.00672009	0.00643522	0.00637776	0.00633734	0.00629743	0.00625802	0.0062191	0.00618067	0.00593794	-0.000203507
686	0.0594795	0.057557	0.0607678	0.0628566	0.0624911	0.0601927	0.0563974	0.0514417	0.0455656	0.0389233	0.0317047	0.0251155	0.0197295	0.0153735	0.0119201	0.00928219	0.00740132	0.00623861	0.00576326	0.00570053	0.00566822	0.00563627	0.00560468	0.00557344	0.00554255	0.00532827	-0.000182726
687	0.0628172	0.0603117	0.0622448	0.063169	0.0619668	0.0591062	0.0549656	0.0498296	0.0438961	0.0372869	0.0301644	0.0236689	0.0183469	0.0140333	0.010607	0.00798619	0.0061164	0.00496267	0.0044977	0.00444756	0.00442787	0.00440835	0.004389	0.00436982	0.00435081	0.00418756	-0.000143776
688	0.0863119	0.0786775	0.0693257	0.0607171	0.0532927	0.0467806	0.0409812	0.035744	0.0309526	0.0265151	0.0223815	0.0187573	0.0157357	0.0132536	0.0112626	0.0097268	0.00861956	0.00792102	0.00761299	0.00753878	0.00748237	0.0074268	0.00737205	0.0073181	0.00726493	0.00697212	-0.000238696
689	0.0848425	0.077694	0.0696623	0.062178	0.0555033	0.0494632	0.0439228	0.038776	0.0339365	0.0293326	0.0249363	0.0210536	0.0178277	0.0151854	0.0130697	0.0114382	0.0102594	0.00950929	0.00916604	0.00906559	0.00898414	0.00890414	0.00882556	0.00874835	0.00867248	0.00831132	-0.000284154
690	0.0609976	0.0586894	0.0608004	0.0620429	0.0612913	0.0589713	0.0554346	0.050953	0.0457226	0.0398733	0.0335706	0.0278312	0.0231379	0.0193436	0.016336	0.0140348	0.0123818	0.0113343	0.010856	0.0107157	0.0106021	0.0104908	0.0103819	0.0102752	0.0101707	0.00973273	-0.000332266
691	0.0651739	0.0621042	0.0625395	0.0622991	0.0605286	0.0575711	0.0536984	0.0491135	0.043959	0.0383254	0.0323424	0.0269096	0.0224563	0.018849	0.0159853	0.0137914	0.0122135	0.011212	0.0107528	0.0106158	0.0105043	0.0103951	0.0102881	0.0101834	0.0100807	0.00964743	-0.000329383
692	0.0646591	0.0617109	0.0624619	0.0624641	0.0608086	0.0578654	0.0539286	0.0492184	0.0438888	0.038037	0.0318001	0.0261314	0.0214866	0.0177253	0.014741	0.0124579	0.0108218	0.00979368	0.00934056	0.00922984	0.00914543	0.00906255	0.00898116	0.00890121	0.00882268	0.008454	-0.00028899
693	0.0614541	0.0591063	0.0612082	0.0623713	0.0614645	0.0589343	0.0551466	0.050381	0.0448366	0.0386413	0.031961	0.0258734	0.020893	0.0168641	0.0136703	0.0112301	0.00948669	0.00840042	0.00793843	0.0078493	0.00778816	0.00772798	0.00766871	0.00761035	0.00755287	0.00724638	-0.000248016
694	0.0602089	0.0581126	0.0608354	0.0625131	0.0619048	0.0594985	0.0556986	0.0508162	0.0450727	0.0386098	0.031607	0.0252176	0.0199919	0.0157644	0.0124127	0.00985231	0.00802582	0.00689446	0.00642696	0.00635734	0.00631718	0.00627753	0.00623837	0.00619969	0.00616149	0.00591963	-0.000202883
695	0.0815179	0.0750922	0.0684617	0.0621744	0.0563401	0.0508734	0.0457027	0.0407663	0.03601	0.0313847	0.0268837	0.0228865	0.0195724	0.016862	0.0146932	0.0130195	0.0118057	0.0110248	0.0106524	0.0105231	0.0104135	0.0103062	0.010201	0.010098	0.00999708	0.00956819	-0.000326704
696	0.0781607	0.0724816	0.0674083	0.0624393	0.0574929	0.0525861	0.0477219	0.0428929	0.0380839	0.0332731	0.0284815	0.0241981	0.0206564	0.0177663	0.0154577	0.013678	0.012388	0.0115574	0.0111592	0.0110181	0.010898	0.0107805	0.0106655	0.010553	0.0104428	0.00999034	-0.000340971
697	0.0737183	0.0689769	0.0658589	0.0625547	0.058727	0.0545155	0.0500178	0.0452978	0.0403928	0.0353183	0.0301319	0.0254642	0.0216172	0.0184868	0.0159917	0.0140721	0.0126834	0.0117917	0.0113671	0.0112199	0.0110954	0.0109737	0.0108545	0.010738	0.0106239	0.0101618	-0.000346762
698	0.0688795	0.0651035	0.0640199	0.0624643	0.0598125	0.0563235	0.052194	0.0475661	0.0425357	0.0371599	0.0315371	0.0264485	0.022268	0.0188753	0.0161775	0.0141067	0.0126131	0.0116592	0.0112126	0.0110672	0.010946	0.0108275	0.0107115	0.010598	0.0104869	0.0100321	-0.000342381
699	0.0537167	0.0509342	0.0481598	0.045157	0.0419238	0.0385014	0.0349165	0.0311838	0.0273078	0.0232833	0.0191426	0.015366	0.0122041	0.00959847	0.00750353	0.0058871	0.00472692	0.00400794	0.00371682	0.0036843	0.00367078	0.00365735	0.00364403	0.0036308	0.00361766	0.00348447	-0.000119722
700	0.0557939	0.052645	0.0489876	0.0451976	0.0414109	0.0376256	0.0338346	0.0300266	0.026186	0.0222938	0.018366	0.0148041	0.0118175	0.00935328	0.00737028	0.00583921	0.0047397	0.00405782	0.00378102	0.00374902	0.00373502	0.00372112	0.00370733	0.00369363	0.00368004	0.00354433	-0.000121772
701	0.0509573	0.048508	0.0462657	0.0437601	0.0409317	0.0378361	0.0345128	0.0309873	0.0272731	0.0233727	0.0193253	0.0156227	0.012523	0.00996918	0.0079163	0.00633252	0.00519552	0.00448993	0.00420198	0.00416615	0.00414886	0.00413172	0.00411472	0.00409786	0.00408114	0.00392906	-0.000134936
[truncated: 1,529 more rows]

## Sheet: VertexArea_GrowthRate_L_hippo
Vertex	Month1	Month2	Month3	Month4	Month5	Month6	Month7	Month8	Month9	Month10	Month11	Month12	Month13	Month14	Month15	Month16	Month17	Month18	Month19	Month20	Month21	Month22	Month23	Month24	Month25	Month26	Month27
[truncated: 2,264 more rows]

## Sheet: VertexArea_GrowthRate_L_palli
Vertex	Month1	Month2	Month3	Month4	Month5	Month6	Month7	Month8	Month9	Month10	Month11	Month12	Month13	Month14	Month15	Month16	Month17	Month18	Month19	Month20	Month21	Month22	Month23	Month24	Month25	Month26	Month27
[truncated: 1,088 more rows]

[truncated: 8 more sheets: VertexArea_GrowthRate_L_puta, VertexArea_GrowthRate_L_thala, VertexArea_GrowthRate_R_amyg, VertexArea_GrowthRate_R_caud, VertexArea_GrowthRate_R_hippo, VertexArea_GrowthRate_R_palli, VertexArea_GrowthRate_R_puta, VertexArea_GrowthRate_R_thala]
