# Supplementary material for: Four-dimensional mapping of dynamic longitudinal brain subcortical development and early learning functions in infants
Source: Nat Commun. 2023 Jun 22;14:3727. doi: 10.1038/s41467-023-38974-9 (PMC10287661; doi:10.1038/s41467-023-38974-9)
Supplement: Supplementary file 6 — Source data [file 41467_2023_38974_MOESM6_ESM.zip › Source_data.xlsx]

## Sheet: Fig.1
	Thal_L						Thal_R						Caud_L						Caud_R						Puta_L						Puta_R						Pall_L						Pall_R						Hipp_L
	Female			Male			Female			Male			Female			Male			Female			Male			Female			Male			Female			Male			Female			Male			Female			Male			Female
Age (in days)	Fit	ul	ll	Fit	ul	ll	Fit	ul	ll	Fit	ul	ll	Fit	ul	ll	Fit	ul	ll	Fit	ul	ll	Fit	ul	ll	Fit	ul	ll	Fit	ul	ll	Fit	ul	ll	Fit	ul	ll	Fit	ul	ll	Fit	ul	ll	Fit	ul	ll	Fit	ul	ll	Fit
0	4074.43	4502.34	3646.52	4408.75	4894.41	3923.1	4237.7	4694.59	3780.81	4584.59	5063.93	4105.25	1806.93	2147.82	1466.05	1848.99	2186.51	1511.48	1799.38	2086.81	1511.95	1875.89	2160.63	1591.15	2058.76	2304.69	1812.83	2148.94	2394.46	1903.42	2073.72	2349.04	1798.39	2180.54	2436.11	1924.98	765.23	885.382	645.079	810.019	934.677	685.361	762.634	889.243	636.026	815.46	942.708	688.212	1491.41
1	4084.7	4510.06	3659.34	4419.06	4901.73	3936.39	4247.27	4701.33	3793.2	4594.12	5070.4	4117.84	1809.58	2148.99	1470.16	1851.7	2187.71	1515.7	1802.52	2088.74	1516.3	1879.04	2162.53	1595.54	2062.97	2308.24	1817.71	2153.36	2398.18	1908.54	2077.87	2352.41	1803.33	2184.85	2439.65	1930.05	768.07	887.473	648.668	812.886	936.748	689.025	766.092	891.89	640.294	818.936	945.351	692.522	1492.96
2	4094.97	4517.79	3672.15	4429.37	4909.07	3949.68	4256.84	4708.08	3805.59	4603.66	5076.89	4130.42	1812.22	2150.16	1474.28	1854.41	2188.91	1519.92	1805.66	2090.67	1520.66	1882.19	2164.44	1599.94	2067.19	2311.8	1822.58	2157.78	2401.91	1913.65	2082.03	2355.78	1808.28	2189.15	2443.18	1935.13	770.91	889.566	652.255	815.754	938.821	692.686	769.55	894.54	644.56	822.412	947.995	696.829	1494.52
3	4105.24	4525.52	3684.96	4439.68	4916.41	3962.95	4266.41	4714.84	3817.97	4613.19	5083.38	4143	1814.86	2151.34	1478.39	1857.12	2190.11	1524.14	1808.81	2092.6	1525.01	1885.34	2166.35	1604.33	2071.4	2315.35	1827.45	2162.2	2405.63	1918.77	2086.19	2359.16	1813.22	2193.46	2446.71	1940.2	773.75	891.661	655.84	818.621	940.896	696.346	773.008	897.192	648.824	825.888	950.642	701.135	1496.07
4	4115.51	4533.27	3697.76	4449.99	4923.76	3976.22	4275.98	4721.61	3830.34	4622.73	5089.88	4155.57	1817.5	2152.52	1482.49	1859.83	2191.31	1528.35	1811.95	2094.54	1529.36	1888.49	2168.26	1608.72	2075.61	2318.9	1832.32	2166.62	2409.36	1923.88	2090.35	2362.53	1818.17	2197.76	2450.25	1945.27	776.59	893.758	659.423	821.488	942.973	700.004	776.466	899.845	653.086	829.364	953.29	705.438	1497.62
5	4125.78	4541.01	3710.55	4460.3	4931.12	3989.48	4285.55	4728.39	3842.71	4632.26	5096.39	4168.13	1820.15	2153.7	1486.6	1862.54	2192.52	1532.56	1815.09	2096.48	1533.7	1891.64	2170.17	1613.11	2079.83	2322.46	1837.19	2171.04	2413.09	1928.99	2094.51	2365.9	1823.11	2202.07	2453.79	1950.35	779.43	895.857	663.004	824.356	945.052	703.659	779.923	902.502	657.345	832.84	955.941	709.74	1499.17
6	4136.06	4548.77	3723.34	4470.61	4938.49	4002.73	4295.12	4735.17	3855.06	4641.8	5102.91	4180.68	1822.79	2154.88	1490.7	1865.25	2193.73	1536.77	1818.24	2098.42	1538.05	1894.79	2172.09	1617.49	2084.04	2326.02	1842.06	2175.46	2416.82	1934.1	2098.66	2369.27	1828.05	2206.37	2457.32	1955.42	782.27	897.957	666.583	827.223	947.133	707.313	783.381	905.16	661.603	836.316	958.594	714.039	1500.73
7	4146.33	4556.54	3736.12	4480.92	4945.86	4015.98	4304.69	4741.96	3867.41	4651.33	5109.44	4193.23	1825.43	2156.07	1494.8	1867.96	2194.95	1540.97	1821.38	2100.37	1542.39	1897.94	2174.01	1621.87	2088.25	2329.57	1846.93	2179.88	2420.55	1939.21	2102.82	2372.65	1833	2210.68	2460.86	1960.49	785.11	900.06	670.16	830.09	949.216	710.964	786.839	907.82	665.858	839.792	961.249	718.336	1502.28
8	4156.6	4564.31	3748.89	4491.23	4953.25	4029.21	4314.26	4748.76	3879.75	4660.87	5115.97	4205.76	1828.07	2157.26	1498.89	1870.67	2196.16	1545.18	1824.52	2102.32	1546.73	1901.09	2175.93	1626.25	2092.47	2333.13	1851.8	2184.3	2424.28	1944.32	2106.98	2376.02	1837.94	2214.98	2464.4	1965.56	787.95	902.166	673.735	832.958	951.302	714.614	790.297	910.483	670.111	843.268	963.906	722.631	1503.83
9	4166.87	4572.09	3761.65	4501.54	4960.64	4042.44	4323.83	4755.57	3892.08	4670.4	5122.51	4218.29	1830.72	2158.45	1502.98	1873.38	2197.38	1549.37	1827.66	2104.27	1551.06	1904.24	2177.86	1630.63	2096.68	2336.69	1856.67	2188.72	2428.01	1949.43	2111.14	2379.4	1842.88	2219.28	2467.94	1970.63	790.79	904.273	677.307	835.825	953.389	718.261	793.755	913.148	674.361	846.744	966.566	726.923	1505.39
10	4177.14	4579.88	3774.4	4511.85	4968.04	4055.65	4333.39	4762.39	3904.4	4679.94	5129.07	4230.81	1833.36	2159.64	1507.07	1876.09	2198.61	1553.57	1830.81	2106.22	1555.4	1907.39	2179.78	1635	2100.89	2340.25	1861.54	2193.14	2431.74	1954.54	2115.3	2382.77	1847.82	2223.59	2471.48	1975.7	793.63	906.383	680.878	838.692	955.479	721.905	797.212	915.816	678.609	850.221	969.227	731.214	1506.94
11	4187.41	4587.67	3787.15	4522.16	4975.46	4068.86	4342.96	4769.21	3916.72	4689.47	5135.63	4243.31	1836	2160.84	1511.16	1878.8	2199.84	1557.76	1833.95	2108.17	1559.73	1910.54	2181.71	1639.37	2105.11	2343.81	1866.41	2197.56	2435.47	1959.64	2119.45	2386.15	1852.76	2227.89	2475.02	1980.77	796.47	908.494	684.446	841.56	957.571	725.548	800.67	918.485	682.855	853.697	971.892	735.501	1508.49
12	4197.68	4595.48	3799.88	4532.47	4982.88	4082.06	4352.53	4776.04	3929.02	4699	5142.2	4255.81	1838.64	2162.05	1515.24	1881.51	2201.07	1561.95	1837.09	2110.13	1564.06	1913.69	2183.65	1643.74	2109.32	2347.37	1871.27	2201.98	2439.2	1964.75	2123.61	2389.53	1857.7	2232.2	2478.56	1985.84	799.31	910.608	688.011	844.427	959.666	729.188	804.128	921.158	687.098	857.172	974.558	739.787	1510.05
13	4207.95	4603.29	3812.61	4542.77	4990.31	4095.24	4362.1	4782.89	3941.32	4708.54	5148.78	4268.3	1841.29	2163.25	1519.32	1884.22	2202.3	1566.13	1840.24	2112.09	1568.38	1916.84	2185.58	1648.1	2113.53	2350.93	1876.14	2206.4	2442.94	1969.85	2127.77	2392.9	1862.63	2236.5	2482.1	1990.9	802.149	912.725	691.574	847.294	961.762	732.825	807.585	923.832	691.338	860.648	977.227	744.069	1511.6
14	4218.22	4611.11	3825.32	4553.08	4997.75	4108.41	4371.67	4789.74	3953.6	4718.07	5155.36	4280.78	1843.93	2164.46	1523.4	1886.93	2203.54	1570.32	1843.38	2114.06	1572.7	1919.99	2187.52	1652.46	2117.75	2354.49	1881	2210.82	2446.67	1974.96	2131.93	2396.28	1867.57	2240.81	2485.64	1995.97	804.989	914.843	695.134	850.16	963.861	736.459	811.042	926.509	695.575	864.123	979.897	748.348	1513.15
15	4228.48	4618.94	3838.03	4563.38	5005.19	4121.58	4381.23	4796.6	3965.87	4727.6	5161.96	4293.24	1846.57	2165.68	1527.47	1889.64	2204.78	1574.49	1846.52	2116.03	1577.02	1923.14	2189.47	1656.82	2121.96	2358.05	1885.86	2215.24	2450.41	1980.06	2136.08	2399.66	1872.51	2245.11	2489.19	2001.03	807.827	916.963	698.691	853.026	965.962	740.09	814.498	929.188	699.808	867.597	982.57	752.624	1514.7
16	4238.74	4626.77	3850.72	4573.69	5012.65	4134.72	4390.79	4803.46	3978.12	4737.13	5168.56	4305.69	1849.22	2166.89	1531.54	1892.35	2206.02	1578.67	1849.67	2118	1581.34	1926.29	2191.41	1661.18	2126.17	2361.62	1890.73	2219.65	2454.15	1985.16	2140.24	2403.04	1877.44	2249.41	2492.73	2006.1	810.665	919.086	702.244	855.891	968.065	743.718	817.953	931.868	704.037	871.07	985.245	756.895	1516.26
17	4249.01	4634.61	3863.4	4583.99	5020.11	4147.86	4400.35	4810.33	3990.37	4746.65	5175.17	4318.12	1851.86	2168.11	1535.6	1895.06	2207.27	1582.84	1852.81	2119.97	1585.65	1929.44	2193.36	1665.53	2130.38	2365.18	1895.59	2224.07	2457.88	1990.26	2144.4	2406.42	1882.37	2253.72	2496.27	2011.16	813.502	921.21	705.794	858.756	970.17	747.342	821.406	934.55	708.262	874.542	987.921	761.163	1517.81
18	4259.26	4642.46	3876.06	4594.28	5027.59	4160.98	4409.91	4817.22	4002.6	4756.17	5181.79	4330.54	1854.5	2169.34	1539.67	1897.77	2208.53	1587.01	1855.95	2121.95	1589.96	1932.6	2195.31	1669.88	2134.6	2368.75	1900.45	2228.49	2461.62	1995.36	2148.56	2409.81	1887.31	2258.02	2499.82	2016.22	816.338	923.337	709.34	861.62	972.277	750.962	824.859	937.235	712.483	878.013	990.599	765.426	1519.36
19	4269.51	4650.32	3888.71	4604.57	5035.07	4174.08	4419.46	4824.1	4014.81	4765.68	5188.42	4342.95	1857.15	2170.57	1543.72	1900.48	2209.78	1591.17	1859.1	2123.93	1594.27	1935.75	2197.27	1674.22	2138.81	2372.31	1905.31	2232.91	2465.36	2000.46	2152.71	2413.19	1892.24	2262.32	2503.37	2021.28	819.174	925.465	712.882	864.482	974.386	754.578	828.31	939.921	716.699	881.482	993.279	769.685	1520.92
20	4279.76	4658.18	3901.35	4614.86	5042.55	4187.16	4429	4831	4027	4775.2	5195.06	4355.33	1859.79	2171.8	1547.78	1903.19	2211.05	1595.33	1862.24	2125.91	1598.57	1938.9	2199.23	1678.56	2143.02	2375.88	1910.17	2237.33	2469.1	2005.56	2156.87	2416.57	1897.17	2266.63	2506.91	2026.34	822.008	927.595	716.42	867.343	976.497	758.19	831.759	942.608	720.91	884.95	995.96	773.939	1522.47
21	4290.01	4666.04	3913.97	4625.14	5050.05	4200.23	4438.54	4837.9	4039.18	4784.7	5201.7	4367.7	1862.43	2173.04	1551.83	1905.9	2212.31	1599.49	1865.38	2127.9	1602.87	1942.05	2201.19	1682.9	2147.23	2379.44	1915.02	2241.75	2472.84	2010.66	2161.03	2419.95	1902.1	2270.93	2510.46	2031.4	824.84	929.727	719.953	870.203	978.609	761.797	835.207	945.297	725.116	888.415	998.643	778.188	1524.02
22	4300.24	4673.92	3926.57	4635.42	5057.55	4213.28	4448.07	4844.81	4051.34	4794.2	5208.35	4380.05	1865.08	2174.28	1555.88	1908.61	2213.58	1603.64	1868.53	2129.89	1607.17	1945.2	2203.16	1687.24	2151.44	2383.01	1919.88	2246.17	2476.58	2015.75	2165.18	2423.34	1907.03	2275.23	2514.01	2036.46	827.671	931.861	723.482	873.062	980.724	765.4	838.652	947.988	729.316	891.879	1001.33	782.431	1525.57
23	4310.48	4681.8	3939.15	4645.69	5065.07	4226.31	4457.6	4851.72	4063.48	4803.69	5215	4392.38	1867.72	2175.53	1559.92	1911.32	2214.86	1607.78	1871.67	2131.88	1611.46	1948.35	2205.13	1691.57	2155.66	2386.58	1924.74	2250.58	2480.32	2020.85	2169.34	2426.72	1911.95	2279.54	2517.56	2041.51	830.501	933.996	727.005	875.919	982.84	768.997	842.095	950.68	733.511	895.34	1004.01	786.668	1527.13
24	4320.7	4689.68	3951.72	4655.95	5072.58	4239.32	4467.12	4858.64	4075.6	4813.18	5221.67	4404.69	1870.37	2176.78	1563.96	1914.03	2216.14	1611.93	1874.82	2133.88	1615.75	1951.5	2207.11	1695.9	2159.87	2390.14	1929.59	2255	2484.06	2025.94	2173.49	2430.11	1916.88	2283.84	2521.11	2046.57	833.329	936.134	730.524	878.774	984.958	772.589	845.536	953.373	737.699	898.799	1006.7	790.899	1528.68
25	4330.92	4697.57	3964.27	4666.21	5080.11	4252.31	4476.64	4865.57	4087.7	4822.66	5228.34	4416.98	1873.01	2178.03	1567.99	1916.75	2217.43	1616.07	1877.96	2135.89	1620.03	1954.65	2209.09	1700.22	2164.08	2393.71	1934.44	2259.42	2487.8	2031.03	2177.65	2433.49	1921.81	2288.14	2524.66	2051.62	836.155	938.272	734.037	881.627	987.078	776.176	848.974	956.067	741.881	902.256	1009.39	795.124	1530.23
26	4341.13	4705.47	3976.79	4676.46	5087.64	4265.27	4486.14	4872.5	4099.78	4832.13	5235.01	4429.24	1875.66	2179.3	1572.02	1919.46	2218.72	1620.2	1881.1	2137.89	1624.32	1957.81	2211.07	1704.54	2168.29	2397.28	1939.29	2263.83	2491.55	2036.12	2181.8	2436.88	1926.73	2292.44	2528.21	2056.67	838.978	940.413	737.544	884.478	989.2	779.757	852.41	958.763	746.057	905.709	1012.08	799.342	1531.78
27	4351.33	4713.37	3989.3	4686.7	5095.18	4278.22	4495.64	4879.44	4111.84	4841.59	5241.69	4441.48	1878.31	2180.56	1576.05	1922.17	2220.01	1624.34	1884.25	2139.9	1628.6	1960.96	2213.06	1708.86	2172.5	2400.85	1944.14	2268.25	2495.29	2041.21	2185.96	2440.26	1931.65	2296.74	2531.76	2061.72	841.8	942.554	741.046	887.328	991.323	783.332	855.842	961.459	750.225	909.16	1014.77	803.554	1533.33
28	4361.53	4721.27	4001.78	4696.93	5102.73	4291.14	4505.12	4886.38	4123.87	4851.04	5248.38	4453.7	1880.95	2181.83	1580.08	1924.89	2221.31	1628.46	1887.39	2141.92	1632.87	1964.11	2215.05	1713.17	2176.71	2404.42	1948.99	2272.67	2499.04	2046.3	2190.11	2443.65	1936.57	2301.04	2535.31	2066.77	844.62	944.698	744.542	890.175	993.447	786.902	859.271	964.156	754.386	912.607	1017.46	807.758	1534.89
29	4371.71	4729.18	4014.24	4707.15	5110.28	4304.03	4514.6	4893.32	4135.88	4860.48	5255.07	4465.89	1883.6	2183.11	1584.09	1927.6	2222.62	1632.59	1890.54	2143.94	1637.14	1967.26	2217.04	1717.48	2180.92	2407.99	1953.84	2277.08	2502.78	2051.38	2194.26	2447.04	1941.49	2305.34	2538.86	2071.82	847.437	946.842	748.031	893.019	995.574	790.464	862.697	966.854	758.539	916.051	1020.15	811.954	1536.44
30	4381.89	4737.09	4026.68	4717.37	5117.84	4316.9	4524.07	4900.28	4147.86	4869.92	5261.77	4478.06	1886.25	2184.39	1588.11	1930.32	2223.93	1636.71	1893.68	2145.96	1641.41	1970.41	2219.04	1721.79	2185.12	2411.56	1958.69	2281.5	2506.53	2056.47	2198.42	2450.43	1946.41	2309.64	2542.41	2076.87	850.251	948.988	751.515	895.861	997.701	794.021	866.119	969.553	762.685	919.491	1022.84	816.143	1537.99
31	4392.05	4745.01	4039.09	4727.57	5125.4	4329.75	4533.52	4907.23	4159.81	4879.34	5268.48	4490.2	1888.9	2185.68	1592.12	1933.03	2225.25	1640.82	1896.83	2147.98	1645.67	1973.57	2221.05	1726.09	2189.33	2415.13	1963.53	2285.91	2510.27	2061.55	2202.57	2453.81	1951.32	2313.94	2545.97	2081.91	853.063	951.136	754.991	898.7	999.83	797.57	869.537	972.252	766.823	922.928	1025.53	820.324	1539.54
32	4402.21	4752.93	4051.48	4737.77	5132.97	4342.56	4542.97	4914.19	4171.74	4888.75	5275.19	4502.31	1891.55	2186.97	1596.13	1935.75	2226.57	1644.93	1899.98	2150.02	1649.93	1976.72	2223.05	1730.39	2193.54	2418.7	1968.37	2290.32	2514.02	2066.63	2206.72	2457.2	1956.24	2318.24	2549.52	2086.95	855.872	953.285	758.46	901.537	1001.96	801.112	872.952	974.951	770.952	926.361	1028.23	824.496	1541.09
33	4412.35	4760.86	4063.85	4747.95	5140.55	4355.35	4552.4	4921.16	4183.65	4898.15	5281.9	4514.39	1894.2	2188.27	1600.13	1938.47	2227.9	1649.03	1903.12	2152.05	1654.19	1979.87	2225.07	1734.68	2197.74	2422.28	1973.21	2294.74	2517.77	2071.71	2210.87	2460.59	1961.15	2322.53	2553.07	2092	858.679	955.434	761.923	904.37	1004.09	804.648	876.362	977.651	775.073	929.79	1030.92	828.66	1542.64
34	4422.48	4768.78	4076.18	4758.12	5148.13	4368.11	4561.82	4928.12	4195.52	4907.53	5288.62	4526.44	1896.85	2189.57	1604.13	1941.19	2229.24	1653.14	1906.27	2154.09	1658.44	1983.03	2227.09	1738.97	2201.95	2425.85	1978.05	2299.15	2521.51	2076.78	2215.02	2463.98	1966.06	2326.83	2556.63	2097.03	861.482	957.585	765.378	907.201	1006.23	808.175	879.768	980.352	779.185	933.214	1033.61	832.815	1544.19
35	4432.6	4776.72	4088.49	4768.28	5155.71	4380.85	4571.23	4935.1	4207.36	4916.9	5295.34	4538.46	1899.5	2190.88	1608.12	1943.91	2230.58	1657.23	1909.41	2156.14	1662.69	1986.18	2229.11	1743.25	2206.16	2429.42	1982.89	2303.56	2525.26	2081.86	2219.17	2467.37	1970.97	2331.13	2560.18	2102.07	864.282	959.738	768.826	910.028	1008.36	811.695	883.17	983.052	783.288	936.634	1036.31	836.961	1545.74
36	4442.71	4784.65	4100.77	4778.43	5163.31	4393.55	4580.62	4942.07	4219.18	4926.26	5302.07	4550.45	1902.15	2192.2	1612.11	1946.62	2231.93	1661.32	1912.56	2158.19	1666.93	1989.33	2231.14	1747.53	2210.36	2432.99	1987.73	2307.97	2529.01	2086.93	2223.32	2470.76	1975.88	2335.42	2563.74	2107.11	867.078	961.891	772.266	912.852	1010.5	815.208	886.567	985.753	787.381	940.049	1039	841.097	1547.29
37	4452.81	4792.59	4113.03	4788.56	5170.9	4406.22	4590	4949.05	4230.96	4935.61	5308.81	4562.41	1904.81	2193.52	1616.09	1949.35	2233.28	1665.41	1915.71	2160.24	1671.17	1992.49	2233.17	1751.81	2214.57	2436.57	1992.56	2312.38	2532.76	2092.01	2227.47	2474.15	1980.79	2339.72	2567.29	2112.14	869.871	964.045	775.697	915.672	1012.63	818.712	889.959	988.453	791.464	943.459	1041.69	845.224	1548.84
38	4462.89	4800.52	4125.25	4798.68	5178.5	4418.86	4599.37	4956.03	4242.71	4944.94	5315.54	4574.34	1907.46	2194.85	1620.07	1952.07	2234.64	1669.49	1918.85	2162.3	1675.41	1995.64	2235.21	1756.08	2218.77	2440.14	1997.4	2316.79	2536.51	2097.08	2231.62	2477.54	1985.69	2344.01	2570.85	2117.17	872.661	966.2	779.121	918.489	1014.77	822.207	893.346	991.154	795.537	946.864	1044.39	849.34	1550.39
39	4472.96	4808.47	4137.45	4808.79	5186.11	4431.46	4608.72	4963.01	4254.42	4954.26	5322.28	4586.23	1910.12	2196.19	1624.05	1954.79	2236.01	1673.57	1922	2164.36	1679.64	1998.8	2237.25	1760.35	2222.97	2443.71	2002.23	2321.2	2540.26	2102.14	2235.76	2480.93	1990.59	2348.3	2574.4	2122.2	875.446	968.356	782.537	921.302	1016.91	825.695	896.728	993.854	799.601	950.264	1047.08	853.447	1551.94
40	4483.01	4816.41	4149.61	4818.88	5193.72	4444.03	4618.05	4970	4266.11	4963.56	5329.03	4598.09	1912.77	2197.53	1628.02	1957.51	2237.38	1677.64	1925.15	2166.43	1683.86	2001.95	2239.3	1764.61	2227.17	2447.29	2007.06	2325.61	2544.01	2107.21	2239.91	2484.33	1995.49	2352.6	2577.96	2127.23	878.228	970.513	785.943	924.111	1019.05	829.173	900.104	996.554	803.653	953.659	1049.77	857.543	1553.49
41	4493.05	4824.35	4161.74	4828.95	5201.34	4456.57	4627.37	4976.99	4277.76	4972.84	5335.77	4609.91	1915.43	2198.88	1631.98	1960.24	2238.76	1681.71	1928.3	2168.51	1688.09	2005.11	2241.35	1768.87	2231.37	2450.86	2011.89	2330.02	2547.76	2112.27	2244.05	2487.72	2000.39	2356.89	2581.52	2132.26	881.006	972.671	789.341	926.917	1021.19	832.642	903.474	999.254	807.695	957.048	1052.47	861.627	1555.04
42	4503.07	4832.3	4173.84	4839.01	5208.95	4469.07	4636.67	4983.98	4289.37	4982.11	5342.52	4621.69	1918.09	2200.23	1635.94	1962.96	2240.15	1685.77	1931.45	2170.59	1692.3	2008.27	2243.41	1773.12	2235.57	2454.44	2016.71	2334.42	2551.51	2117.34	2248.2	2491.11	2005.29	2361.18	2585.08	2137.28	883.78	974.83	792.73	929.718	1023.33	836.103	906.839	1001.95	811.726	960.431	1055.16	865.701	1556.59
43	4513.07	4840.24	4185.9	4849.06	5216.58	4481.54	4645.96	4990.97	4300.95	4991.36	5349.28	4633.44	1920.75	2201.59	1639.9	1965.69	2241.54	1689.83	1934.59	2172.67	1696.52	2011.42	2245.47	1777.37	2239.77	2458.01	2021.53	2338.83	2555.26	2122.4	2252.34	2494.5	2010.18	2365.47	2588.63	2142.3	886.549	976.989	796.11	932.515	1025.48	839.553	910.198	1004.65	815.745	963.808	1057.85	869.764	1558.14
44	4523.06	4848.19	4197.94	4859.09	5224.2	4493.97	4655.22	4997.96	4312.49	5000.59	5356.03	4645.15	1923.41	2202.96	1643.85	1968.41	2242.94	1693.88	1937.74	2174.76	1700.73	2014.58	2247.54	1781.61	2243.97	2461.59	2026.36	2343.23	2559.01	2127.46	2256.49	2497.89	2015.08	2369.76	2592.19	2147.32	889.314	979.148	799.48	935.307	1027.62	842.995	913.551	1007.35	819.753	967.179	1060.54	873.814	1559.69
45	4533.04	4856.14	4209.93	4869.1	5231.83	4506.37	4664.47	5004.95	4323.99	5009.8	5362.79	4656.81	1926.07	2204.33	1647.8	1971.14	2244.35	1697.93	1940.89	2176.86	1704.93	2017.73	2249.62	1785.85	2248.17	2465.16	2031.18	2347.64	2562.76	2132.51	2260.63	2501.29	2019.97	2374.05	2595.75	2152.34	892.075	981.309	802.841	938.095	1029.76	846.426	916.897	1010.05	823.748	970.543	1063.23	877.853	1561.23
46	4542.99	4864.09	4221.9	4879.09	5239.47	4518.72	4673.7	5011.95	4335.46	5019	5369.55	4668.44	1928.73	2205.72	1651.74	1973.87	2245.77	1701.97	1944.04	2178.96	1709.13	2020.89	2251.7	1790.08	2252.37	2468.74	2035.99	2352.04	2566.52	2137.57	2264.77	2504.68	2024.85	2378.33	2599.31	2157.36	894.831	983.469	806.192	940.878	1031.91	849.847	920.237	1012.74	827.732	973.901	1065.92	881.879	1562.78
47	4552.93	4872.04	4233.82	4889.07	5247.1	4531.04	4682.91	5018.94	4346.88	5028.17	5376.31	4680.03	1931.39	2207.11	1655.68	1976.6	2247.19	1706.01	1947.19	2181.06	1713.32	2024.05	2253.79	1794.31	2256.56	2472.32	2040.81	2356.44	2570.27	2142.62	2268.91	2508.07	2029.74	2382.62	2602.87	2162.37	897.582	985.631	809.533	943.656	1034.05	853.258	923.57	1015.44	831.703	977.252	1068.61	885.893	1564.33
48	4562.85	4879.99	4245.71	4899.03	5254.74	4543.31	4692.1	5025.94	4358.27	5037.33	5383.08	4691.58	1934.06	2208.5	1659.61	1979.33	2248.62	1710.04	1950.34	2183.18	1717.51	2027.21	2255.88	1798.54	2260.76	2475.89	2045.62	2360.84	2574.02	2147.67	2273.05	2511.47	2034.62	2386.9	2606.43	2167.38	900.328	987.792	812.864	946.43	1036.2	856.659	926.896	1018.13	835.661	980.597	1071.3	889.895	1565.88
49	4572.75	4887.93	4257.56	4908.96	5262.38	4555.55	4701.27	5032.93	4369.61	5046.46	5389.84	4703.08	1936.72	2209.91	1663.53	1982.06	2250.06	1714.06	1953.5	2185.29	1721.7	2030.37	2257.98	1802.76	2264.95	2479.47	2050.44	2365.25	2577.78	2152.71	2277.18	2514.86	2039.51	2391.19	2609.99	2172.39	903.069	989.954	816.184	949.198	1038.35	860.049	930.215	1020.82	839.607	983.934	1073.99	893.883	1567.42
50	4582.63	4895.88	4269.38	4918.88	5270.02	4567.74	4710.42	5039.93	4380.92	5055.58	5396.61	4714.54	1939.39	2211.32	1667.46	1984.8	2251.51	1718.08	1956.65	2187.42	1725.88	2033.53	2260.08	1806.97	2269.14	2483.04	2055.25	2369.64	2581.53	2157.76	2281.32	2518.25	2044.39	2395.47	2613.55	2177.4	905.805	992.116	819.493	951.961	1040.5	863.428	933.527	1023.51	843.539	987.264	1076.67	897.858	1568.97
51	4592.49	4903.82	4281.15	4928.78	5277.67	4579.89	4719.55	5046.92	4392.18	5064.67	5403.38	4725.96	1942.06	2212.74	1671.37	1987.53	2252.96	1722.1	1959.8	2189.54	1730.05	2036.68	2262.19	1811.18	2273.34	2486.62	2060.05	2374.04	2585.29	2162.8	2285.45	2521.65	2049.26	2399.75	2617.1	2182.4	908.535	994.278	822.792	954.719	1042.64	866.796	936.831	1026.2	847.458	990.586	1079.35	901.819	1570.52
52	4602.33	4911.77	4292.89	4938.66	5285.32	4592	4728.65	5053.91	4403.39	5073.74	5410.14	4737.33	1944.72	2214.17	1675.28	1990.27	2254.43	1726.11	1962.95	2191.68	1734.23	2039.84	2264.31	1815.38	2277.53	2490.2	2064.86	2378.44	2589.04	2167.84	2289.59	2525.04	2054.14	2404.03	2620.67	2187.4	911.26	996.44	826.08	957.472	1044.79	870.152	940.127	1028.89	851.363	993.901	1082.04	905.767	1572.06
53	4612.15	4919.71	4304.58	4948.52	5292.96	4604.07	4737.73	5060.9	4414.57	5082.79	5416.91	4748.66	1947.4	2215.6	1679.19	1993	2255.9	1730.11	1966.1	2193.82	1738.39	2043	2266.43	1819.58	2281.72	2493.77	2069.66	2382.84	2592.79	2172.88	2293.72	2528.44	2059.01	2408.31	2624.23	2192.4	913.979	998.603	829.356	960.218	1046.94	873.497	943.416	1031.58	855.253	997.208	1084.72	909.7	1573.61
54	4621.94	4927.65	4316.24	4958.35	5300.61	4616.09	4746.79	5067.89	4425.7	5091.81	5423.68	4759.94	1950.07	2217.04	1683.09	1995.74	2257.37	1734.11	1969.26	2195.97	1742.55	2046.17	2268.56	1823.77	2285.91	2497.35	2074.46	2387.23	2596.55	2177.91	2297.85	2531.83	2063.88	2412.59	2627.79	2197.4	916.693	1000.76	832.621	962.959	1049.09	876.831	946.696	1034.26	859.13	1000.51	1087.39	913.619	1575.15
55	4631.72	4935.59	4327.85	4968.17	5308.26	4628.07	4755.83	5074.88	4436.78	5100.81	5430.45	4771.17	1952.74	2218.5	1686.98	1998.48	2258.86	1738.1	1972.41	2198.12	1746.71	2049.33	2270.69	1827.96	2290.09	2500.93	2079.26	2391.62	2600.3	2182.95	2301.98	2535.22	2068.75	2416.87	2631.35	2202.39	919.401	1002.93	835.875	965.694	1051.24	880.152	949.969	1036.95	862.992	1003.8	1090.07	917.523	1576.7
56	4641.47	4943.52	4339.42	4977.96	5315.91	4640	4764.84	5081.86	4447.81	5109.79	5437.22	4782.36	1955.41	2219.95	1690.87	2001.22	2260.36	1742.09	1975.57	2200.28	1750.86	2052.49	2272.83	1832.14	2294.28	2504.5	2084.05	2396.02	2604.06	2187.97	2306.11	2538.62	2073.61	2421.14	2634.91	2207.38	922.103	1005.09	839.117	968.424	1053.39	883.462	953.233	1039.63	866.84	1007.08	1092.75	921.413	1578.24
57	4651.2	4951.45	4350.94	4987.73	5323.57	4651.88	4773.82	5088.84	4458.8	5118.74	5443.98	4793.49	1958.09	2221.42	1694.76	2003.97	2261.86	1746.07	1978.72	2202.44	1755	2055.65	2274.98	1836.32	2298.46	2508.08	2088.85	2400.41	2607.82	2193	2310.24	2542.01	2078.47	2425.42	2638.47	2212.37	924.798	1007.25	842.346	971.147	1055.53	886.759	956.488	1042.3	870.672	1010.35	1095.42	925.287	1579.78
58	4660.91	4959.38	4362.43	4997.47	5331.22	4663.72	4782.79	5095.82	4469.75	5127.66	5450.75	4804.58	1960.77	2222.9	1698.64	2006.71	2263.37	1750.05	1981.88	2204.61	1759.14	2058.81	2277.14	1840.49	2302.65	2511.66	2093.64	2404.8	2611.57	2198.03	2314.37	2545.41	2083.33	2429.69	2642.03	2217.36	927.488	1009.41	845.564	973.863	1057.68	890.043	959.734	1044.98	874.49	1013.62	1098.09	929.147	1581.33
59	4670.59	4967.31	4373.87	5007.19	5338.87	4675.51	4791.72	5102.8	4480.64	5136.56	5457.51	4815.61	1963.45	2224.38	1702.51	2009.46	2264.9	1754.02	1985.03	2206.79	1763.28	2061.98	2279.3	1844.66	2306.83	2515.24	2098.43	2409.19	2615.33	2203.05	2318.5	2548.8	2088.19	2433.96	2645.59	2222.34	930.17	1011.57	848.769	976.574	1059.83	893.315	962.972	1047.65	878.291	1016.87	1100.76	932.99	1582.87
60	4680.24	4975.23	4385.26	5016.89	5346.52	4687.25	4800.63	5109.77	4491.49	5145.44	5464.28	4826.6	1966.13	2225.87	1706.38	2012.2	2266.43	1757.98	1988.19	2208.97	1767.4	2065.14	2281.46	1848.82	2311.01	2518.81	2103.21	2413.58	2619.08	2208.07	2322.62	2552.2	2093.04	2438.23	2649.15	2227.32	932.847	1013.73	851.962	979.277	1061.98	896.574	966.2	1050.32	882.077	1020.12	1103.42	936.818	1584.41
61	4689.88	4983.14	4396.61	5026.56	5354.17	4698.95	4809.51	5116.74	4502.28	5154.28	5471.04	4837.53	1968.81	2227.37	1710.24	2014.95	2267.97	1761.94	1991.35	2211.16	1771.53	2068.3	2283.64	1852.97	2315.19	2522.39	2107.99	2417.96	2622.84	2213.08	2326.74	2555.59	2097.89	2442.5	2652.71	2232.3	935.517	1015.89	855.142	981.974	1064.13	899.82	969.419	1052.99	885.847	1023.36	1106.08	940.63	1585.96
62	4699.48	4991.05	4407.91	5036.2	5361.82	4710.59	4818.36	5123.7	4513.02	5163.1	5477.8	4848.41	1971.49	2228.88	1714.1	2017.7	2269.51	1765.89	1994.5	2213.36	1775.65	2071.47	2285.82	1857.12	2319.37	2525.97	2112.77	2422.35	2626.6	2218.1	2330.86	2558.99	2102.74	2446.77	2656.27	2237.27	938.179	1018.05	858.309	984.665	1066.28	903.053	972.628	1055.66	889.601	1026.58	1108.74	944.425	1587.5
63	4709.06	4998.96	4419.17	5045.82	5369.46	4722.18	4827.19	5130.66	4523.72	5171.89	5484.55	4859.24	1974.18	2230.4	1717.95	2020.46	2271.07	1769.84	1997.66	2215.56	1779.76	2074.63	2288.01	1861.26	2323.55	2529.54	2117.55	2426.73	2630.35	2223.11	2334.98	2562.38	2107.59	2451.04	2659.84	2242.24	940.835	1020.21	861.463	987.348	1068.42	906.272	975.828	1058.32	893.339	1029.8	1111.4	948.203	1589.04
64	4718.62	5006.86	4430.38	5055.41	5377.11	4733.72	4835.99	5137.61	4534.36	5180.66	5491.3	4870.01	1976.86	2231.93	1721.8	2023.21	2272.64	1773.78	2000.82	2217.77	1783.87	2077.8	2290.2	1865.4	2327.72	2533.12	2122.33	2431.11	2634.11	2228.12	2339.1	2565.78	2112.43	2455.3	2663.4	2247.21	943.484	1022.36	864.604	990.024	1070.57	909.478	979.018	1060.98	897.059	1033.01	1114.06	951.965	1590.58
65	4728.15	5014.75	4441.54	5064.98	5384.75	4745.21	4844.75	5144.56	4544.95	5189.39	5498.05	4880.73	1979.55	2233.47	1725.64	2025.96	2274.22	1777.71	2003.98	2219.99	1787.97	2080.97	2292.41	1869.53	2331.9	2536.7	2127.1	2435.49	2637.87	2233.12	2343.22	2569.17	2117.27	2459.57	2666.96	2252.18	946.126	1024.52	867.732	992.693	1072.72	912.67	982.197	1063.63	900.763	1036.21	1116.71	955.71	1592.12
66	4737.64	5022.64	4452.65	5074.52	5392.39	4756.65	4853.49	5151.5	4555.48	5198.09	5504.8	4891.39	1982.24	2235.01	1729.47	2028.72	2275.8	1781.64	2007.14	2222.21	1792.07	2084.13	2294.61	1873.65	2336.07	2540.27	2131.87	2439.87	2641.62	2238.12	2347.33	2572.57	2122.1	2463.83	2670.52	2257.14	948.76	1026.67	870.846	995.355	1074.86	915.848	985.367	1066.28	904.45	1039.4	1119.35	959.437	1593.66
67	4747.12	5030.51	4463.72	5084.03	5400.02	4768.03	4862.2	5158.43	4565.97	5206.77	5511.54	4902	1984.93	2236.57	1733.3	2031.48	2277.4	1785.56	2010.3	2224.44	1796.16	2087.3	2296.83	1877.77	2340.24	2543.85	2136.63	2444.25	2645.38	2243.12	2351.45	2575.96	2126.94	2468.09	2674.08	2262.1	951.387	1028.83	873.946	998.009	1077.01	919.012	988.525	1068.93	908.12	1042.57	1122	963.147	1595.2
68	4756.56	5038.39	4474.73	5093.51	5407.66	4779.36	4870.88	5165.36	4576.39	5215.41	5518.27	4912.55	1987.63	2238.13	1737.12	2034.24	2279	1789.48	2013.46	2226.68	1800.24	2090.47	2299.05	1881.89	2344.41	2547.43	2141.4	2448.63	2649.14	2248.12	2355.56	2579.35	2131.77	2472.35	2677.64	2267.05	954.006	1030.98	877.033	1000.66	1079.15	922.162	991.674	1071.58	911.772	1045.74	1124.64	966.839	1596.74
69	4765.97	5046.25	4485.69	5102.96	5415.29	4790.64	4879.52	5172.28	4586.77	5224.02	5525	4923.04	1990.32	2239.71	1740.94	2037	2280.62	1793.39	2016.62	2228.92	1804.32	2093.64	2301.28	1885.99	2348.58	2551	2146.16	2453	2652.9	2253.11	2359.67	2582.75	2136.6	2476.61	2681.21	2272.01	956.618	1033.13	880.105	1003.29	1081.29	925.297	994.811	1074.22	915.406	1048.89	1127.28	970.513	1598.28
70	4775.36	5054.11	4496.61	5112.38	5422.91	4801.86	4888.14	5179.19	4597.08	5232.6	5531.73	4933.47	1993.02	2241.29	1744.75	2039.77	2282.24	1797.29	2019.78	2231.17	1808.4	2096.81	2303.52	1890.1	2352.75	2554.58	2150.92	2457.38	2656.65	2258.1	2363.78	2586.14	2141.42	2480.86	2684.77	2276.96	959.221	1035.28	883.163	1005.93	1083.43	928.418	997.937	1076.85	919.022	1052.04	1129.91	974.169	1599.81
71	4784.71	5061.95	4507.47	5121.78	5430.53	4813.02	4896.72	5186.09	4607.35	5241.15	5538.44	4943.85	1995.72	2242.88	1748.56	2042.53	2283.88	1801.19	2022.95	2233.43	1812.46	2099.98	2305.77	1894.19	2356.91	2558.16	2155.67	2461.75	2660.41	2263.09	2367.89	2589.54	2146.24	2485.12	2688.33	2281.9	961.817	1037.43	886.207	1008.55	1085.57	931.523	1001.05	1079.48	922.62	1055.17	1132.54	977.807	1601.35
72	4794.04	5069.79	4518.28	5131.14	5438.15	4824.13	4905.27	5192.98	4617.55	5249.66	5545.16	4954.17	1998.42	2244.48	1752.36	2045.3	2285.52	1805.08	2026.11	2235.69	1816.53	2103.15	2308.02	1898.28	2361.08	2561.73	2160.42	2466.12	2664.17	2268.07	2372	2592.93	2151.06	2489.37	2691.89	2286.84	964.404	1039.57	889.237	1011.16	1087.71	934.614	1004.16	1082.11	926.2	1058.29	1135.16	981.426	1602.89
73	4803.33	5077.62	4529.04	5140.47	5445.76	4835.19	4913.78	5199.87	4627.7	5258.14	5551.86	4964.42	2001.12	2246.09	1756.15	2048.07	2287.18	1808.96	2029.28	2237.97	1820.58	2106.32	2310.28	1902.36	2365.24	2565.31	2165.17	2470.49	2667.92	2273.05	2376.1	2596.33	2155.87	2493.62	2695.45	2291.78	966.984	1041.72	892.251	1013.77	1089.85	937.69	1007.25	1084.73	929.761	1061.4	1137.78	985.026	1604.43
74	4812.59	5085.44	4539.74	5149.77	5453.36	4846.18	4922.26	5206.74	4637.79	5266.59	5558.56	4974.62	2003.83	2247.72	1759.94	2050.84	2288.84	1812.84	2032.44	2240.24	1824.64	2109.49	2312.55	1906.44	2369.4	2568.88	2169.92	2474.85	2671.68	2278.03	2380.2	2599.72	2160.68	2497.87	2699.01	2296.72	969.554	1043.86	895.251	1016.37	1091.99	940.751	1010.33	1087.35	933.303	1064.5	1140.4	988.607	1605.96
75	4821.82	5093.24	4550.39	5159.04	5460.96	4857.12	4930.71	5213.6	4647.82	5275	5565.25	4984.75	2006.53	2249.35	1763.72	2053.62	2290.52	1816.71	2035.61	2242.53	1828.68	2112.67	2314.83	1910.51	2373.56	2572.46	2174.66	2479.22	2675.44	2283	2384.3	2603.11	2165.49	2502.11	2702.58	2301.65	972.117	1046	898.237	1018.96	1094.12	943.796	1013.4	1089.96	936.827	1067.59	1143.01	992.168	1607.5
76	4831.01	5101.04	4560.99	5168.27	5468.54	4868	4939.12	5220.46	4657.79	5283.38	5571.93	4994.83	2009.24	2250.99	1767.5	2056.39	2292.2	1820.58	2038.77	2244.82	1832.72	2115.84	2317.11	1914.57	2377.72	2576.03	2179.4	2483.58	2679.2	2287.97	2388.4	2606.51	2170.3	2506.36	2706.14	2306.58	974.67	1048.13	901.207	1021.54	1096.25	946.825	1016.45	1092.57	940.331	1070.66	1145.61	995.711	1609.03
77	4840.18	5108.82	4571.53	5177.48	5476.13	4878.83	4947.5	5227.3	4667.7	5291.72	5578.6	5004.84	2011.95	2252.64	1771.27	2059.17	2293.9	1824.44	2041.94	2247.12	1836.75	2119.02	2319.4	1918.63	2381.87	2579.61	2184.14	2487.95	2682.95	2292.94	2392.5	2609.9	2175.1	2510.6	2709.7	2311.51	977.215	1050.27	904.162	1024.11	1098.38	949.839	1019.5	1095.17	943.816	1073.72	1148.22	999.233	1610.57
78	4849.31	5116.59	4582.02	5186.64	5483.7	4889.59	4955.84	5234.12	4677.55	5300.02	5585.26	5014.79	2014.67	2254.3	1775.03	2061.95	2295.61	1828.29	2045.11	2249.43	1840.78	2122.19	2321.7	1922.68	2386.03	2583.18	2188.87	2492.31	2686.71	2297.9	2396.59	2613.29	2179.9	2514.85	2713.26	2316.43	979.751	1052.4	907.101	1026.67	1100.51	952.838	1022.53	1097.77	947.281	1076.77	1150.81	1002.74	1612.1
79	4858.4	5124.35	4592.46	5195.78	5491.27	4900.29	4964.14	5240.94	4687.34	5308.29	5591.91	5024.67	2017.38	2255.97	1778.79	2064.73	2297.33	1832.14	2048.28	2251.75	1844.8	2125.37	2324.01	1926.73	2390.18	2586.76	2193.6	2496.66	2690.47	2302.86	2400.69	2616.69	2184.69	2519.09	2716.82	2321.35	982.277	1054.53	910.026	1029.23	1102.64	955.82	1025.54	1100.36	950.727	1079.81	1153.4	1006.22	1613.63
80	4867.47	5132.1	4602.83	5204.88	5498.82	4910.94	4972.41	5247.74	4697.07	5316.52	5598.56	5034.49	2020.1	2257.65	1782.54	2067.52	2299.06	1835.98	2051.44	2254.07	1848.82	2128.54	2326.32	1930.77	2394.33	2590.33	2198.32	2501.02	2694.23	2307.81	2404.78	2620.08	2189.48	2523.32	2720.38	2326.26	984.795	1056.66	912.935	1031.77	1104.76	958.786	1028.55	1102.95	954.153	1082.83	1155.99	1009.68	1615.16
81	4876.49	5139.83	4613.15	5213.94	5506.37	4921.52	4980.63	5254.53	4706.74	5324.72	5605.19	5044.25	2022.82	2259.35	1786.29	2070.3	2300.79	1839.81	2054.61	2256.4	1852.83	2131.72	2328.64	1934.8	2398.48	2593.91	2203.05	2505.38	2697.98	2312.77	2408.87	2623.47	2194.27	2527.56	2723.94	2331.18	987.303	1058.78	915.828	1034.31	1106.88	961.736	1031.54	1105.53	957.559	1085.84	1158.56	1013.12	1616.7
82	4885.48	5147.54	4623.42	5222.97	5513.9	4932.04	4988.82	5261.3	4716.35	5332.87	5611.8	5053.94	2025.54	2261.05	1790.03	2073.09	2302.55	1843.63	2057.79	2258.74	1856.83	2134.9	2330.97	1938.83	2402.62	2597.48	2207.77	2509.73	2701.74	2317.72	2412.96	2626.86	2199.05	2531.79	2727.5	2336.08	989.802	1060.9	918.705	1036.83	1109	964.67	1034.52	1108.1	960.944	1088.84	1161.14	1016.55	1618.23
83	4894.44	5155.25	4633.63	5231.97	5521.43	4942.5	4996.97	5268.05	4725.89	5340.99	5618.41	5063.57	2028.26	2262.76	1793.76	2075.88	2304.31	1847.45	2060.96	2261.09	1860.83	2138.08	2333.31	1942.84	2406.77	2601.05	2212.48	2514.08	2705.5	2322.66	2417.04	2630.25	2203.83	2536.03	2731.06	2340.99	992.291	1063.01	921.566	1039.35	1111.11	967.587	1037.49	1110.66	964.309	1091.83	1163.7	1019.95	1619.76
84	4903.35	5162.93	4643.78	5240.92	5528.94	4952.9	5005.09	5274.8	4735.38	5349.06	5625	5073.13	2030.99	2264.48	1797.49	2078.67	2306.08	1851.27	2064.13	2263.44	1864.82	2141.26	2335.66	1946.86	2410.91	2604.63	2217.19	2518.43	2709.25	2327.6	2421.13	2633.65	2208.6	2540.26	2734.62	2345.89	994.77	1065.13	924.412	1041.86	1113.23	970.488	1040.44	1113.22	967.654	1094.8	1166.26	1023.33	1621.29
85	4912.24	5170.6	4653.87	5249.84	5536.45	4963.24	5013.16	5281.52	4744.8	5357.1	5631.58	5082.62	2033.72	2266.22	1801.21	2081.47	2307.86	1855.07	2067.3	2265.8	1868.81	2144.44	2338.01	1950.86	2415.05	2608.2	2221.9	2522.78	2713.01	2332.54	2425.21	2637.04	2213.38	2544.48	2738.18	2350.78	997.239	1067.24	927.241	1044.35	1115.34	973.372	1043.38	1115.77	970.978	1097.75	1168.82	1026.69	1622.82
86	4921.08	5178.25	4663.91	5258.73	5543.93	4973.52	5021.19	5288.23	4754.15	5365.1	5638.14	5092.05	2036.45	2267.96	1804.93	2084.27	2309.66	1858.87	2070.48	2268.17	1872.79	2147.62	2340.38	1954.86	2419.19	2611.77	2226.61	2527.12	2716.77	2337.47	2429.29	2640.43	2218.14	2548.71	2741.75	2355.67	999.699	1069.34	930.054	1046.84	1117.44	976.239	1046.3	1118.32	974.282	1100.69	1171.36	1030.02	1624.35
87	4929.88	5185.89	4673.88	5267.57	5551.41	4983.73	5029.18	5294.92	4763.44	5373.05	5644.69	5101.41	2039.18	2269.72	1808.64	2087.07	2311.46	1862.67	2073.65	2270.54	1876.76	2150.8	2342.75	1958.86	2423.33	2615.35	2231.31	2531.46	2720.52	2342.4	2433.36	2643.82	2222.91	2552.93	2745.3	2360.56	1002.15	1071.44	932.851	1049.32	1119.55	979.089	1049.21	1120.86	977.564	1103.62	1173.9	1033.34	1625.87
88	4938.65	5193.5	4683.8	5276.37	5558.87	4993.88	5037.13	5301.59	4772.67	5380.97	5651.23	5110.71	2041.91	2271.48	1812.34	2089.87	2313.28	1866.45	2076.83	2272.93	1880.73	2153.99	2345.13	1962.84	2427.46	2618.92	2236.01	2535.81	2724.28	2347.33	2437.44	2647.21	2227.67	2557.15	2748.86	2365.45	1004.59	1073.54	935.632	1051.78	1121.64	981.923	1052.1	1123.38	980.825	1106.53	1176.43	1036.64	1627.4
89	4947.38	5201.1	4693.66	5285.14	5566.32	5003.96	5045.03	5308.24	4781.83	5388.84	5657.74	5119.93	2044.65	2273.26	1816.04	2092.67	2315.11	1870.23	2080	2275.32	1884.69	2157.17	2347.52	1966.82	2431.6	2622.49	2240.7	2540.14	2728.04	2352.25	2441.51	2650.6	2232.42	2561.37	2752.42	2370.32	1007.02	1075.63	938.396	1054.24	1123.74	984.739	1054.99	1125.91	984.065	1109.43	1178.96	1039.91	1628.93
90	4956.07	5208.67	4703.46	5293.87	5573.75	5013.98	5052.9	5314.87	4790.93	5396.67	5664.24	5129.09	2047.39	2275.05	1819.73	2095.48	2316.95	1874.01	2083.18	2277.72	1888.64	2160.35	2349.91	1970.8	2435.73	2626.06	2245.39	2544.48	2731.79	2357.17	2445.58	2653.99	2237.18	2565.59	2755.98	2375.2	1009.43	1077.72	941.144	1056.68	1125.83	987.539	1057.85	1128.42	987.284	1112.32	1181.47	1043.16	1630.45
91	4964.72	5216.23	4713.2	5302.55	5581.17	5023.94	5060.72	5321.48	4799.96	5404.45	5670.72	5138.18	2050.13	2276.85	1823.42	2098.29	2318.8	1877.77	2086.36	2280.13	1892.59	2163.54	2352.32	1974.76	2439.85	2629.63	2250.08	2548.82	2735.55	2362.08	2449.65	2657.38	2241.93	2569.81	2759.54	2380.07	1011.84	1079.81	943.874	1059.12	1127.92	990.321	1060.7	1130.92	990.481	1115.19	1183.98	1046.39	1631.98
92	4973.32	5223.77	4722.88	5311.2	5588.57	5033.84	5068.49	5328.06	4808.92	5412.2	5677.19	5147.21	2052.88	2278.66	1827.1	2101.1	2320.67	1881.53	2089.54	2282.54	1896.54	2166.73	2354.73	1978.72	2443.98	2633.2	2254.76	2553.15	2739.31	2366.99	2453.72	2660.77	2246.67	2574.02	2763.1	2384.94	1014.24	1081.89	946.589	1061.54	1130	993.085	1063.54	1133.42	993.656	1118.04	1186.48	1049.6	1633.51
93	4981.89	5231.28	4732.5	5319.81	5595.95	5043.67	5076.23	5334.63	4817.82	5419.89	5683.63	5156.16	2055.63	2280.48	1830.78	2103.92	2322.54	1885.29	2092.72	2284.96	1900.47	2169.91	2357.15	1982.68	2448.11	2636.77	2259.44	2557.48	2743.06	2371.9	2457.78	2664.16	2251.41	2578.23	2766.66	2389.8	1016.62	1083.96	949.286	1063.96	1132.08	995.833	1066.36	1135.91	996.81	1120.88	1188.97	1052.78	1635.03
94	4990.42	5238.77	4742.06	5328.37	5603.31	5053.43	5083.91	5341.17	4826.66	5427.55	5690.05	5165.04	2058.38	2282.31	1834.44	2106.73	2324.43	1889.03	2095.9	2287.4	1904.4	2173.1	2359.58	1986.62	2452.23	2640.34	2264.12	2561.81	2746.82	2376.8	2461.84	2667.54	2256.15	2582.44	2770.22	2394.66	1019	1086.03	951.967	1066.36	1134.15	998.563	1069.16	1138.38	999.942	1123.7	1191.46	1055.95	1636.55
95	4998.9	5246.24	4751.56	5336.89	5610.66	5063.13	5091.56	5347.69	4835.42	5435.15	5696.45	5173.85	2061.13	2284.15	1838.11	2109.55	2326.33	1892.77	2099.08	2289.83	1908.33	2176.29	2362.02	1990.56	2456.35	2643.91	2268.79	2566.14	2750.57	2381.7	2465.9	2670.93	2260.88	2586.65	2773.78	2399.51	1021.36	1088.09	954.63	1068.75	1136.22	1001.27	1071.95	1140.85	1003.05	1126.51	1193.93	1059.09	1638.08
96	5007.34	5253.68	4760.99	5345.37	5617.98	5072.76	5099.15	5354.18	4844.12	5442.72	5702.83	5182.6	2063.88	2286.01	1841.76	2112.37	2328.24	1896.51	2102.26	2292.28	1912.25	2179.48	2364.47	1994.5	2460.47	2647.48	2273.46	2570.46	2754.33	2386.59	2469.96	2674.32	2265.6	2590.85	2777.33	2404.36	1023.71	1090.15	957.277	1071.13	1138.29	1003.97	1074.72	1143.31	1006.14	1129.3	1196.4	1062.21	1639.6
97	5015.74	5261.1	4770.37	5353.81	5625.28	5082.33	5106.7	5360.65	4852.75	5450.23	5709.19	5191.27	2066.64	2287.87	1845.41	2115.2	2330.16	1900.23	2105.45	2294.74	1916.16	2182.67	2366.92	1998.42	2464.58	2651.04	2278.12	2574.78	2758.08	2391.48	2474.02	2677.71	2270.33	2595.05	2780.89	2409.21	1026.05	1092.2	959.906	1073.5	1140.35	1006.65	1077.48	1145.76	1009.21	1132.08	1198.85	1065.3	1641.12
98	5024.09	5268.5	4779.68	5362.2	5632.57	5091.83	5114.21	5367.09	4861.32	5457.7	5715.53	5199.87	2069.4	2289.75	1849.06	2118.03	2332.1	1903.95	2108.63	2297.2	1920.07	2185.86	2369.39	2002.34	2468.7	2654.61	2282.78	2579.1	2761.84	2396.37	2478.07	2681.09	2275.05	2599.25	2784.45	2414.05	1028.38	1094.24	962.519	1075.85	1142.4	1009.31	1080.22	1148.2	1012.25	1134.83	1201.3	1068.37	1642.64
99	5032.4	5275.86	4788.93	5370.55	5639.83	5101.27	5121.66	5373.51	4869.82	5465.12	5721.83	5208.41	2072.17	2291.64	1852.7	2120.86	2334.05	1907.67	2111.82	2299.67	1923.97	2189.06	2371.86	2006.26	2472.81	2658.18	2287.43	2583.42	2765.59	2401.25	2482.12	2684.48	2279.76	2603.45	2788.01	2418.89	1030.7	1096.28	965.114	1078.2	1144.45	1011.95	1082.95	1150.62	1015.27	1137.58	1203.73	1071.42	1644.16
100	5040.66	5283.2	4798.12	5378.85	5647.07	5110.64	5129.07	5379.89	4878.25	5472.49	5728.12	5216.87	2074.93	2293.54	1856.33	2123.69	2336.01	1911.37	2115	2302.15	1927.86	2192.25	2374.34	2010.16	2476.92	2661.74	2292.09	2587.73	2769.34	2406.13	2486.17	2687.86	2284.47	2607.64	2791.56	2423.72	1033	1098.32	967.692	1080.53	1146.49	1014.57	1085.65	1153.04	1018.27	1140.3	1206.15	1074.45	1645.68
101	5048.88	5290.52	4807.25	5387.11	5654.28	5119.94	5136.43	5386.25	4886.61	5479.82	5734.38	5225.26	2077.7	2295.45	1859.96	2126.53	2337.98	1915.07	2118.19	2304.64	1931.75	2195.45	2376.83	2014.06	2481.02	2665.31	2296.73	2592.05	2773.1	2411	2490.21	2691.25	2289.18	2611.83	2795.12	2428.55	1035.3	1100.34	970.253	1082.85	1148.52	1017.18	1088.34	1155.45	1021.24	1143.01	1208.57	1077.45	1647.2
102	5057.06	5297.8	4816.32	5395.32	5661.47	5129.17	5143.74	5392.57	4894.9	5487.09	5740.61	5233.58	2080.47	2297.37	1863.58	2129.36	2339.96	1918.77	2121.38	2307.13	1935.63	2198.64	2379.33	2017.95	2485.13	2668.88	2301.38	2596.36	2776.85	2415.87	2494.26	2694.63	2293.88	2616.02	2798.67	2433.37	1037.58	1102.36	972.797	1085.16	1150.55	1019.76	1091.02	1157.84	1024.2	1145.7	1210.97	1080.44	1648.71
103	5065.19	5305.06	4825.32	5403.49	5668.64	5138.34	5151	5398.87	4903.12	5494.32	5746.81	5241.83	2083.25	2299.3	1867.19	2132.21	2341.96	1922.46	2124.57	2309.63	1939.51	2201.84	2381.84	2021.84	2489.23	2672.44	2306.01	2600.67	2780.6	2420.73	2498.3	2698.02	2298.57	2620.21	2802.23	2438.19	1039.85	1104.37	975.323	1087.45	1152.57	1022.33	1093.67	1160.22	1027.13	1148.38	1213.36	1083.39	1650.23
104	5073.27	5312.28	4834.26	5411.61	5675.77	5147.45	5158.21	5405.13	4911.28	5501.49	5752.98	5250	2086.02	2301.25	1870.8	2135.05	2343.96	1926.14	2127.76	2312.15	1943.38	2205.04	2384.35	2025.72	2493.33	2676	2310.65	2604.97	2784.36	2425.59	2502.33	2701.4	2303.26	2624.39	2805.78	2443	1042.1	1106.37	977.832	1089.74	1154.59	1024.89	1096.31	1162.59	1030.04	1151.03	1215.74	1086.33	1651.75
105	5081.3	5319.47	4843.13	5419.68	5682.88	5156.48	5165.37	5411.37	4919.37	5508.62	5759.13	5258.11	2088.81	2303.21	1874.4	2137.9	2345.98	1929.81	2130.95	2314.67	1947.24	2208.24	2386.88	2029.59	2497.42	2679.57	2315.28	2609.27	2788.11	2430.44	2506.37	2704.79	2307.95	2628.57	2809.34	2447.81	1044.35	1108.37	980.323	1092.01	1156.6	1027.42	1098.93	1164.95	1032.92	1153.67	1218.11	1089.24	1653.26
106	5089.29	5326.63	4851.95	5427.71	5689.97	5165.45	5172.47	5417.56	4927.39	5515.69	5765.24	5266.14	2091.59	2305.17	1878	2140.75	2348.02	1933.48	2134.15	2317.19	1951.1	2211.44	2389.41	2033.46	2501.52	2683.13	2319.9	2613.58	2791.86	2435.29	2510.4	2708.17	2312.63	2632.75	2812.89	2452.61	1046.58	1110.36	982.797	1094.27	1158.6	1029.94	1101.54	1167.29	1035.78	1156.3	1220.47	1092.13	1654.77
107	5097.23	5333.76	4860.7	5435.69	5697.02	5174.35	5179.53	5423.73	4935.33	5522.71	5771.32	5274.1	2094.37	2307.15	1881.6	2143.6	2350.06	1937.14	2137.34	2319.73	1954.95	2214.64	2391.95	2037.32	2505.61	2686.69	2324.53	2617.87	2795.61	2440.13	2514.43	2711.55	2317.31	2636.93	2816.45	2457.41	1048.8	1112.34	985.254	1096.51	1160.59	1032.43	1104.12	1169.63	1038.62	1158.9	1222.81	1094.99	1656.29
108	5105.12	5340.86	4869.38	5443.62	5704.05	5183.18	5186.53	5429.85	4943.21	5529.68	5777.37	5281.99	2097.16	2309.15	1885.18	2146.46	2352.12	1940.8	2140.53	2322.27	1958.79	2217.84	2394.5	2041.17	2509.7	2690.25	2329.14	2622.17	2799.36	2444.97	2518.46	2714.93	2321.98	2641.1	2820	2462.2	1051	1114.31	987.692	1098.75	1162.58	1034.91	1106.69	1171.95	1041.44	1161.49	1225.14	1097.83	1657.8
109	5112.96	5347.92	4878	5451.5	5711.04	5191.95	5193.48	5435.95	4951.02	5536.6	5783.39	5289.81	2099.96	2311.15	1888.76	2149.32	2354.19	1944.44	2143.73	2324.82	1962.63	2221.04	2397.06	2045.02	2513.79	2693.82	2333.76	2626.46	2803.12	2449.81	2522.48	2718.31	2326.65	2645.27	2823.55	2466.99	1053.19	1116.27	990.114	1100.97	1164.56	1037.37	1109.24	1174.25	1044.23	1164.05	1227.46	1100.65	1659.31
110	5120.75	5354.94	4886.56	5459.33	5718	5200.65	5200.38	5442	4958.76	5543.46	5789.37	5297.55	2102.75	2313.16	1892.34	2152.18	2356.27	1948.09	2146.93	2327.38	1966.47	2224.25	2399.63	2048.86	2517.87	2697.38	2338.36	2630.75	2806.87	2454.64	2526.5	2721.69	2331.31	2649.44	2827.11	2471.78	1055.37	1118.23	992.518	1103.17	1166.53	1039.82	1111.77	1176.54	1047	1166.6	1229.76	1103.44	1660.82
111	5128.5	5361.93	4895.06	5467.11	5724.93	5209.28	5207.23	5448.02	4966.44	5550.27	5795.32	5305.22	2105.55	2315.19	1895.91	2155.04	2358.37	1951.72	2150.12	2329.95	1970.3	2227.45	2402.21	2052.69	2521.95	2700.93	2342.97	2635.04	2810.62	2459.47	2530.52	2725.07	2335.97	2653.61	2830.66	2476.56	1057.54	1120.17	994.904	1105.36	1168.49	1042.24	1114.28	1178.82	1049.74	1169.13	1232.05	1106.21	1662.33
112	5136.19	5368.89	4903.49	5474.84	5731.83	5217.84	5214.01	5453.99	4974.04	5557.02	5801.23	5312.82	2108.35	2317.23	1899.47	2157.91	2360.47	1955.35	2153.32	2332.53	1974.12	2230.66	2404.8	2056.52	2526.03	2704.49	2347.57	2639.33	2814.37	2464.29	2534.54	2728.45	2340.63	2657.77	2834.21	2481.33	1059.69	1122.11	997.272	1107.54	1170.44	1044.65	1116.78	1181.08	1052.47	1171.64	1234.33	1108.95	1663.84
113	5143.83	5375.8	4911.85	5482.52	5738.69	5226.34	5220.75	5459.93	4981.57	5563.72	5807.1	5320.35	2111.16	2319.28	1903.03	2160.78	2362.59	1958.98	2156.52	2335.11	1977.93	2233.86	2407.39	2060.34	2530.11	2708.05	2352.16	2643.61	2818.12	2469.1	2538.55	2731.83	2345.27	2661.93	2837.76	2486.1	1061.83	1124.03	999.623	1109.71	1172.38	1047.04	1119.25	1183.33	1055.17	1174.13	1236.59	1111.68	1665.35
114	5151.41	5382.67	4920.15	5490.14	5745.52	5234.77	5227.43	5465.82	4989.03	5570.37	5812.93	5327.8	2113.96	2321.34	1906.59	2163.66	2364.72	1962.59	2159.72	2337.71	1981.74	2237.07	2409.99	2064.15	2534.18	2711.61	2356.75	2647.89	2821.86	2473.91	2542.56	2735.21	2349.92	2666.09	2841.31	2490.86	1063.95	1125.95	1001.96	1111.86	1174.32	1049.41	1121.7	1185.56	1057.84	1176.61	1238.84	1114.37	1666.86
115	5158.95	5389.51	4928.39	5497.72	5752.31	5243.13	5234.05	5471.68	4996.42	5576.95	5818.72	5335.19	2116.77	2323.41	1910.14	2166.54	2366.87	1966.2	2162.93	2340.31	1985.55	2240.28	2412.61	2067.96	2538.25	2715.17	2361.33	2652.17	2825.61	2478.72	2546.57	2738.59	2354.56	2670.24	2844.86	2495.62	1066.06	1127.86	1004.27	1114	1176.24	1051.76	1124.14	1187.78	1060.49	1179.06	1241.07	1117.05	1668.36
116	5166.44	5396.31	4936.56	5505.24	5759.06	5251.42	5240.61	5477.49	5003.74	5583.48	5824.47	5342.49	2119.59	2325.5	1913.68	2169.42	2369.03	1969.81	2166.13	2342.91	1989.35	2243.49	2415.23	2071.76	2542.32	2718.72	2365.91	2656.44	2829.36	2483.52	2550.58	2741.96	2359.19	2674.39	2848.41	2500.37	1068.16	1129.75	1006.57	1116.12	1178.16	1054.09	1126.55	1189.98	1063.12	1181.49	1243.29	1119.7	1669.87
117	5173.87	5403.06	4944.67	5512.71	5765.78	5259.64	5247.12	5483.25	5010.99	5589.96	5830.18	5349.73	2122.41	2327.59	1917.22	2172.3	2371.2	1973.41	2169.33	2345.53	1993.14	2246.71	2417.86	2075.55	2546.38	2722.28	2370.49	2660.71	2833.11	2488.32	2554.58	2745.34	2363.82	2678.54	2851.96	2505.12	1070.24	1131.64	1008.85	1118.23	1180.06	1056.41	1128.95	1192.17	1065.73	1183.91	1245.49	1122.32	1671.38
118	5181.24	5409.77	4952.72	5520.13	5772.45	5267.8	5253.57	5488.97	5018.17	5596.37	5835.85	5356.89	2125.23	2329.7	1920.75	2175.19	2373.38	1977	2172.54	2348.16	1996.93	2249.92	2420.5	2079.34	2550.45	2725.83	2375.06	2664.98	2836.86	2493.11	2558.58	2748.71	2368.44	2682.69	2855.51	2509.86	1072.31	1133.51	1011.11	1120.33	1181.95	1058.71	1131.32	1194.34	1068.31	1186.3	1247.68	1124.92	1672.88
119	5188.57	5416.44	4960.69	5527.49	5779.09	5275.89	5259.96	5494.65	5025.28	5602.73	5841.48	5363.99	2128.05	2331.82	1924.28	2178.08	2375.57	1980.59	2175.75	2350.79	2000.71	2253.13	2423.14	2083.12	2554.51	2729.39	2379.63	2669.25	2840.6	2497.89	2562.57	2752.09	2373.06	2686.83	2859.06	2514.59	1074.37	1135.38	1013.36	1122.41	1183.84	1060.99	1133.68	1196.49	1070.87	1188.67	1249.85	1127.5	1674.38
120	5195.83	5423.06	4968.61	5534.79	5785.68	5283.91	5266.3	5500.27	5032.32	5609.03	5847.06	5371	2130.88	2333.96	1927.8	2180.98	2377.78	1984.17	2178.96	2353.43	2004.48	2256.35	2425.8	2086.9	2558.56	2732.94	2384.19	2673.51	2844.35	2502.67	2566.57	2755.46	2377.67	2690.97	2862.61	2519.33	1076.41	1137.23	1015.58	1124.48	1185.71	1063.25	1136.01	1198.63	1073.4	1191.03	1252	1130.05	1675.88
121	5203.05	5429.64	4976.45	5542.05	5792.24	5291.86	5272.57	5505.85	5039.29	5615.27	5852.59	5377.95	2133.71	2336.1	1931.32	2183.87	2380	1987.75	2182.17	2356.08	2008.25	2259.57	2428.46	2090.67	2562.62	2736.49	2388.74	2677.77	2848.1	2507.45	2570.56	2758.84	2382.27	2695.1	2866.16	2524.05	1078.43	1139.07	1017.79	1126.53	1187.57	1065.49	1138.33	1200.74	1075.91	1193.36	1254.14	1132.58	1677.39
122	5210.21	5436.18	4984.24	5549.24	5798.74	5299.74	5278.79	5511.38	5046.19	5621.45	5858.07	5384.82	2136.54	2338.25	1934.83	2186.77	2382.23	1991.32	2185.38	2358.73	2012.02	2262.78	2431.14	2094.43	2566.67	2740.04	2393.29	2682.03	2851.84	2512.22	2574.54	2762.21	2386.88	2699.24	2869.7	2528.77	1080.44	1140.9	1019.99	1128.57	1189.42	1067.71	1140.62	1202.84	1078.4	1195.67	1256.26	1135.08	1678.89
123	5217.31	5442.66	4991.95	5556.38	5805.21	5307.56	5284.94	5516.86	5053.02	5627.57	5863.51	5391.62	2139.38	2340.42	1938.34	2189.68	2384.48	1994.88	2188.59	2361.4	2015.78	2266	2433.82	2098.19	2570.72	2743.59	2397.84	2686.28	2855.59	2516.98	2578.53	2765.58	2391.47	2703.37	2873.25	2533.48	1082.44	1142.71	1022.16	1130.59	1191.26	1069.92	1142.89	1204.93	1080.86	1197.96	1258.36	1137.56	1680.38
124	5224.35	5449.1	4999.61	5563.47	5811.63	5315.3	5291.03	5522.29	5059.77	5633.62	5868.9	5398.35	2142.22	2342.6	1941.85	2192.59	2386.73	1998.44	2191.8	2364.07	2019.53	2269.22	2436.51	2101.94	2574.76	2747.14	2402.38	2690.53	2859.33	2521.74	2582.51	2768.95	2396.06	2707.49	2876.8	2538.19	1084.42	1144.52	1024.32	1132.6	1193.09	1072.11	1145.14	1206.99	1083.3	1200.23	1260.44	1140.02	1681.88
125	5231.34	5455.49	5007.19	5570.49	5818	5322.98	5297.06	5527.66	5066.46	5639.62	5874.24	5405	2145.07	2344.79	1945.34	2195.5	2389	2001.99	2195.01	2366.75	2023.28	2272.44	2439.21	2105.68	2578.8	2750.69	2406.92	2694.78	2863.07	2526.49	2586.48	2772.32	2400.65	2711.62	2880.34	2542.89	1086.38	1146.31	1026.45	1134.59	1194.9	1074.27	1147.37	1209.04	1085.71	1202.48	1262.51	1142.45	1683.38
126	5238.27	5461.83	5014.71	5577.46	5824.33	5330.59	5303.03	5532.99	5073.08	5645.55	5879.53	5411.58	2147.92	2346.99	1948.84	2198.41	2391.29	2005.54	2198.23	2369.44	2027.02	2275.67	2441.92	2109.42	2582.84	2754.24	2411.45	2699.03	2866.82	2531.24	2590.46	2775.69	2405.22	2715.74	2883.89	2547.59	1088.33	1148.08	1028.57	1136.57	1196.71	1076.43	1149.58	1211.06	1088.1	1204.71	1264.55	1144.86	1684.88
127	5245.14	5468.12	5022.17	5584.37	5830.61	5338.14	5308.94	5538.25	5079.62	5651.43	5884.76	5418.09	2150.77	2349.21	1952.33	2201.33	2393.58	2009.09	2201.45	2372.13	2030.76	2278.89	2444.63	2113.15	2586.88	2757.79	2415.97	2703.27	2870.56	2535.98	2594.43	2779.06	2409.8	2719.86	2887.43	2552.28	1090.26	1149.85	1030.68	1138.53	1198.5	1078.56	1151.77	1213.07	1090.47	1206.91	1266.58	1147.24	1686.37
128	5251.96	5474.36	5029.56	5591.23	5836.84	5345.61	5314.78	5543.47	5086.09	5657.23	5889.95	5424.52	2153.62	2351.43	1955.82	2204.26	2395.89	2012.62	2204.66	2374.84	2034.49	2282.12	2447.36	2116.88	2590.91	2761.33	2420.49	2707.51	2874.3	2540.72	2598.4	2782.43	2414.37	2723.97	2890.98	2556.97	1092.18	1151.6	1032.76	1140.47	1200.27	1080.67	1153.93	1215.05	1092.81	1209.09	1268.59	1149.6	1687.87
129	5258.71	5480.54	5036.88	5598.02	5843.02	5353.02	5320.56	5548.62	5092.5	5662.98	5895.07	5430.89	2156.48	2353.67	1959.3	2207.18	2398.21	2016.16	2207.88	2377.55	2038.22	2285.34	2450.09	2120.6	2594.94	2764.88	2425.01	2711.75	2878.04	2545.45	2602.36	2785.8	2418.93	2728.08	2894.52	2561.65	1094.08	1153.34	1034.83	1142.4	1202.04	1082.77	1156.08	1217.02	1095.13	1211.25	1270.58	1151.93	1689.36
130	5265.41	5486.68	5044.14	5604.75	5849.15	5360.35	5326.27	5553.72	5098.83	5668.66	5900.15	5437.17	2159.34	2355.92	1962.77	2210.11	2400.54	2019.68	2211.1	2380.27	2041.94	2288.57	2452.83	2124.31	2598.97	2768.42	2429.52	2715.98	2881.78	2550.18	2606.32	2789.16	2423.48	2732.19	2898.06	2566.32	1095.97	1155.06	1036.88	1144.32	1203.79	1084.85	1158.2	1218.97	1097.43	1213.39	1272.55	1154.24	1690.85
131	5272.04	5492.76	5051.33	5611.43	5855.23	5367.62	5331.92	5558.76	5105.09	5674.28	5905.16	5443.39	2162.21	2358.17	1966.25	2213.05	2402.89	2023.21	2214.33	2383	2045.66	2291.8	2455.58	2128.02	2602.99	2771.97	2434.02	2720.21	2885.52	2554.9	2610.28	2792.53	2428.04	2736.3	2901.6	2570.99	1097.84	1156.77	1038.91	1146.21	1205.52	1086.91	1160.29	1220.89	1099.7	1215.51	1274.5	1156.52	1692.34
132	5278.62	5498.78	5058.46	5618.04	5861.26	5374.82	5337.51	5563.74	5111.28	5679.83	5910.12	5449.53	2165.08	2360.45	1969.72	2215.98	2405.24	2026.72	2217.55	2385.73	2049.37	2295.03	2458.34	2131.72	2607.01	2775.51	2438.52	2724.44	2889.26	2559.61	2614.24	2795.89	2432.58	2740.4	2905.15	2575.65	1099.7	1158.47	1040.92	1148.1	1207.25	1088.95	1162.37	1222.8	1101.94	1217.6	1276.42	1158.78	1693.83
133	5285.13	5504.75	5065.51	5624.59	5867.23	5381.96	5343.03	5568.67	5117.39	5685.31	5915.02	5455.6	2167.96	2362.73	1973.18	2218.92	2407.61	2030.24	2220.77	2388.47	2053.08	2298.26	2461.1	2135.42	2611.03	2779.05	2443.01	2728.66	2893	2564.32	2618.19	2799.26	2437.12	2744.49	2908.69	2580.3	1101.53	1160.15	1042.92	1149.96	1208.95	1090.97	1164.42	1224.68	1104.16	1219.67	1278.33	1161.01	1695.32
134	5291.58	5510.66	5072.51	5631.08	5873.14	5389.02	5348.48	5573.52	5123.44	5690.73	5919.86	5461.6	2170.83	2365.02	1976.64	2221.87	2409.99	2033.74	2224	2391.22	2056.78	2301.5	2463.88	2139.11	2615.05	2782.59	2447.5	2732.88	2896.74	2569.02	2622.14	2802.62	2441.65	2748.59	2912.23	2584.95	1103.36	1161.81	1044.9	1151.81	1210.65	1092.97	1166.45	1226.54	1106.36	1221.72	1280.22	1163.22	1696.81
135	5297.97	5516.51	5079.43	5637.51	5879	5396.02	5353.87	5578.32	5129.41	5696.08	5924.64	5467.52	2173.72	2367.33	1980.1	2224.82	2412.39	2037.25	2227.23	2393.98	2060.48	2304.73	2466.66	2142.8	2619.06	2786.13	2451.98	2737.1	2900.48	2573.72	2626.08	2805.98	2446.18	2752.68	2915.77	2589.59	1105.16	1163.46	1046.86	1153.64	1212.33	1094.96	1168.46	1228.38	1108.53	1223.74	1282.08	1165.4	1698.3
136	5304.3	5522.31	5086.29	5643.88	5884.81	5402.95	5359.19	5583.06	5135.31	5701.36	5929.35	5473.37	2176.6	2369.65	1983.56	2227.77	2414.79	2040.75	2230.46	2396.74	2064.17	2307.97	2469.45	2146.48	2623.06	2789.67	2456.46	2741.31	2904.22	2578.41	2630.02	2809.35	2450.7	2756.77	2919.3	2594.23	1106.95	1165.1	1048.8	1155.46	1213.99	1096.93	1170.44	1230.2	1110.68	1225.74	1283.92	1167.56	1699.78
137	5310.56	5528.04	5093.08	5650.18	5890.55	5409.8	5364.44	5587.73	5141.14	5706.58	5934.01	5479.15	2179.49	2371.97	1987.01	2230.73	2417.21	2044.24	2233.69	2399.52	2067.86	2311.2	2472.25	2150.16	2627.07	2793.21	2460.93	2745.53	2907.95	2583.1	2633.96	2812.71	2455.21	2760.85	2922.84	2598.86	1108.72	1166.72	1050.73	1157.26	1215.64	1098.88	1172.4	1231.99	1112.8	1227.72	1285.74	1169.7	1701.27
138	5316.76	5533.72	5099.81	5656.42	5896.24	5416.59	5369.62	5592.33	5146.9	5711.73	5938.6	5484.85	2182.38	2374.31	1990.45	2233.69	2419.64	2047.73	2236.92	2402.3	2071.54	2314.44	2475.06	2153.83	2631.07	2796.74	2465.4	2749.73	2911.69	2587.78	2637.89	2816.07	2459.72	2764.93	2926.38	2603.49	1110.48	1168.32	1052.63	1159.04	1217.27	1100.81	1174.33	1233.77	1114.9	1229.67	1287.54	1171.81	1702.75
139	5322.9	5539.33	5106.47	5662.59	5901.87	5423.32	5374.73	5596.87	5152.59	5716.8	5943.13	5490.48	2185.28	2376.66	1993.9	2236.65	2422.09	2051.22	2240.15	2405.08	2075.22	2317.68	2477.87	2157.49	2635.07	2800.28	2469.86	2753.94	2915.42	2592.45	2641.83	2819.43	2464.23	2769.01	2929.92	2608.1	1112.21	1169.9	1054.52	1160.81	1218.89	1102.72	1176.24	1235.51	1116.97	1231.6	1289.32	1173.89	1704.24
140	5328.97	5544.88	5113.06	5668.7	5907.44	5429.97	5379.77	5601.34	5158.2	5721.81	5947.59	5496.04	2188.18	2379.03	1997.34	2239.62	2424.54	2054.7	2243.38	2407.88	2078.89	2320.92	2480.7	2161.15	2639.06	2803.81	2474.31	2758.14	2919.16	2597.12	2645.75	2822.78	2468.72	2773.08	2933.45	2612.71	1113.93	1171.47	1056.39	1162.55	1220.49	1104.62	1178.13	1237.24	1119.02	1233.51	1291.07	1175.95	1705.72
141	5334.98	5550.37	5119.58	5674.75	5912.95	5436.55	5384.75	5605.74	5163.75	5726.75	5951.98	5501.52	2191.09	2381.4	2000.78	2242.59	2427.01	2058.18	2246.62	2410.68	2082.56	2324.17	2483.53	2164.81	2643.05	2807.34	2478.76	2762.34	2922.89	2601.78	2649.68	2826.14	2473.21	2777.15	2936.99	2617.32	1115.64	1173.03	1058.24	1164.28	1222.07	1106.49	1179.99	1238.94	1121.05	1235.39	1292.79	1177.98	1707.2
142	5340.92	5555.8	5126.04	5680.73	5918.39	5443.07	5389.65	5610.08	5169.22	5731.62	5956.3	5506.93	2194	2383.78	2004.21	2245.57	2429.48	2061.65	2249.86	2413.49	2086.23	2327.41	2486.37	2168.46	2647.04	2810.88	2483.21	2766.53	2926.63	2606.43	2653.6	2829.5	2477.7	2781.22	2940.52	2621.92	1117.32	1174.56	1060.08	1166	1223.64	1108.35	1181.83	1240.62	1123.05	1237.25	1294.5	1179.99	1708.68
143	5346.79	5561.16	5132.43	5686.64	5923.77	5449.51	5394.48	5614.34	5174.61	5736.41	5960.56	5512.27	2196.91	2386.18	2007.64	2248.55	2431.97	2065.12	2253.09	2416.3	2089.89	2330.66	2489.21	2172.1	2651.03	2814.41	2487.64	2770.72	2930.36	2611.08	2657.51	2832.85	2482.17	2785.28	2944.06	2626.51	1118.99	1176.08	1061.9	1167.69	1225.19	1110.19	1183.65	1242.27	1125.02	1239.08	1296.18	1181.98	1710.16
144	5352.6	5566.46	5138.75	5692.49	5929.09	5455.89	5399.24	5618.54	5179.94	5741.14	5964.75	5517.53	2199.83	2388.58	2011.07	2251.53	2434.48	2068.59	2256.33	2419.12	2093.55	2333.9	2492.07	2175.74	2655.01	2817.94	2492.08	2774.91	2934.09	2615.73	2661.43	2836.21	2486.65	2789.34	2947.59	2631.09	1120.64	1177.59	1063.69	1169.37	1226.73	1112.01	1185.43	1243.9	1126.97	1240.88	1297.83	1183.93	1711.63
145	5358.34	5571.69	5145	5698.27	5934.34	5462.19	5403.92	5622.66	5185.19	5745.79	5968.87	5522.72	2202.75	2391	2014.5	2254.52	2436.99	2072.05	2259.58	2421.95	2097.2	2337.15	2494.93	2179.38	2658.98	2821.47	2496.5	2779.09	2937.82	2620.36	2665.33	2839.56	2491.11	2793.4	2951.12	2635.67	1122.27	1179.07	1065.47	1171.03	1228.24	1113.81	1187.2	1245.5	1128.9	1242.67	1299.46	1185.87	1713.11
146	5364.02	5576.85	5151.18	5703.98	5939.53	5468.43	5408.54	5626.71	5190.37	5750.37	5972.91	5527.83	2205.67	2393.43	2017.92	2257.51	2439.52	2075.51	2262.82	2424.79	2100.85	2340.4	2497.8	2183.01	2662.96	2824.99	2500.92	2783.27	2941.55	2624.99	2669.24	2842.91	2495.57	2797.45	2954.66	2640.24	1123.89	1180.54	1067.24	1172.67	1229.74	1115.6	1188.94	1247.08	1130.79	1244.42	1301.07	1187.77	1714.58
147	5369.62	5581.95	5157.3	5709.62	5944.65	5474.6	5413.08	5630.69	5195.47	5754.88	5976.88	5532.87	2208.6	2395.87	2021.34	2260.51	2442.05	2078.97	2266.06	2427.63	2104.49	2343.65	2500.68	2186.63	2666.93	2828.52	2505.34	2787.45	2945.28	2629.62	2673.14	2846.26	2500.02	2801.5	2958.19	2644.81	1125.48	1181.98	1068.98	1174.29	1231.22	1117.36	1190.65	1248.63	1132.67	1246.15	1302.65	1189.66	1716.06
148	5375.16	5586.97	5163.34	5715.2	5949.7	5480.7	5417.55	5634.59	5200.5	5759.31	5980.78	5537.83	2211.54	2398.32	2024.76	2263.51	2444.6	2082.42	2269.31	2430.48	2108.13	2346.91	2503.56	2190.26	2670.89	2832.05	2509.74	2791.62	2949.01	2634.23	2677.04	2849.61	2504.47	2805.54	2961.72	2649.37	1127.06	1183.41	1070.71	1175.9	1232.69	1119.11	1192.33	1250.15	1134.52	1247.86	1304.21	1191.51	1717.53
149	5380.63	5591.93	5169.32	5720.71	5954.69	5486.72	5421.94	5638.41	5205.46	5763.67	5984.61	5542.72	2214.48	2400.78	2028.18	2266.52	2447.16	2085.87	2272.56	2433.34	2111.77	2350.16	2506.45	2193.87	2674.86	2835.57	2514.15	2795.79	2952.74	2638.85	2680.93	2852.96	2508.9	2809.58	2965.25	2653.92	1128.62	1184.83	1072.41	1177.48	1234.13	1120.84	1194	1251.65	1136.34	1249.54	1305.73	1193.34	1719
150	5386.02	5596.82	5175.23	5726.14	5959.6	5492.68	5426.25	5642.17	5210.34	5767.95	5988.36	5547.54	2217.42	2403.25	2031.59	2269.53	2449.74	2089.32	2275.8	2436.2	2115.41	2353.42	2509.35	2197.49	2678.82	2839.09	2518.54	2799.96	2956.46	2643.45	2684.82	2856.31	2513.34	2813.62	2968.78	2658.46	1130.16	1186.22	1074.1	1179.05	1235.56	1122.55	1195.63	1253.12	1138.14	1251.19	1307.24	1195.14	1720.47
151	5391.35	5601.64	5181.07	5731.51	5964.45	5498.57	5430.5	5645.84	5215.15	5772.15	5992.03	5552.27	2220.37	2405.73	2035	2272.54	2452.32	2092.76	2279.05	2439.07	2119.04	2356.68	2512.26	2201.09	2682.77	2842.61	2522.93	2804.12	2960.19	2648.05	2688.71	2859.66	2517.76	2817.65	2972.31	2663	1131.68	1187.59	1075.77	1180.6	1236.97	1124.24	1197.24	1254.57	1139.91	1252.82	1308.71	1196.92	1721.94
152	5396.61	5606.39	5186.84	5736.81	5969.23	5504.39	5434.66	5649.44	5219.89	5776.28	5995.63	5556.94	2223.32	2408.22	2038.42	2275.56	2454.91	2096.21	2282.31	2441.95	2122.66	2359.94	2515.17	2204.7	2686.73	2846.13	2527.32	2808.28	2963.91	2652.64	2692.59	2863	2522.18	2821.68	2975.83	2667.53	1133.18	1188.95	1077.42	1182.13	1238.36	1125.91	1198.82	1255.99	1141.65	1254.42	1310.16	1198.67	1723.41
153	5401.8	5611.06	5192.53	5742.03	5973.93	5510.13	5438.75	5652.95	5224.54	5780.34	5999.15	5561.53	2226.27	2410.72	2041.82	2278.58	2457.52	2099.65	2285.56	2444.83	2126.29	2363.2	2518.09	2208.3	2690.67	2849.65	2531.69	2812.43	2967.64	2657.23	2696.47	2866.35	2526.59	2825.71	2979.36	2672.05	1134.67	1190.28	1079.06	1183.64	1239.73	1127.56	1200.38	1257.38	1143.37	1255.99	1311.58	1200.4	1724.88
154	5406.91	5615.66	5198.16	5747.18	5978.56	5515.81	5442.76	5656.39	5229.13	5784.32	6002.59	5566.04	2229.23	2413.24	2045.23	2281.61	2460.14	2103.08	2288.81	2447.72	2129.91	2366.46	2521.02	2211.9	2694.62	2853.17	2536.06	2816.58	2971.36	2661.8	2700.35	2869.69	2531	2829.73	2982.89	2676.57	1136.13	1191.6	1080.67	1185.14	1241.08	1129.2	1201.91	1258.75	1145.07	1257.54	1312.98	1202.1	1726.34
155	5411.95	5620.19	5203.72	5752.27	5983.12	5521.41	5446.69	5659.75	5233.64	5788.21	6005.96	5570.47	2232.2	2415.76	2048.64	2284.64	2462.76	2106.52	2292.07	2450.62	2133.52	2369.72	2523.95	2215.49	2698.56	2856.69	2540.43	2820.73	2975.09	2666.38	2704.22	2873.04	2535.4	2833.74	2986.41	2681.08	1137.58	1192.89	1082.27	1186.61	1242.41	1130.81	1203.41	1260.08	1146.74	1259.06	1314.35	1203.77	1727.8
156	5416.92	5624.64	5209.2	5757.27	5987.61	5526.94	5450.55	5663.03	5238.07	5792.04	6009.24	5574.83	2235.17	2418.29	2052.04	2287.68	2465.4	2109.95	2295.33	2453.52	2137.14	2372.99	2526.9	2219.08	2702.5	2860.2	2544.79	2824.87	2978.81	2670.94	2708.08	2876.38	2539.79	2837.76	2989.94	2685.58	1139.01	1194.17	1083.85	1188.06	1243.72	1132.41	1204.88	1261.39	1148.38	1260.55	1315.69	1205.42	1729.27
157	5421.82	5629.02	5214.62	5762.21	5992.02	5532.4	5454.33	5666.23	5242.42	5795.78	6012.44	5579.11	2238.14	2420.84	2055.45	2290.72	2468.05	2113.38	2298.59	2456.43	2140.75	2376.25	2529.84	2222.66	2706.43	2863.72	2549.14	2829.01	2982.53	2675.5	2711.95	2879.72	2544.17	2841.77	2993.46	2690.07	1140.41	1195.42	1085.4	1189.5	1245.01	1133.99	1206.33	1262.67	1149.99	1262.02	1317	1207.04	1730.73
158	5426.64	5633.33	5219.96	5767.07	5996.36	5537.78	5458.02	5669.34	5246.7	5799.44	6015.56	5583.32	2241.12	2423.39	2058.85	2293.76	2470.71	2116.81	2301.85	2459.34	2144.36	2379.52	2532.8	2226.25	2710.36	2867.23	2553.49	2833.15	2986.25	2680.05	2715.8	2883.06	2548.55	2845.77	2996.98	2694.56	1141.8	1196.66	1086.94	1190.91	1246.28	1135.54	1207.75	1263.92	1151.58	1263.46	1318.28	1208.63	1732.19
159	5431.39	5637.56	5225.23	5771.86	6000.62	5543.1	5461.64	5672.38	5250.9	5803.02	6018.6	5587.44	2244.1	2425.95	2062.25	2296.81	2473.39	2120.24	2305.11	2462.26	2147.96	2382.79	2535.76	2229.82	2714.28	2870.74	2557.83	2837.28	2989.97	2684.6	2719.66	2886.4	2552.92	2849.77	3000.5	2699.04	1143.17	1197.88	1088.46	1192.31	1247.53	1137.08	1209.14	1265.14	1153.14	1264.87	1319.54	1210.19	1733.65
160	5436.07	5641.71	5230.43	5776.57	6004.81	5548.34	5465.18	5675.33	5255.03	5806.52	6021.56	5591.49	2247.09	2428.53	2065.65	2299.87	2476.07	2123.67	2308.38	2465.19	2151.56	2386.06	2538.73	2233.4	2718.21	2874.25	2562.16	2841.41	2993.69	2689.13	2723.51	2889.73	2557.28	2853.77	3004.03	2703.51	1144.52	1199.07	1089.96	1193.68	1248.76	1138.6	1210.51	1266.34	1154.68	1266.25	1320.77	1211.73	1735.11
161	5440.67	5645.78	5235.55	5781.21	6008.92	5553.5	5468.63	5678.19	5259.07	5809.95	6024.43	5595.46	2250.08	2431.11	2069.05	2302.93	2478.76	2127.09	2311.64	2468.12	2155.16	2389.34	2541.7	2236.97	2722.12	2877.76	2566.49	2845.53	2997.4	2693.67	2727.36	2893.07	2561.64	2857.76	3007.55	2707.98	1145.84	1200.24	1091.45	1195.04	1249.98	1140.1	1211.84	1267.5	1156.18	1267.6	1321.97	1213.24	1736.56
162	5445.19	5649.78	5240.6	5785.77	6012.95	5558.6	5472.01	5680.97	5263.04	5813.29	6027.22	5599.35	2253.08	2433.7	2072.45	2305.99	2481.46	2130.51	2314.91	2471.06	2158.76	2392.61	2544.69	2240.54	2726.04	2881.27	2570.81	2849.65	3001.12	2698.19	2731.2	2896.41	2565.99	2861.75	3011.06	2712.44	1147.15	1201.4	1092.91	1196.37	1251.17	1141.58	1213.15	1268.64	1157.66	1268.93	1323.13	1214.73	1738.02
163	5449.64	5653.7	5245.58	5790.26	6016.9	5563.61	5475.3	5683.67	5266.93	5816.54	6029.92	5603.16	2256.08	2436.31	2075.85	2309.06	2484.18	2133.94	2318.18	2474	2162.36	2395.89	2547.67	2244.1	2729.95	2884.77	2575.12	2853.77	3004.83	2702.71	2735.04	2899.74	2570.33	2865.73	3014.58	2716.89	1148.44	1202.53	1094.35	1197.69	1252.33	1143.04	1214.43	1269.75	1159.12	1270.23	1324.27	1216.18	1739.47
164	5454.01	5657.54	5250.48	5794.67	6020.78	5568.56	5478.51	5686.28	5270.74	5819.72	6032.54	5606.89	2259.09	2438.92	2079.25	2312.13	2486.9	2137.36	2321.45	2476.95	2165.95	2399.17	2550.67	2247.67	2733.85	2888.28	2579.43	2857.88	3008.55	2707.22	2738.87	2903.07	2574.67	2869.72	3018.1	2721.33	1149.71	1203.64	1095.77	1198.98	1253.48	1144.48	1215.68	1270.82	1160.54	1271.5	1325.38	1217.61	1740.93
165	5458.3	5661.3	5255.3	5799	6024.58	5573.42	5481.64	5688.81	5274.47	5822.81	6035.08	5610.54	2262.1	2441.54	2082.65	2315.21	2489.64	2140.78	2324.72	2479.91	2169.54	2402.45	2553.67	2251.23	2737.76	2891.78	2583.73	2861.99	3012.26	2711.72	2742.7	2906.4	2578.99	2873.69	3021.62	2725.77	1150.95	1204.73	1097.18	1200.26	1254.61	1145.9	1216.9	1271.87	1161.94	1272.74	1326.47	1219.01	1742.38
166	5462.52	5664.99	5260.06	5803.26	6028.3	5578.22	5484.68	5691.25	5278.12	5825.82	6037.53	5614.11	2265.11	2444.17	2086.05	2318.29	2492.38	2144.2	2328	2482.87	2173.13	2405.73	2556.67	2254.78	2741.65	2895.28	2588.03	2866.1	3015.97	2716.22	2746.52	2909.73	2583.31	2877.66	3025.13	2730.19	1152.18	1205.8	1098.56	1201.51	1255.72	1147.3	1218.1	1272.89	1163.31	1273.95	1327.52	1220.38	1743.83
167	5466.67	5668.6	5264.74	5807.44	6031.95	5582.94	5487.65	5693.61	5281.69	5828.75	6039.9	5617.61	2268.13	2446.81	2089.45	2321.38	2495.14	2147.62	2331.27	2485.83	2176.71	2409.01	2559.69	2258.34	2745.55	2898.78	2592.31	2870.2	3019.69	2720.71	2750.35	2913.06	2587.63	2881.63	3028.65	2734.61	1153.38	1206.85	1099.92	1202.74	1256.8	1148.68	1219.26	1273.88	1164.65	1275.13	1328.54	1221.72	1745.28
168	5470.73	5672.13	5269.34	5811.55	6035.52	5587.58	5490.53	5695.88	5285.18	5831.6	6042.18	5621.02	2271.16	2449.47	2092.85	2324.47	2497.9	2151.04	2334.55	2488.81	2180.3	2412.3	2562.7	2261.89	2749.44	2902.28	2596.59	2874.29	3023.4	2725.19	2754.16	2916.39	2591.93	2885.59	3032.16	2739.03	1154.57	1207.87	1101.27	1203.96	1257.87	1150.04	1220.4	1274.84	1165.97	1276.29	1329.54	1223.04	1746.72
169	5474.73	5675.59	5273.87	5815.58	6039.01	5592.15	5493.34	5698.08	5288.6	5834.37	6044.39	5624.35	2274.19	2452.13	2096.25	2327.57	2500.68	2154.46	2337.83	2491.78	2183.88	2415.58	2565.73	2265.44	2753.32	2905.78	2600.87	2878.38	3027.1	2729.66	2757.97	2919.72	2596.23	2889.55	3035.67	2743.43	1155.74	1208.88	1102.59	1205.15	1258.92	1151.39	1221.51	1275.77	1167.25	1277.42	1330.5	1224.33	1748.17
170	5478.65	5678.97	5278.33	5819.54	6042.44	5596.65	5496.07	5700.2	5291.93	5837.07	6046.52	5627.61	2277.22	2454.79	2099.65	2330.67	2503.46	2157.88	2341.11	2494.76	2187.46	2418.87	2568.76	2268.99	2757.2	2909.27	2605.14	2882.47	3030.81	2734.13	2761.78	2923.04	2600.52	2893.51	3039.19	2747.83	1156.89	1209.87	1103.9	1206.33	1259.94	1152.71	1222.6	1276.67	1168.52	1278.52	1331.44	1225.59	1749.62
171	5482.5	5682.28	5282.72	5823.43	6045.79	5601.08	5498.72	5702.24	5295.2	5839.68	6048.57	5630.79	2280.26	2457.47	2103.05	2333.78	2506.26	2161.3	2344.39	2497.75	2191.04	2422.16	2571.79	2272.53	2761.08	2912.77	2609.4	2886.56	3034.52	2738.59	2765.59	2926.37	2604.8	2897.46	3042.7	2752.22	1158.01	1210.84	1105.19	1207.48	1260.95	1154.01	1223.65	1277.55	1169.75	1279.59	1332.36	1226.83	1751.06
172	5486.28	5685.52	5287.04	5827.25	6049.07	5605.43	5501.29	5704.2	5298.38	5842.22	6050.55	5633.9	2283.31	2460.16	2106.46	2336.89	2509.06	2164.72	2347.68	2500.74	2194.61	2425.46	2574.84	2276.07	2764.95	2916.26	2613.65	2890.64	3038.23	2743.04	2769.38	2929.69	2609.08	2901.4	3046.21	2756.6	1159.12	1211.79	1106.46	1208.62	1261.94	1155.3	1224.68	1278.4	1170.96	1280.64	1333.25	1228.04	1752.5
173	5489.99	5688.7	5291.28	5830.99	6052.28	5609.71	5503.79	5706.09	5301.49	5844.69	6052.45	5636.92	2286.36	2462.86	2109.86	2340.01	2511.88	2168.13	2350.97	2503.74	2198.19	2428.75	2577.88	2279.62	2768.82	2919.75	2617.9	2894.71	3041.93	2747.49	2773.18	2933.01	2613.35	2905.34	3049.72	2760.97	1160.21	1212.72	1107.71	1209.74	1262.91	1156.56	1225.69	1279.23	1172.15	1281.67	1334.11	1229.22	1753.94
174	5493.63	5691.8	5295.45	5834.67	6055.42	5613.92	5506.22	5707.9	5304.53	5847.08	6054.28	5639.88	2289.41	2465.56	2113.27	2343.13	2514.7	2171.56	2354.25	2506.74	2201.76	2432.04	2580.93	2283.15	2772.69	2923.24	2622.14	2898.78	3045.63	2751.93	2776.97	2936.33	2617.61	2909.28	3053.22	2765.34	1161.28	1213.63	1108.94	1210.83	1263.86	1157.81	1226.67	1280.03	1173.3	1282.66	1334.94	1230.38	1755.38
175	5497.19	5694.83	5299.56	5838.28	6058.5	5618.06	5508.57	5709.65	5307.49	5849.4	6056.04	5642.76	2292.47	2468.27	2116.67	2346.25	2517.53	2174.98	2357.54	2509.75	2205.34	2435.34	2583.99	2286.69	2776.55	2926.73	2626.37	2902.85	3049.34	2756.36	2780.76	2939.65	2621.86	2913.21	3056.73	2769.69	1162.34	1214.53	1110.15	1211.92	1264.8	1159.03	1227.62	1280.8	1174.43	1283.63	1335.76	1231.51	1756.82
176	5500.7	5697.8	5303.59	5841.82	6061.51	5622.13	5510.85	5711.32	5310.38	5851.64	6057.73	5645.56	2295.54	2471	2120.08	2349.39	2520.38	2178.4	2360.83	2512.76	2208.91	2438.64	2587.05	2290.23	2780.4	2930.21	2630.6	2906.91	3053.04	2760.78	2784.54	2942.97	2626.11	2917.14	3060.24	2774.04	1163.37	1215.41	1111.34	1212.98	1265.71	1160.24	1228.55	1281.55	1175.54	1284.58	1336.54	1232.62	1758.26
177	5504.13	5700.7	5307.55	5845.29	6064.46	5626.12	5513.06	5712.92	5313.19	5853.82	6059.35	5648.29	2298.61	2473.73	2123.49	2352.52	2523.23	2181.82	2364.13	2515.78	2212.48	2441.94	2590.12	2293.76	2784.26	2933.7	2634.82	2910.97	3056.74	2765.2	2788.31	2946.28	2630.34	2921.06	3063.74	2778.38	1164.39	1216.27	1112.52	1214.02	1266.61	1161.43	1229.45	1282.28	1176.62	1285.5	1337.31	1233.7	1759.69
178	5507.49	5703.54	5311.45	5848.69	6067.34	5630.05	5515.2	5714.46	5315.93	5855.92	6060.9	5650.94	2301.68	2476.47	2126.9	2355.67	2526.09	2185.24	2367.42	2518.8	2216.05	2445.24	2593.2	2297.29	2788.1	2937.18	2639.03	2915.02	3060.44	2769.61	2792.08	2949.6	2634.57	2924.98	3067.25	2782.72	1165.39	1217.11	1113.67	1215.05	1267.5	1162.6	1230.33	1282.98	1177.68	1286.4	1338.04	1234.76	1761.12
179	5510.79	5706.32	5315.27	5852.03	6070.16	5633.9	5517.27	5715.93	5318.6	5857.96	6062.38	5653.53	2304.76	2479.22	2130.31	2358.81	2528.96	2188.67	2370.72	2521.83	2219.62	2448.55	2596.27	2300.82	2791.95	2940.66	2643.23	2919.07	3064.13	2774.01	2795.85	2952.91	2638.79	2928.89	3070.75	2787.04	1166.37	1217.93	1114.81	1216.06	1268.36	1163.75	1231.19	1283.66	1178.71	1287.27	1338.76	1235.79	1762.56
180	5514.03	5709.03	5319.03	5855.3	6072.92	5637.69	5519.27	5717.33	5321.2	5859.92	6063.81	5656.04	2307.85	2481.97	2133.73	2361.97	2531.84	2192.1	2374.02	2524.86	2223.18	2451.86	2599.36	2304.35	2795.79	2944.14	2647.43	2923.12	3067.83	2778.4	2799.61	2956.22	2643.01	2932.8	3074.25	2791.36	1167.34	1218.74	1115.93	1217.05	1269.21	1164.89	1232.02	1284.32	1179.71	1288.12	1339.46	1236.79	1763.99
181	5517.2	5711.68	5322.71	5858.51	6075.62	5641.41	5521.2	5718.67	5323.73	5861.82	6065.17	5658.47	2310.94	2484.74	2137.15	2365.12	2534.72	2195.52	2377.32	2527.89	2226.75	2455.16	2602.44	2307.88	2799.62	2947.62	2651.62	2927.16	3071.53	2782.79	2803.37	2959.53	2647.21	2936.71	3077.75	2795.66	1168.28	1219.54	1117.03	1218.03	1270.05	1166	1232.82	1284.95	1180.7	1288.95	1340.13	1237.77	1765.42
182	5520.3	5714.27	5326.33	5861.66	6078.26	5645.06	5523.07	5719.95	5326.18	5863.65	6066.46	5660.84	2314.04	2487.51	2140.56	2368.29	2537.62	2198.95	2380.62	2530.93	2230.32	2458.47	2605.54	2311.41	2803.45	2951.09	2655.8	2931.19	3075.22	2787.17	2807.13	2962.84	2651.41	2940.61	3081.25	2799.96	1169.22	1220.32	1118.11	1218.98	1270.87	1167.1	1233.61	1285.57	1181.65	1289.75	1340.78	1238.73	1766.84
183	5523.35	5716.81	5329.88	5864.74	6080.84	5648.64	5524.87	5721.17	5328.56	5865.42	6067.7	5663.13	2317.14	2490.29	2143.99	2371.46	2540.53	2202.39	2383.93	2533.97	2233.88	2461.79	2608.63	2314.94	2807.27	2954.57	2659.98	2935.22	3078.91	2791.54	2810.87	2966.15	2655.6	2944.5	3084.75	2804.26	1170.13	1221.08	1119.18	1219.93	1271.67	1168.18	1234.37	1286.16	1182.58	1290.53	1341.41	1239.66	1768.27
184	5526.33	5719.28	5333.37	5867.76	6083.37	5652.15	5526.6	5722.33	5330.88	5867.12	6068.88	5665.36	2320.25	2493.08	2147.41	2374.63	2543.44	2205.82	2387.23	2537.02	2237.45	2465.1	2611.74	2318.46	2811.09	2958.04	2664.15	2939.25	3082.6	2795.9	2814.62	2969.45	2659.78	2948.39	3088.25	2808.54	1171.03	1221.83	1120.23	1220.85	1272.46	1169.24	1235.11	1286.73	1183.49	1291.29	1342.02	1240.56	1769.7
185	5529.24	5721.7	5336.79	5870.71	6085.84	5655.59	5528.27	5723.43	5333.12	5868.75	6070	5667.51	2323.36	2495.88	2150.84	2377.81	2546.36	2209.26	2390.54	2540.07	2241.01	2468.41	2614.84	2321.99	2814.91	2961.51	2668.31	2943.27	3086.3	2800.25	2818.36	2972.76	2663.96	2952.28	3091.74	2812.81	1171.91	1222.56	1121.26	1221.76	1273.24	1170.28	1235.83	1287.28	1184.38	1292.03	1342.6	1241.45	1771.12
186	5532.1	5724.07	5340.14	5873.61	6088.25	5658.97	5529.88	5724.47	5335.29	5870.33	6071.07	5669.59	2326.48	2498.68	2154.27	2380.99	2549.3	2212.69	2393.85	2543.13	2244.58	2471.73	2617.95	2325.51	2818.72	2964.98	2672.46	2947.29	3089.98	2804.6	2822.09	2976.06	2668.12	2956.16	3095.24	2817.08	1172.77	1223.28	1122.27	1222.65	1274	1171.31	1236.52	1287.81	1185.24	1292.74	1343.17	1242.3	1772.54
187	5534.9	5726.38	5343.42	5876.45	6090.62	5662.27	5531.43	5725.46	5337.4	5871.84	6072.08	5671.61	2329.6	2501.5	2157.7	2384.18	2552.24	2216.13	2397.17	2546.19	2248.14	2475.05	2621.07	2329.03	2822.53	2968.45	2676.61	2951.31	3093.67	2808.94	2825.82	2979.36	2672.28	2960.03	3098.73	2821.34	1173.62	1223.98	1123.26	1223.53	1274.74	1172.32	1237.2	1288.32	1186.07	1293.43	1343.72	1243.14	1773.96
188	5537.64	5728.64	5346.64	5879.22	6092.93	5665.51	5532.92	5726.4	5339.44	5873.29	6073.04	5673.55	2332.73	2504.32	2161.14	2387.38	2555.18	2219.58	2400.48	2549.25	2251.71	2478.37	2624.19	2332.56	2826.33	2971.91	2680.75	2955.31	3097.36	2813.27	2829.55	2982.66	2676.43	2963.91	3102.22	2825.59	1174.46	1224.67	1124.24	1224.39	1275.47	1173.3	1237.85	1288.81	1186.89	1294.1	1344.25	1243.95	1775.38
189	5540.32	5730.84	5349.79	5881.94	6095.19	5668.69	5534.34	5727.28	5341.4	5874.68	6073.94	5675.42	2335.86	2507.15	2164.58	2390.58	2558.14	2223.02	2403.8	2552.32	2255.27	2481.7	2627.31	2336.08	2830.13	2975.38	2684.88	2959.32	3101.04	2817.59	2833.27	2985.96	2680.57	2967.77	3105.72	2829.83	1175.27	1225.35	1125.2	1225.24	1276.19	1174.28	1238.48	1289.29	1187.68	1294.75	1344.77	1244.74	1776.8
190	5542.94	5733	5352.88	5884.6	6097.41	5671.8	5535.71	5728.11	5343.3	5876.02	6074.8	5677.23	2339	2509.99	2168.02	2393.79	2561.1	2226.47	2407.11	2555.39	2258.84	2485.02	2630.44	2339.6	2833.92	2978.84	2689.01	2963.32	3104.73	2821.91	2836.98	2989.26	2684.7	2971.63	3109.21	2834.06	1176.08	1226.02	1126.14	1226.07	1276.9	1175.23	1239.09	1289.74	1188.45	1295.38	1345.26	1245.5	1778.21
191	5545.5	5735.1	5355.9	5887.2	6099.57	5674.84	5537.02	5728.9	5345.14	5877.29	6075.61	5678.97	2342.15	2512.83	2171.46	2397	2564.08	2229.92	2410.43	2558.46	2262.4	2488.35	2633.57	2343.12	2837.71	2982.3	2693.13	2967.31	3108.41	2826.22	2840.69	2992.55	2688.83	2975.49	3112.7	2838.28	1176.87	1226.67	1127.06	1226.88	1277.6	1176.17	1239.68	1290.18	1189.19	1295.99	1345.74	1246.24	1779.63
192	5548.01	5737.16	5358.86	5889.75	6101.69	5677.81	5538.27	5729.63	5346.91	5878.51	6076.37	5680.64	2345.3	2515.68	2174.91	2400.22	2567.06	2233.38	2413.75	2561.54	2265.97	2491.68	2636.71	2346.65	2841.49	2985.75	2697.24	2971.3	3112.09	2830.52	2844.39	2995.85	2692.94	2979.34	3116.18	2842.5	1177.64	1227.31	1127.97	1227.68	1278.28	1177.08	1240.26	1290.6	1189.91	1296.58	1346.2	1246.96	1781.04
193	5550.46	5739.17	5361.75	5892.24	6103.76	5680.72	5539.46	5730.32	5348.61	5879.67	6077.09	5682.25	2348.45	2518.54	2178.37	2403.44	2570.05	2236.83	2417.08	2564.62	2269.53	2495.01	2639.85	2350.17	2845.27	2989.21	2701.34	2975.29	3115.77	2834.81	2848.09	2999.14	2697.05	2983.19	3119.67	2846.7	1178.4	1227.93	1128.86	1228.47	1278.95	1177.99	1240.81	1291.01	1190.61	1297.15	1346.65	1247.66	1782.45
194	5552.86	5741.14	5364.58	5894.68	6105.79	5683.57	5540.6	5730.96	5350.24	5880.77	6077.76	5683.78	2351.62	2521.41	2181.82	2406.67	2573.04	2240.3	2420.4	2567.71	2273.1	2498.34	2642.99	2353.69	2849.05	2992.66	2705.43	2979.27	3119.44	2839.09	2851.79	3002.43	2701.15	2987.03	3123.15	2850.9	1179.14	1228.55	1129.73	1229.24	1279.61	1178.87	1241.34	1291.4	1191.29	1297.7	1347.07	1248.33	1783.86
195	5555.2	5743.06	5367.35	5897.06	6107.77	5686.35	5541.69	5731.56	5351.81	5881.82	6078.39	5685.26	2354.78	2524.28	2185.28	2409.9	2576.05	2243.76	2423.73	2570.8	2276.66	2501.68	2646.14	2357.21	2852.82	2996.11	2709.52	2983.24	3123.12	2843.37	2855.48	3005.72	2705.24	2990.86	3126.64	2855.09	1179.87	1229.15	1130.59	1230	1280.26	1179.74	1241.86	1291.77	1191.94	1298.24	1347.49	1248.98	1785.27
196	5557.49	5744.93	5370.06	5899.39	6109.72	5689.06	5542.72	5732.12	5353.32	5882.82	6078.98	5686.66	2357.96	2527.17	2188.75	2413.15	2579.06	2247.23	2427.06	2573.89	2280.23	2505.01	2649.29	2360.74	2856.58	2999.56	2713.6	2987.21	3126.79	2847.63	2859.16	3009	2709.32	2994.69	3130.12	2859.27	1180.59	1229.75	1131.43	1230.74	1280.89	1180.59	1242.35	1292.13	1192.57	1298.75	1347.89	1249.61	1786.68
197	5559.73	5746.77	5372.7	5901.67	6111.62	5691.72	5543.7	5732.64	5354.76	5883.77	6079.52	5688.01	2361.14	2530.06	2192.22	2416.39	2582.08	2250.7	2430.39	2576.99	2283.8	2508.35	2652.45	2364.26	2860.34	3003.01	2717.67	2991.18	3130.47	2851.89	2862.84	3012.29	2713.39	2998.52	3133.6	2863.44	1181.29	1230.33	1132.25	1231.47	1281.52	1181.42	1242.83	1292.47	1193.18	1299.24	1348.27	1250.22	1788.08
198	5561.92	5748.56	5375.28	5903.89	6113.48	5694.3	5544.63	5733.11	5356.14	5884.66	6080.03	5689.29	2364.32	2532.95	2195.69	2419.64	2585.11	2254.18	2433.73	2580.09	2287.37	2511.7	2655.61	2367.78	2864.1	3006.46	2721.73	2995.14	3134.14	2856.14	2866.52	3015.57	2717.46	3002.34	3137.08	2867.6	1181.98	1230.9	1133.05	1232.18	1282.13	1182.24	1243.29	1292.8	1193.77	1299.72	1348.64	1250.81	1789.49
199	5564.05	5750.31	5377.8	5906.06	6115.3	5696.83	5545.5	5733.55	5357.46	5885.5	6080.5	5690.5	2367.51	2535.86	2199.17	2422.9	2588.14	2257.66	2437.06	2583.19	2290.94	2515.04	2658.77	2371.31	2867.85	3009.9	2725.79	2999.1	3137.81	2860.39	2870.19	3018.85	2721.52	3006.16	3140.56	2871.75	1182.65	1231.46	1133.84	1232.89	1282.74	1183.04	1243.73	1293.12	1194.34	1300.18	1348.99	1251.37	1790.89
200	5566.14	5752.02	5380.25	5908.19	6117.08	5699.29	5546.33	5733.95	5358.71	5886.29	6080.93	5691.65	2370.71	2538.77	2202.65	2426.16	2591.19	2261.14	2440.4	2586.29	2294.51	2518.38	2661.94	2374.83	2871.59	3013.34	2729.84	3003.05	3141.48	2864.62	2873.85	3022.13	2725.56	3009.97	3144.04	2875.89	1183.32	1232.01	1134.62	1233.58	1283.34	1183.82	1244.15	1293.42	1194.89	1300.63	1349.34	1251.91	1792.29
201	5568.17	5753.69	5382.65	5910.26	6118.82	5701.69	5547.11	5734.31	5359.91	5887.04	6081.33	5692.74	2373.91	2541.69	2206.14	2429.43	2594.24	2264.63	2443.74	2589.4	2298.08	2521.73	2665.11	2378.36	2875.33	3016.78	2733.88	3007	3145.14	2868.85	2877.51	3025.41	2729.6	3013.77	3147.51	2880.03	1183.96	1232.56	1135.37	1234.25	1283.92	1184.58	1244.56	1293.71	1195.41	1301.05	1349.67	1252.44	1793.69
202	5570.16	5755.32	5384.99	5912.28	6120.53	5704.03	5547.84	5734.64	5361.04	5887.73	6081.69	5693.77	2377.12	2544.61	2209.63	2432.71	2597.3	2268.12	2447.08	2592.52	2301.65	2525.08	2668.28	2381.88	2879.07	3020.22	2737.91	3010.94	3148.81	2873.07	2881.16	3028.69	2733.63	3017.57	3150.99	2884.15	1184.6	1233.09	1136.11	1234.92	1284.5	1185.33	1244.95	1293.99	1195.92	1301.46	1349.98	1252.94	1795.08
203	5572.09	5756.92	5387.27	5914.26	6122.21	5706.31	5548.52	5734.94	5362.11	5888.38	6082.02	5694.74	2380.33	2547.54	2213.12	2435.99	2600.36	2271.62	2450.43	2595.63	2305.22	2528.43	2671.46	2385.41	2882.8	3023.65	2741.94	3014.87	3152.47	2877.28	2884.81	3031.96	2737.65	3021.37	3154.46	2888.27	1185.22	1233.61	1136.84	1235.57	1285.07	1186.07	1245.33	1294.25	1196.4	1301.85	1350.29	1253.42	1796.48
204	5573.98	5758.48	5389.49	5916.19	6123.84	5708.53	5549.16	5735.2	5363.12	5888.99	6082.32	5695.65	2383.55	2550.48	2216.62	2439.28	2603.44	2275.12	2453.77	2598.75	2308.8	2531.79	2674.64	2388.94	2886.52	3027.09	2745.95	3018.8	3156.13	2881.48	2888.45	3035.24	2741.67	3025.16	3157.93	2892.38	1185.84	1234.13	1137.54	1236.21	1285.63	1186.79	1245.69	1294.51	1196.87	1302.23	1350.58	1253.88	1797.87
205	5575.83	5760.01	5391.65	5918.07	6125.45	5710.69	5549.75	5735.43	5364.08	5889.54	6082.59	5696.5	2386.78	2553.43	2220.13	2442.57	2606.52	2278.63	2457.12	2601.87	2312.38	2535.14	2677.82	2392.46	2890.24	3030.52	2749.96	3022.73	3159.79	2885.67	2892.09	3038.51	2745.67	3028.94	3161.4	2896.47	1186.44	1234.64	1138.24	1236.83	1286.18	1187.49	1246.03	1294.75	1197.31	1302.59	1350.87	1254.32	1799.27
206	5577.63	5761.5	5393.75	5919.91	6127.02	5712.79	5550.3	5735.64	5364.97	5890.06	6082.83	5697.28	2390.01	2556.38	2223.64	2445.87	2609.6	2282.14	2460.47	2604.99	2315.95	2538.5	2681.01	2395.99	2893.95	3033.94	2753.97	3026.65	3163.45	2889.85	2895.72	3041.78	2749.67	3032.72	3164.87	2900.56	1187.02	1235.13	1138.91	1237.45	1286.72	1188.18	1246.36	1294.98	1197.74	1302.94	1351.14	1254.74	1800.66
207	5579.38	5762.96	5395.8	5921.7	6128.56	5714.83	5550.81	5735.81	5365.81	5890.53	6083.04	5698.02	2393.25	2559.34	2227.16	2449.18	2612.7	2285.65	2463.83	2608.12	2319.53	2541.86	2684.19	2399.52	2897.66	3037.37	2757.96	3030.57	3167.11	2894.03	2899.35	3045.04	2753.65	3036.49	3168.34	2904.64	1187.6	1235.62	1139.57	1238.05	1287.26	1188.85	1246.67	1295.2	1198.14	1303.27	1351.4	1255.14	1802.04
208	5581.09	5764.38	5397.79	5923.45	6130.08	5716.82	5551.27	5735.95	5366.59	5890.96	6083.23	5698.69	2396.49	2562.31	2230.68	2452.49	2615.8	2289.17	2467.18	2611.25	2323.11	2545.22	2687.39	2403.06	2901.37	3040.79	2761.94	3034.48	3170.76	2898.2	2902.97	3048.31	2757.63	3040.26	3171.8	2908.71	1188.16	1236.11	1140.22	1238.64	1287.79	1189.5	1246.97	1295.41	1198.53	1303.59	1351.65	1255.53	1803.43
209	5582.75	5765.78	5399.72	5925.15	6131.56	5718.74	5551.69	5736.07	5367.32	5891.35	6083.38	5699.31	2399.75	2565.28	2234.21	2455.8	2618.91	2292.7	2470.54	2614.38	2326.69	2548.59	2690.58	2406.59	2905.07	3044.21	2765.92	3038.39	3174.41	2902.36	2906.59	3051.57	2761.6	3044.02	3175.27	2912.77	1188.72	1236.58	1140.85	1239.22	1288.31	1190.14	1247.26	1295.61	1198.9	1303.89	1351.89	1255.89	1804.82
210	5584.37	5767.14	5401.6	5926.81	6133.01	5720.61	5552.08	5736.17	5367.99	5891.69	6083.52	5699.87	2403	2568.26	2237.74	2459.13	2622.02	2296.23	2473.9	2617.52	2330.27	2551.95	2693.78	2410.12	2908.76	3047.63	2769.89	3042.29	3178.07	2906.51	2910.2	3054.83	2765.56	3047.78	3178.73	2916.82	1189.26	1237.05	1141.47	1239.79	1288.82	1190.77	1247.53	1295.81	1199.25	1304.18	1352.12	1256.24	1806.2
211	5585.95	5768.48	5403.43	5928.43	6134.43	5722.43	5552.42	5736.23	5368.6	5892	6083.62	5700.38	2406.26	2571.25	2241.28	2462.46	2625.15	2299.77	2477.26	2620.65	2333.86	2555.32	2696.98	2413.66	2912.45	3051.05	2773.85	3046.18	3181.71	2910.65	2913.8	3058.09	2769.51	3051.53	3182.19	2920.87	1189.79	1237.51	1142.07	1240.35	1289.33	1191.38	1247.78	1295.99	1199.58	1304.45	1352.35	1256.56	1807.58
212	5587.49	5769.79	5405.2	5930.01	6135.83	5724.18	5552.72	5736.28	5369.17	5892.27	6083.71	5700.83	2409.53	2574.25	2244.82	2465.79	2628.28	2303.31	2480.62	2623.8	2337.45	2558.69	2700.19	2417.2	2916.14	3054.46	2777.81	3050.07	3185.36	2914.78	2917.4	3061.35	2773.45	3055.27	3185.65	2924.9	1190.31	1237.97	1142.65	1240.9	1289.83	1191.97	1248.03	1296.16	1199.89	1304.72	1352.56	1256.87	1808.96
213	5588.99	5771.06	5406.92	5931.54	6137.2	5725.89	5552.99	5736.3	5369.68	5892.5	6083.77	5701.23	2412.81	2577.25	2248.37	2469.14	2631.41	2306.86	2483.99	2626.94	2341.03	2562.06	2703.39	2420.73	2919.81	3057.88	2781.75	3053.96	3189.01	2918.9	2920.99	3064.61	2777.38	3059.01	3189.11	2928.92	1190.82	1238.41	1143.23	1241.44	1290.32	1192.56	1248.26	1296.33	1200.19	1304.97	1352.77	1257.16	1810.34
214	5590.45	5772.32	5408.58	5933.04	6138.54	5727.54	5553.22	5736.3	5370.14	5892.7	6083.81	5701.58	2416.09	2580.25	2251.93	2472.48	2634.56	2310.41	2487.35	2630.09	2344.62	2565.44	2706.6	2424.27	2923.49	3061.29	2785.69	3057.84	3192.65	2923.02	2924.58	3067.86	2781.3	3062.75	3192.56	2932.93	1191.32	1238.86	1143.78	1241.96	1290.81	1193.12	1248.47	1296.49	1200.46	1305.2	1352.96	1257.44	1811.72
215	5591.87	5773.54	5410.2	5934.5	6139.86	5729.14	5553.41	5736.28	5370.55	5892.86	6083.83	5701.88	2419.38	2583.27	2255.49	2475.84	2637.71	2313.97	2490.72	2633.23	2348.21	2568.82	2709.82	2427.82	2927.15	3064.69	2789.62	3061.71	3196.29	2927.13	2928.16	3071.11	2785.22	3066.48	3196.02	2936.94	1191.81	1239.29	1144.33	1242.48	1291.29	1193.68	1248.68	1296.64	1200.72	1305.43	1353.15	1257.7	1813.09
216	5593.25	5774.74	5411.76	5935.92	6141.15	5730.68	5553.57	5736.24	5370.91	5892.98	6083.84	5702.13	2422.67	2586.29	2259.05	2479.2	2640.87	2317.53	2494.1	2636.39	2351.81	2572.2	2713.03	2431.36	2930.82	3068.1	2793.54	3065.58	3199.93	2931.23	2931.74	3074.36	2789.12	3070.2	3199.47	2940.93	1192.29	1239.72	1144.86	1242.99	1291.76	1194.22	1248.87	1296.78	1200.97	1305.64	1353.34	1257.94	1814.47
217	5594.59	5775.91	5413.28	5937.3	6142.42	5732.18	5553.7	5736.18	5371.22	5893.07	6083.82	5702.33	2425.97	2589.32	2262.63	2482.57	2644.03	2321.1	2497.47	2639.54	2355.4	2575.58	2716.25	2434.9	2934.47	3071.5	2797.45	3069.44	3203.57	2935.32	2935.31	3077.61	2793.02	3073.92	3202.92	2944.92	1192.76	1240.14	1145.38	1243.49	1292.23	1194.74	1249.06	1296.91	1201.2	1305.84	1353.51	1258.16	1815.84
218	5595.9	5777.06	5414.74	5938.65	6143.67	5733.62	5553.79	5736.1	5371.48	5893.13	6083.78	5702.48	2429.28	2592.35	2266.21	2485.94	2647.21	2324.68	2500.85	2642.7	2359	2578.96	2719.47	2438.45	2938.13	3074.9	2801.35	3073.3	3207.2	2939.4	2938.88	3080.85	2796.9	3077.63	3206.37	2948.89	1193.22	1240.56	1145.88	1243.98	1292.7	1195.26	1249.23	1297.04	1201.41	1306.03	1353.68	1258.37	1817.21
219	5597.17	5778.18	5416.16	5939.95	6144.89	5735.02	5553.85	5736.01	5371.7	5893.16	6083.73	5702.59	2432.59	2595.39	2269.79	2489.32	2650.39	2328.26	2504.23	2645.86	2362.6	2582.35	2722.7	2442	2941.77	3078.3	2805.25	3077.15	3210.84	2943.47	2942.44	3084.09	2800.78	3081.34	3209.82	2952.86	1193.67	1240.97	1146.37	1244.45	1293.15	1195.76	1249.39	1297.17	1201.61	1306.2	1353.84	1258.57	1818.58
220	5598.41	5779.28	5417.53	5941.23	6146.09	5736.36	5553.88	5735.89	5371.88	5893.15	6083.66	5702.65	2435.91	2598.44	2273.38	2492.71	2653.57	2331.84	2507.61	2649.02	2366.2	2585.74	2725.93	2445.55	2945.41	3081.69	2809.13	3081	3214.47	2947.53	2945.99	3087.34	2804.65	3085.04	3213.26	2956.81	1194.12	1241.38	1146.85	1244.92	1293.61	1196.24	1249.54	1297.28	1201.79	1306.37	1353.99	1258.75	1819.94
221	5599.61	5780.36	5418.85	5942.47	6147.27	5737.66	5553.88	5735.77	5372	5893.12	6083.58	5702.66	2439.24	2601.5	2276.98	2496.1	2656.77	2335.44	2510.99	2652.18	2369.8	2589.13	2729.16	2449.1	2949.05	3085.08	2813.01	3084.84	3218.1	2951.59	2949.54	3090.57	2808.51	3088.73	3216.71	2960.76	1194.55	1241.78	1147.32	1245.39	1294.05	1196.72	1249.67	1297.39	1201.96	1306.53	1354.14	1258.91	1821.31
222	5600.77	5781.42	5420.13	5943.67	6148.43	5738.92	5553.86	5735.62	5372.09	5893.06	6083.48	5702.64	2442.57	2604.56	2280.58	2499.5	2659.97	2339.03	2514.38	2655.35	2373.4	2592.52	2732.39	2452.65	2952.68	3088.47	2816.88	3088.68	3221.72	2955.63	2953.08	3093.81	2812.36	3092.42	3220.15	2964.7	1194.98	1242.18	1147.77	1245.84	1294.5	1197.18	1249.8	1297.49	1202.11	1306.68	1354.29	1259.07	1822.67
223	5601.91	5782.45	5421.36	5944.85	6149.57	5740.12	5553.8	5735.46	5372.13	5892.97	6083.36	5702.57	2445.91	2607.63	2284.19	2502.91	2663.17	2342.64	2517.76	2658.52	2377.01	2595.92	2735.62	2456.21	2956.3	3091.86	2820.75	3092.51	3225.35	2959.67	2956.62	3097.04	2816.2	3096.11	3223.59	2968.62	1195.39	1242.57	1148.21	1246.28	1294.94	1197.63	1249.92	1297.59	1202.25	1306.81	1354.42	1259.2	1824.03
224	5603.01	5783.46	5422.55	5945.99	6150.69	5741.29	5553.72	5735.29	5372.14	5892.85	6083.24	5702.46	2449.25	2610.7	2287.8	2506.32	2666.39	2346.25	2521.15	2661.69	2380.62	2599.31	2738.86	2459.77	2959.92	3095.24	2824.6	3096.33	3228.97	2963.7	2960.15	3100.27	2820.03	3099.78	3227.03	2972.54	1195.8	1242.96	1148.64	1246.72	1295.37	1198.07	1250.03	1297.69	1202.38	1306.94	1354.55	1259.33	1825.39
225	5604.08	5784.46	5423.7	5947.09	6151.78	5742.41	5553.61	5735.11	5372.1	5892.7	6083.09	5702.31	2452.6	2613.79	2291.42	2509.74	2669.61	2349.86	2524.55	2664.87	2384.23	2602.71	2742.1	2463.32	2963.53	3098.62	2828.45	3100.15	3232.59	2967.72	2963.68	3103.5	2823.85	3103.45	3230.46	2976.45	1196.2	1243.34	1149.06	1247.15	1295.8	1198.5	1250.13	1297.77	1202.49	1307.06	1354.68	1259.44	1826.75
226	5605.12	5785.43	5424.81	5948.17	6152.86	5743.48	5553.47	5734.91	5372.03	5892.53	6082.94	5702.12	2455.96	2616.87	2295.05	2513.16	2672.83	2353.48	2527.94	2668.04	2387.84	2606.11	2745.34	2466.88	2967.14	3102	2832.28	3103.97	3236.21	2971.73	2967.19	3106.73	2827.66	3107.12	3233.89	2980.34	1196.6	1243.72	1149.47	1247.57	1296.22	1198.92	1250.22	1297.86	1202.59	1307.17	1354.8	1259.54	1828.1
227	5606.13	5786.38	5425.87	5949.22	6153.92	5744.52	5553.31	5734.7	5371.92	5892.34	6082.78	5701.9	2459.32	2619.97	2298.68	2516.59	2676.07	2357.11	2531.33	2671.22	2391.45	2609.51	2748.59	2470.44	2970.74	3105.38	2836.11	3107.78	3239.82	2975.73	2970.71	3109.96	2831.46	3110.78	3237.33	2984.23	1196.98	1244.1	1149.87	1247.98	1296.64	1199.32	1250.31	1297.94	1202.68	1307.27	1354.92	1259.62	1829.46
228	5607.11	5787.32	5426.9	5950.24	6154.96	5745.51	5553.13	5734.48	5371.78	5892.12	6082.6	5701.64	2462.69	2623.07	2302.31	2520.02	2679.3	2360.74	2534.73	2674.4	2395.06	2612.92	2751.83	2474	2974.34	3108.75	2839.93	3111.58	3243.44	2979.72	2974.21	3113.18	2835.25	3114.43	3240.76	2988.11	1197.36	1244.47	1150.25	1248.39	1297.06	1199.72	1250.38	1298.01	1202.76	1307.37	1355.03	1259.7	1830.81
229	5608.06	5788.23	5427.89	5951.23	6155.99	5746.47	5552.92	5734.25	5371.6	5891.88	6082.41	5701.35	2466.06	2626.17	2305.95	2523.46	2682.55	2364.37	2538.13	2677.58	2398.67	2616.32	2755.08	2477.56	2977.93	3112.12	2843.74	3115.38	3247.05	2983.7	2977.72	3116.4	2839.03	3118.08	3244.18	2991.98	1197.73	1244.83	1150.63	1248.79	1297.47	1200.11	1250.45	1298.08	1202.82	1307.45	1355.14	1259.76	1832.16
230	5608.98	5789.13	5428.84	5952.19	6156.99	5747.39	5552.7	5734.01	5371.38	5891.62	6082.21	5701.02	2469.44	2629.28	2309.59	2526.9	2685.8	2368.01	2541.52	2680.77	2402.28	2619.73	2758.33	2481.12	2981.52	3115.49	2847.54	3119.17	3250.66	2987.68	2981.21	3119.61	2842.81	3121.72	3247.61	2995.83	1198.1	1245.2	1151	1249.18	1297.88	1200.48	1250.51	1298.15	1202.88	1307.53	1355.24	1259.82	1833.51
231	5609.88	5790.01	5429.75	5953.13	6157.98	5748.27	5552.45	5733.75	5371.14	5891.34	6082	5700.67	2472.82	2632.4	2313.24	2530.35	2689.06	2371.65	2544.92	2683.95	2405.89	2623.13	2761.59	2484.68	2985.09	3118.85	2851.34	3122.95	3254.26	2991.64	2984.7	3122.83	2846.57	3125.36	3251.03	2999.68	1198.45	1245.55	1151.35	1249.56	1298.28	1200.85	1250.57	1298.21	1202.92	1307.6	1355.34	1259.86	1834.85
232	5610.75	5790.87	5430.63	5954.04	6158.95	5749.12	5552.18	5733.49	5370.87	5891.03	6081.79	5700.28	2476.2	2635.52	2316.89	2533.8	2692.32	2375.29	2548.32	2687.14	2409.5	2626.54	2764.84	2488.24	2988.67	3122.21	2855.12	3126.73	3257.87	2995.6	2988.18	3126.04	2850.32	3128.99	3254.45	3003.52	1198.81	1245.91	1151.7	1249.94	1298.68	1201.21	1250.61	1298.27	1202.95	1307.67	1355.44	1259.89	1836.2
233	5611.6	5791.71	5431.48	5954.92	6159.91	5749.93	5551.89	5733.22	5370.57	5890.71	6081.56	5699.87	2479.59	2638.65	2320.54	2537.26	2695.58	2378.94	2551.72	2690.33	2413.12	2629.95	2768.1	2491.8	2992.24	3125.57	2858.9	3130.51	3261.47	2999.54	2991.66	3129.25	2854.07	3132.61	3257.87	3007.35	1199.15	1246.26	1152.04	1250.32	1299.07	1201.56	1250.65	1298.32	1202.98	1307.72	1355.53	1259.92	1837.54
234	5612.42	5792.54	5432.3	5955.78	6160.85	5750.71	5551.59	5732.95	5370.24	5890.38	6081.32	5699.43	2482.99	2641.78	2324.19	2540.72	2698.86	2382.59	2555.12	2693.52	2416.73	2633.36	2771.35	2495.36	2995.8	3128.93	2862.67	3134.27	3265.07	3003.48	2995.13	3132.46	2857.8	3136.23	3261.29	3011.16	1199.49	1246.61	1152.37	1250.68	1299.47	1201.9	1250.69	1298.38	1203	1307.78	1355.62	1259.94	1838.88
235	5613.21	5793.35	5433.08	5956.61	6161.77	5751.46	5551.27	5732.66	5369.88	5890.02	6081.08	5698.96	2486.38	2644.92	2327.85	2544.19	2702.13	2386.24	2558.52	2696.71	2420.34	2636.76	2774.61	2498.92	2999.35	3132.28	2866.43	3138.04	3268.66	3007.41	2998.59	3135.66	2861.53	3139.84	3264.7	3014.97	1199.82	1246.95	1152.7	1251.04	1299.86	1202.23	1250.71	1298.42	1203	1307.82	1355.7	1259.94	1840.22
236	5613.99	5794.14	5433.83	5957.43	6162.67	5752.18	5550.93	5732.37	5369.5	5889.65	6080.83	5698.47	2489.79	2648.06	2331.51	2547.65	2705.42	2389.89	2561.92	2699.9	2423.94	2640.17	2777.87	2502.47	3002.9	3135.63	2870.18	3141.79	3272.26	3011.33	3002.05	3138.86	2865.24	3143.44	3268.12	3018.77	1200.15	1247.29	1153.01	1251.4	1300.24	1202.55	1250.74	1298.47	1203	1307.86	1355.78	1259.95	1841.56
237	5614.74	5794.92	5434.55	5958.22	6163.56	5752.87	5550.58	5732.06	5369.1	5889.26	6080.57	5697.96	2493.19	2651.21	2335.17	2551.12	2708.7	2393.55	2565.32	2703.1	2427.55	2643.58	2781.13	2506.03	3006.45	3138.97	2873.92	3145.54	3275.85	3015.24	3005.5	3142.06	2868.95	3147.04	3271.53	3022.55	1200.47	1247.63	1153.32	1251.75	1300.62	1202.87	1250.75	1298.51	1203	1307.9	1355.86	1259.94	1842.89
238	5615.46	5795.68	5435.25	5958.98	6164.44	5753.53	5550.22	5731.76	5368.68	5888.86	6080.3	5697.43	2496.6	2654.36	2338.83	2554.6	2711.99	2397.2	2568.73	2706.29	2431.16	2646.99	2784.39	2509.58	3009.99	3142.32	2877.66	3149.29	3279.44	3019.14	3008.95	3145.26	2872.64	3150.63	3274.93	3026.33	1200.79	1247.96	1153.62	1252.09	1301	1203.18	1250.77	1298.55	1202.98	1307.93	1355.94	1259.93	1844.22
239	5616.17	5796.43	5435.92	5959.73	6165.3	5754.16	5549.84	5731.44	5368.24	5888.45	6080.03	5696.87	2500.01	2657.52	2342.5	2558.08	2715.29	2400.86	2572.13	2709.49	2434.76	2650.4	2787.65	2513.14	3013.52	3145.66	2881.38	3153.03	3283.02	3023.03	3012.39	3148.45	2876.33	3154.22	3278.34	3030.1	1201.1	1248.29	1153.91	1252.43	1301.37	1203.49	1250.78	1298.59	1202.96	1307.96	1356.01	1259.91	1845.56
240	5616.86	5797.16	5436.56	5960.46	6166.14	5754.77	5549.45	5731.12	5367.78	5888.03	6079.75	5696.3	2503.42	2660.68	2346.17	2561.56	2718.59	2404.52	2575.53	2712.69	2438.36	2653.8	2790.92	2516.69	3017.04	3148.99	2885.1	3156.76	3286.6	3026.92	3015.82	3151.64	2880	3157.8	3281.74	3033.86	1201.41	1248.62	1154.2	1252.76	1301.74	1203.79	1250.78	1298.62	1202.94	1307.98	1356.08	1259.88	1846.88
241	5617.53	5797.88	5437.18	5961.16	6166.97	5755.36	5549.05	5730.8	5367.3	5887.59	6079.46	5695.72	2506.84	2663.84	2349.83	2565.04	2721.9	2408.18	2578.92	2715.88	2441.96	2657.21	2794.18	2520.23	3020.57	3152.33	2888.8	3160.49	3290.18	3030.79	3019.25	3154.83	2883.67	3161.37	3285.14	3037.6	1201.71	1248.94	1154.48	1253.09	1302.11	1204.08	1250.78	1298.66	1202.91	1308	1356.15	1259.85	1848.21
242	5618.18	5798.58	5437.78	5961.85	6167.78	5755.92	5548.64	5730.47	5366.81	5887.14	6079.17	5695.12	2510.26	2667.01	2353.5	2568.53	2725.21	2411.84	2582.32	2719.08	2445.56	2660.61	2797.45	2523.78	3024.08	3155.66	2892.5	3164.21	3293.76	3034.65	3022.67	3158.02	2887.32	3164.94	3288.54	3041.34	1202.01	1249.26	1154.76	1253.42	1302.47	1204.36	1250.78	1298.69	1202.87	1308.02	1356.21	1259.82	1849.54
243	5618.81	5799.27	5438.35	5962.52	6168.58	5756.46	5548.22	5730.13	5366.3	5886.69	6078.87	5694.51	2513.68	2670.19	2357.17	2572.01	2728.52	2415.51	2585.72	2722.28	2449.16	2664.02	2800.71	2527.32	3027.59	3158.98	2896.19	3167.92	3297.34	3038.51	3026.09	3161.2	2890.97	3168.5	3291.93	3045.07	1202.3	1249.58	1155.03	1253.74	1302.84	1204.65	1250.77	1298.72	1202.83	1308.03	1356.27	1259.78	1850.86
244	5619.42	5799.94	5438.9	5963.17	6169.37	5756.98	5547.79	5729.79	5365.79	5886.23	6078.57	5693.88	2517.1	2673.37	2360.83	2575.5	2731.84	2419.17	2589.12	2725.48	2452.75	2667.42	2803.98	2530.86	3031.09	3162.31	2899.87	3171.63	3300.91	3042.35	3029.49	3164.38	2894.61	3172.05	3295.33	3048.78	1202.59	1249.89	1155.29	1254.06	1303.19	1204.92	1250.76	1298.74	1202.79	1308.04	1356.34	1259.74	1852.18
245	5620.02	5800.6	5439.44	5963.81	6170.14	5757.48	5547.35	5729.44	5365.26	5885.75	6078.26	5693.25	2520.52	2676.55	2364.5	2578.99	2735.16	2422.83	2592.51	2728.68	2456.34	2670.82	2807.25	2534.4	3034.59	3165.63	2903.54	3175.33	3304.48	3046.19	3032.89	3167.56	2898.23	3175.6	3298.72	3052.49	1202.88	1250.2	1155.56	1254.37	1303.55	1205.2	1250.75	1298.77	1202.74	1308.04	1356.39	1259.69	1853.5
246	5620.6	5801.25	5439.96	5964.43	6170.9	5757.96	5546.91	5729.09	5364.72	5885.28	6077.95	5692.61	2523.95	2679.73	2368.16	2582.49	2738.49	2426.49	2595.9	2731.88	2459.93	2674.23	2810.52	2537.94	3038.08	3168.95	2907.21	3179.03	3308.04	3050.02	3036.29	3170.73	2901.85	3179.14	3302.1	3056.18	1203.16	1250.51	1155.81	1254.68	1303.9	1205.46	1250.74	1298.79	1202.69	1308.05	1356.45	1259.65	1854.82
247	5621.17	5801.88	5440.46	5965.04	6171.64	5758.43	5546.46	5728.74	5364.18	5884.79	6077.63	5691.96	2527.38	2682.92	2371.83	2585.98	2741.81	2430.15	2599.3	2735.09	2463.51	2677.62	2813.78	2541.47	3041.56	3172.26	2910.86	3182.72	3311.6	3053.83	3039.68	3173.9	2905.45	3182.68	3305.49	3059.87	1203.44	1250.81	1156.07	1254.99	1304.25	1205.73	1250.72	1298.81	1202.64	1308.05	1356.5	1259.6	1856.13
248	5621.72	5802.5	5440.94	5965.63	6172.37	5758.89	5546.01	5728.38	5363.63	5884.31	6077.31	5691.3	2530.81	2686.12	2375.49	2589.48	2745.15	2433.81	2602.69	2738.29	2467.09	2681.02	2817.05	2544.99	3045.04	3175.57	2914.51	3186.4	3315.16	3057.64	3043.06	3177.07	2909.05	3186.21	3308.87	3063.54	1203.72	1251.12	1156.32	1255.29	1304.59	1205.99	1250.71	1298.83	1202.59	1308.05	1356.56	1259.55	1857.45
249	5622.26	5803.11	5441.42	5966.21	6173.09	5759.33	5545.55	5728.02	5363.08	5883.81	6076.98	5690.65	2534.23	2689.31	2379.16	2592.97	2748.48	2437.46	2606.07	2741.49	2470.66	2684.42	2820.32	2548.52	3048.51	3178.88	2918.14	3190.08	3318.72	3061.44	3046.44	3180.23	2912.64	3189.73	3312.25	3067.21	1203.99	1251.42	1156.56	1255.59	1304.93	1206.25	1250.69	1298.85	1202.53	1308.05	1356.61	1259.5	1858.76
250	5622.79	5803.7	5441.87	5966.77	6173.79	5759.75	5545.09	5727.66	5362.52	5883.32	6076.65	5689.99	2537.66	2692.51	2382.82	2596.47	2751.82	2441.12	2609.46	2744.69	2474.23	2687.81	2823.59	2552.04	3051.97	3182.18	2921.77	3193.75	3322.27	3065.23	3049.8	3183.39	2916.21	3193.24	3315.63	3070.86	1204.26	1251.71	1156.81	1255.89	1305.27	1206.51	1250.67	1298.86	1202.48	1308.05	1356.66	1259.45	1860.07
251	5623.3	5804.29	5442.32	5967.32	6174.48	5760.17	5544.63	5727.29	5361.97	5882.82	6076.32	5689.33	2541.1	2695.72	2386.47	2599.97	2755.17	2444.77	2612.85	2747.89	2477.8	2691.2	2826.86	2555.55	3055.43	3185.48	2925.39	3197.42	3325.83	3069.01	3053.17	3186.55	2919.78	3196.75	3319	3074.5	1204.53	1252.01	1157.05	1256.18	1305.61	1206.76	1250.65	1298.88	1202.42	1308.05	1356.71	1259.4	1861.37
252	5623.81	5804.86	5442.76	5967.87	6175.15	5760.58	5544.17	5726.92	5361.41	5882.33	6075.98	5688.68	2544.53	2698.93	2390.13	2603.47	2758.51	2448.42	2616.23	2751.1	2481.36	2694.59	2830.12	2559.06	3058.89	3188.77	2929	3201.08	3329.37	3072.78	3056.52	3189.71	2923.34	3200.25	3322.37	3078.14	1204.79	1252.3	1157.29	1256.48	1305.94	1207.02	1250.63	1298.9	1202.37	1308.05	1356.76	1259.35	1862.68
253	5624.3	5805.41	5443.19	5968.4	6175.82	5760.98	5543.7	5726.55	5360.86	5881.83	6075.64	5688.02	2547.96	2702.14	2393.78	2606.96	2761.86	2452.07	2619.61	2754.3	2484.92	2697.98	2833.39	2562.57	3062.33	3192.07	2932.6	3204.73	3332.92	3076.54	3059.87	3192.86	2926.88	3203.75	3325.74	3081.76	1205.06	1252.58	1157.53	1256.77	1306.27	1207.27	1250.61	1298.91	1202.32	1308.05	1356.8	1259.3	1863.98
254	5624.78	5805.96	5443.61	5968.92	6176.47	5761.38	5543.24	5726.18	5360.31	5881.34	6075.3	5687.38	2551.39	2705.35	2397.43	2610.46	2765.21	2455.71	2622.98	2757.5	2488.47	2701.36	2836.66	2566.07	3065.77	3195.36	2936.19	3208.38	3336.46	3080.29	3063.21	3196.01	2930.42	3207.24	3329.1	3085.37	1205.32	1252.87	1157.77	1257.06	1306.6	1207.52	1250.59	1298.92	1202.27	1308.05	1356.85	1259.25	1865.28
255	5625.26	5806.49	5444.03	5969.43	6177.1	5761.77	5542.78	5725.8	5359.77	5880.84	6074.95	5686.73	2554.82	2708.56	2401.08	2613.96	2768.57	2459.35	2626.36	2760.7	2492.01	2704.74	2839.93	2569.56	3069.21	3198.64	2939.77	3212.02	3340	3084.04	3066.55	3199.15	2933.94	3210.72	3332.46	3088.98	1205.58	1253.15	1158	1257.34	1306.92	1207.77	1250.58	1298.94	1202.22	1308.05	1356.89	1259.21	1866.58
256	5625.73	5807.01	5444.44	5969.94	6177.73	5762.15	5542.33	5725.43	5359.23	5880.35	6074.6	5686.1	2558.25	2711.78	2404.72	2617.46	2771.92	2462.99	2629.73	2763.9	2495.55	2708.12	2843.19	2573.05	3072.63	3201.92	2943.34	3215.65	3343.53	3087.77	3069.88	3202.3	2937.46	3214.19	3335.82	3092.57	1205.84	1253.43	1158.24	1257.63	1307.24	1208.02	1250.56	1298.95	1202.17	1308.05	1356.94	1259.17	1867.88
257	5626.18	5807.52	5444.85	5970.44	6178.34	5762.53	5541.88	5725.05	5358.71	5879.87	6074.25	5685.48	2561.68	2715	2408.36	2620.96	2775.28	2466.63	2633.1	2767.1	2499.09	2711.5	2846.46	2576.54	3076.05	3205.2	2946.91	3219.28	3347.06	3091.49	3073.2	3205.43	2940.96	3217.66	3339.18	3096.15	1206.09	1253.71	1158.48	1257.92	1307.56	1208.27	1250.54	1298.96	1202.13	1308.05	1356.98	1259.13	1869.17
258	5626.64	5808.02	5445.25	5970.93	6178.94	5762.92	5541.43	5724.67	5358.19	5879.38	6073.9	5684.86	2565.11	2718.23	2411.99	2624.45	2778.65	2470.26	2636.46	2770.3	2502.62	2714.87	2849.73	2580.02	3079.47	3208.47	2950.46	3222.9	3350.59	3095.21	3076.51	3208.57	2944.46	3221.12	3342.53	3099.72	1206.35	1253.98	1158.72	1258.2	1307.87	1208.52	1250.53	1298.97	1202.09	1308.06	1357.02	1259.1	1870.46
259	5627.08	5808.51	5445.65	5971.41	6179.53	5763.3	5540.99	5724.29	5357.68	5878.91	6073.55	5684.26	2568.54	2721.46	2415.62	2627.95	2782.01	2473.88	2639.82	2773.5	2506.14	2718.24	2852.99	2583.49	3082.88	3211.74	2954.01	3226.51	3354.11	3098.91	3079.82	3211.7	2947.94	3224.58	3345.88	3103.28	1206.6	1254.25	1158.96	1258.48	1308.19	1208.78	1250.52	1298.98	1202.05	1308.06	1357.06	1259.07	1871.75
260	5627.52	5808.99	5446.06	5971.89	6180.1	5763.68	5540.55	5723.92	5357.19	5878.44	6073.2	5683.68	2571.97	2724.68	2419.25	2631.44	2785.38	2477.5	2643.18	2776.7	2509.66	2721.6	2856.25	2586.95	3086.28	3215.01	2957.54	3230.12	3357.63	3102.61	3083.12	3214.83	2951.42	3228.03	3349.22	3106.83	1206.86	1254.52	1159.19	1258.76	1308.5	1209.03	1250.51	1298.99	1202.02	1308.07	1357.11	1259.04	1873.04
261	5627.96	5809.46	5446.46	5972.37	6180.67	5764.07	5540.13	5723.54	5356.72	5877.98	6072.84	5683.11	2575.39	2727.92	2422.87	2634.93	2788.74	2481.12	2646.53	2779.9	2513.17	2724.97	2859.52	2590.41	3089.67	3218.27	2961.07	3233.72	3361.15	3106.29	3086.42	3217.95	2954.88	3231.47	3352.57	3110.37	1207.11	1254.79	1159.44	1259.04	1308.8	1209.29	1250.5	1299	1202	1308.09	1357.15	1259.02	1874.33
262	5628.39	5809.92	5446.87	5972.84	6181.22	5764.46	5539.71	5723.16	5356.26	5877.52	6072.49	5682.56	2578.81	2731.15	2426.48	2638.42	2792.12	2484.73	2649.88	2783.1	2516.67	2728.32	2862.78	2593.87	3093.06	3221.53	2964.59	3237.32	3364.66	3109.97	3089.71	3221.08	2958.34	3234.9	3355.91	3113.9	1207.37	1255.06	1159.68	1259.33	1309.11	1209.54	1250.5	1299.02	1201.98	1308.1	1357.19	1259.01	1875.61
263	5628.82	5810.36	5447.28	5973.31	6181.76	5764.85	5539.3	5722.78	5355.81	5877.08	6072.14	5682.02	2582.24	2734.39	2430.09	2641.91	2795.49	2488.34	2653.23	2786.3	2520.17	2731.68	2866.04	2597.31	3096.44	3224.79	2968.1	3240.9	3368.17	3113.64	3092.99	3224.19	2961.78	3238.33	3359.24	3117.42	1207.62	1255.32	1159.92	1259.61	1309.41	1209.8	1250.5	1299.03	1201.97	1308.12	1357.23	1259	1876.89
264	5629.25	5810.8	5447.7	5973.77	6182.29	5765.25	5538.9	5722.41	5355.39	5876.65	6071.78	5681.51	2585.66	2737.62	2433.69	2645.4	2798.86	2491.94	2656.57	2789.49	2523.65	2735.03	2869.3	2600.75	3099.82	3228.04	2971.6	3244.49	3371.68	3117.29	3096.26	3227.31	2965.21	3241.75	3362.57	3120.93	1207.88	1255.58	1160.17	1259.89	1309.71	1210.07	1250.5	1299.04	1201.96	1308.14	1357.28	1259	1878.17
265	5629.68	5811.23	5448.13	5974.24	6182.82	5765.66	5538.51	5722.04	5354.99	5876.23	6071.43	5681.02	2589.07	2740.86	2437.29	2648.88	2802.24	2495.53	2659.91	2792.69	2527.13	2738.37	2872.56	2604.19	3103.19	3231.28	2975.09	3248.06	3375.18	3120.94	3099.53	3230.42	2968.64	3245.16	3365.9	3124.42	1208.13	1255.84	1160.42	1260.17	1310.01	1210.33	1250.51	1299.06	1201.97	1308.17	1357.32	1259.01	1879.45
266	5630.1	5811.65	5448.56	5974.7	6183.33	5766.08	5538.14	5721.67	5354.61	5875.82	6071.08	5680.55	2592.49	2744.1	2440.88	2652.37	2805.61	2499.12	2663.25	2795.88	2530.61	2741.71	2875.82	2607.61	3106.55	3234.52	2978.57	3251.63	3378.68	3124.58	3102.79	3233.52	2972.05	3248.57	3369.23	3127.91	1208.39	1256.09	1160.68	1260.45	1310.3	1210.6	1250.52	1299.07	1201.98	1308.2	1357.37	1259.03	1880.73
267	5630.53	5812.07	5449	5975.17	6183.83	5766.51	5537.78	5721.3	5354.26	5875.42	6070.73	5680.11	2595.9	2747.35	2444.46	2655.85	2808.99	2502.7	2666.57	2799.07	2534.07	2745.05	2879.07	2611.03	3109.9	3237.76	2982.04	3255.19	3382.18	3128.21	3106.04	3236.63	2975.45	3251.97	3372.55	3131.39	1208.64	1256.35	1160.94	1260.74	1310.6	1210.87	1250.54	1299.09	1201.99	1308.23	1357.41	1259.05	1882
268	5630.96	5812.47	5449.44	5975.63	6184.32	5766.95	5537.43	5720.94	5353.93	5875.04	6070.39	5679.69	2599.31	2750.59	2448.04	2659.32	2812.37	2506.28	2669.9	2802.27	2537.53	2748.38	2882.33	2614.44	3113.25	3241	2985.51	3258.75	3385.67	3131.82	3109.29	3239.73	2978.84	3255.36	3375.87	3134.85	1208.9	1256.6	1161.2	1261.02	1310.89	1211.15	1250.56	1299.1	1202.02	1308.27	1357.46	1259.08	1883.27
269	5631.39	5812.87	5449.9	5976.1	6184.8	5767.4	5537.1	5720.58	5353.62	5874.67	6070.04	5679.3	2602.72	2753.83	2451.61	2662.8	2815.75	2509.85	2673.22	2805.46	2540.98	2751.71	2885.58	2617.84	3116.59	3244.23	2988.96	3262.29	3389.15	3135.43	3112.52	3242.82	2982.23	3258.75	3379.18	3138.31	1209.16	1256.85	1161.46	1261.31	1311.18	1211.43	1250.59	1299.12	1202.06	1308.32	1357.51	1259.13	1884.54
270	5631.82	5813.26	5450.38	5976.57	6185.27	5767.87	5536.78	5720.22	5353.35	5874.32	6069.7	5678.94	2606.12	2757.08	2455.17	2666.27	2819.13	2513.41	2676.53	2808.64	2544.42	2755.03	2888.83	2621.23	3119.93	3247.45	2992.4	3265.83	3392.64	3139.03	3115.76	3245.91	2985.6	3262.12	3382.49	3141.76	1209.42	1257.1	1161.73	1261.59	1311.47	1211.72	1250.62	1299.14	1202.1	1308.37	1357.56	1259.18	1885.81
271	5632.25	5813.64	5450.86	5977.04	6185.74	5768.35	5536.49	5719.87	5353.1	5873.99	6069.37	5678.61	2609.52	2760.33	2458.72	2669.74	2822.51	2516.96	2679.84	2811.83	2547.85	2758.35	2892.08	2624.61	3123.26	3250.67	2995.84	3269.37	3396.12	3142.62	3118.98	3249	2988.96	3265.49	3385.8	3145.19	1209.68	1257.35	1162.01	1261.88	1311.75	1212.01	1250.66	1299.16	1202.16	1308.43	1357.61	1259.24	1887.07
272	5632.69	5814.02	5451.36	5977.52	6186.2	5768.84	5536.2	5719.52	5352.88	5873.67	6069.03	5678.31	2612.92	2763.58	2462.26	2673.2	2825.89	2520.5	2683.14	2815.02	2551.27	2761.66	2895.32	2627.99	3126.58	3253.89	2999.26	3272.9	3399.59	3146.2	3122.2	3252.08	2992.31	3268.86	3389.1	3148.61	1209.94	1257.59	1162.29	1262.17	1312.04	1212.31	1250.71	1299.19	1202.23	1308.49	1357.67	1259.31	1888.33
273	5633.13	5814.39	5451.87	5978	6186.65	5769.36	5535.94	5719.19	5352.7	5873.38	6068.71	5678.05	2616.31	2766.83	2465.8	2676.66	2829.28	2524.04	2686.44	2818.2	2554.69	2764.96	2898.57	2631.36	3129.89	3257.1	3002.68	3276.42	3403.06	3149.77	3125.41	3255.16	2995.65	3272.21	3392.4	3152.03	1210.21	1257.83	1162.58	1262.47	1312.32	1212.61	1250.76	1299.21	1202.3	1308.56	1357.72	1259.4	1889.59
274	5633.58	5814.75	5452.4	5978.49	6187.09	5769.89	5535.7	5718.85	5352.55	5873.1	6068.39	5677.81	2619.7	2770.08	2469.33	2680.11	2832.66	2527.57	2689.74	2821.38	2558.09	2768.26	2901.81	2634.72	3133.2	3260.31	3006.09	3279.93	3406.53	3153.33	3128.61	3258.24	2998.98	3275.56	3395.7	3155.43	1210.47	1258.08	1162.87	1262.76	1312.6	1212.92	1250.82	1299.24	1202.39	1308.64	1357.78	1259.49	1890.85
275	5634.03	5815.11	5452.95	5978.98	6187.52	5770.44	5535.48	5718.53	5352.43	5872.85	6068.08	5677.62	2623.09	2773.33	2472.85	2683.57	2836.04	2531.09	2693.02	2824.56	2561.49	2771.56	2905.05	2638.06	3136.5	3263.51	3009.49	3283.44	3409.99	3156.89	3131.8	3261.31	3002.3	3278.91	3398.99	3158.82	1210.74	1258.32	1163.17	1263.06	1312.88	1213.24	1250.89	1299.28	1202.49	1308.72	1357.85	1259.6	1892.11
276	5634.49	5815.47	5453.52	5979.48	6187.96	5771	5535.28	5718.21	5352.35	5872.61	6067.77	5677.45	2626.47	2776.58	2476.36	2687.01	2839.42	2534.6	2696.3	2827.74	2564.87	2774.85	2908.29	2641.4	3139.79	3266.71	3012.88	3286.94	3413.45	3160.43	3134.99	3264.38	3005.61	3282.24	3402.28	3162.2	1211.02	1258.56	1163.47	1263.36	1313.16	1213.56	1250.96	1299.31	1202.61	1308.82	1357.91	1259.72	1893.36
277	5634.96	5815.82	5454.1	5979.99	6188.38	5771.59	5535.1	5717.9	5352.31	5872.4	6067.47	5677.33	2629.84	2779.83	2479.86	2690.46	2842.81	2538.1	2699.58	2830.91	2568.25	2778.13	2911.52	2644.73	3143.08	3269.91	3016.25	3290.43	3416.91	3163.96	3138.17	3267.44	3008.91	3285.57	3405.56	3165.58	1211.29	1258.8	1163.78	1263.66	1313.44	1213.88	1251.04	1299.35	1202.73	1308.92	1357.98	1259.85	1894.61
278	5635.44	5816.17	5454.7	5980.5	6188.8	5772.2	5534.95	5717.61	5352.3	5872.21	6067.18	5677.24	2633.21	2783.08	2483.35	2693.89	2846.19	2541.6	2702.85	2834.08	2571.61	2781.4	2914.76	2648.05	3146.36	3273.1	3019.62	3293.92	3420.36	3167.48	3141.35	3270.5	3012.2	3288.89	3408.84	3168.94	1211.57	1259.04	1164.1	1263.97	1313.71	1214.22	1251.13	1299.39	1202.87	1309.02	1358.05	1260	1895.86
279	5635.92	5816.52	5455.33	5981.03	6189.22	5772.83	5534.82	5717.32	5352.33	5872.05	6066.9	5677.2	2636.58	2786.33	2486.83	2697.33	2849.57	2545.08	2706.11	2837.25	2574.97	2784.67	2917.98	2651.36	3149.63	3276.28	3022.99	3297.4	3423.8	3171	3144.51	3273.55	3015.47	3292.2	3412.11	3172.29	1211.85	1259.28	1164.43	1264.28	1313.99	1214.56	1251.23	1299.44	1203.02	1309.14	1358.13	1260.16	1897.11
280	5636.42	5816.87	5455.97	5981.56	6189.63	5773.49	5534.72	5717.04	5352.4	5871.91	6066.64	5677.19	2639.94	2789.58	2490.3	2700.75	2852.95	2548.56	2709.37	2840.42	2578.31	2787.94	2921.21	2654.66	3152.9	3279.46	3026.34	3300.87	3427.25	3174.5	3147.67	3276.6	3018.74	3295.5	3415.38	3175.63	1212.14	1259.52	1164.76	1264.59	1314.27	1214.91	1251.34	1299.49	1203.19	1309.27	1358.21	1260.33	1898.35
281	5636.92	5817.21	5456.63	5982.1	6190.05	5774.16	5534.64	5716.78	5352.5	5871.8	6066.38	5677.21	2643.29	2792.83	2493.76	2704.17	2856.33	2552.02	2712.61	2843.59	2581.64	2791.19	2924.43	2657.95	3156.16	3282.64	3029.68	3304.34	3430.68	3177.99	3150.82	3279.65	3022	3298.8	3418.65	3178.95	1212.43	1259.76	1165.1	1264.9	1314.54	1215.27	1251.45	1299.55	1203.36	1309.4	1358.29	1260.51	1899.59
282	5637.44	5817.56	5457.31	5982.65	6190.46	5774.85	5534.58	5716.52	5352.64	5871.71	6066.13	5677.28	2646.64	2796.08	2497.21	2707.59	2859.71	2555.47	2715.86	2846.75	2584.97	2794.44	2927.65	2661.23	3159.41	3285.81	3033.01	3307.8	3434.12	3181.48	3153.97	3282.69	3025.25	3302.09	3421.91	3182.27	1212.72	1260	1165.44	1265.22	1314.82	1215.63	1251.58	1299.61	1203.55	1309.54	1358.38	1260.71	1900.83
283	5637.96	5817.9	5458.01	5983.21	6190.86	5775.56	5534.55	5716.28	5352.82	5871.64	6065.9	5677.38	2649.99	2799.33	2500.65	2711	2863.09	2558.92	2719.09	2849.91	2588.28	2797.69	2930.87	2664.5	3162.66	3288.98	3036.33	3311.25	3437.54	3184.95	3157.1	3285.72	3028.48	3305.38	3425.17	3185.58	1213.01	1260.24	1165.79	1265.55	1315.1	1216	1251.71	1299.67	1203.75	1309.7	1358.48	1260.91	1902.07
284	5638.49	5818.25	5458.73	5983.78	6191.27	5776.29	5534.54	5716.06	5353.03	5871.59	6065.68	5677.51	2653.32	2802.57	2504.07	2714.41	2866.46	2562.35	2722.32	2853.06	2591.58	2800.92	2934.08	2667.76	3165.89	3292.14	3039.65	3314.69	3440.97	3188.41	3160.23	3288.76	3031.71	3308.65	3428.42	3188.88	1213.31	1260.48	1166.15	1265.87	1315.37	1216.37	1251.85	1299.74	1203.97	1309.85	1358.58	1261.13	1903.3
285	5639.02	5818.59	5459.46	5984.36	6191.68	5777.04	5534.56	5715.84	5353.27	5871.57	6065.47	5677.68	2656.65	2805.82	2507.49	2717.8	2869.84	2565.77	2725.54	2856.21	2594.87	2804.15	2937.29	2671	3169.12	3295.3	3042.95	3318.13	3444.39	3191.87	3163.35	3291.78	3034.92	3311.92	3431.67	3192.16	1213.61	1260.72	1166.51	1266.2	1315.65	1216.75	1252	1299.81	1204.19	1310.02	1358.68	1261.36	1904.54
286	5639.57	5818.94	5460.2	5984.94	6192.09	5777.8	5534.59	5715.64	5353.54	5871.58	6065.27	5677.88	2659.98	2809.06	2510.89	2721.2	2873.21	2569.18	2728.75	2859.36	2598.15	2807.37	2940.5	2674.24	3172.35	3298.45	3046.25	3321.56	3447.8	3195.31	3166.47	3294.81	3038.13	3315.18	3434.92	3195.44	1213.92	1260.96	1166.88	1266.53	1315.93	1217.13	1252.16	1299.89	1204.43	1310.2	1358.79	1261.6	1905.77
287	5640.13	5819.29	5460.96	5985.54	6192.49	5778.58	5534.65	5715.46	5353.85	5871.6	6065.09	5678.11	2663.3	2812.31	2514.29	2724.58	2876.58	2572.58	2731.96	2862.51	2601.41	2810.58	2943.7	2677.46	3175.56	3301.6	3049.53	3324.98	3451.21	3198.75	3169.57	3297.82	3041.32	3318.43	3438.16	3198.7	1214.22	1261.2	1167.25	1266.87	1316.21	1217.52	1252.32	1299.97	1204.67	1310.38	1358.9	1261.86	1906.99
288	5640.69	5819.64	5461.74	5986.14	6192.91	5779.37	5534.74	5715.29	5354.18	5871.65	6064.93	5678.37	2666.61	2815.55	2517.67	2727.96	2879.95	2575.97	2735.16	2865.65	2604.67	2813.79	2946.9	2680.68	3178.77	3304.74	3052.81	3328.4	3454.62	3202.18	3172.67	3300.84	3044.51	3321.68	3441.39	3201.96	1214.54	1261.44	1167.63	1267.2	1316.49	1217.92	1252.49	1300.06	1204.93	1310.57	1359.02	1262.12	1908.22
289	5641.26	5819.99	5462.53	5986.75	6193.32	5780.18	5534.84	5715.13	5354.55	5871.72	6064.78	5678.66	2669.91	2818.79	2521.03	2731.33	2883.31	2579.35	2738.35	2868.79	2607.91	2816.99	2950.09	2683.88	3181.98	3307.88	3056.07	3331.8	3458.02	3205.59	3175.76	3303.85	3047.68	3324.91	3444.62	3205.2	1214.85	1261.69	1168.01	1267.55	1316.77	1218.32	1252.67	1300.15	1205.19	1310.77	1359.15	1262.39	1909.44
290	5641.84	5820.35	5463.33	5987.37	6193.73	5781	5534.97	5715	5354.94	5871.81	6064.65	5678.98	2673.21	2822.03	2524.39	2734.69	2886.68	2582.71	2741.53	2871.92	2611.14	2820.17	2953.28	2687.07	3185.17	3311.01	3059.33	3335.2	3461.41	3209	3178.85	3306.85	3050.84	3328.14	3447.85	3208.44	1215.17	1261.93	1168.4	1267.89	1317.05	1218.73	1252.86	1300.25	1205.47	1310.97	1359.28	1262.67	1910.66
291	5642.43	5820.71	5464.14	5987.99	6194.16	5781.83	5535.12	5714.88	5355.36	5871.93	6064.53	5679.32	2676.5	2825.26	2527.73	2738.05	2890.04	2586.06	2744.7	2875.05	2614.36	2823.36	2956.46	2690.25	3188.36	3314.14	3062.58	3338.6	3464.8	3212.39	3181.92	3309.85	3053.99	3331.36	3451.07	3211.66	1215.48	1262.18	1168.79	1268.24	1317.34	1219.13	1253.05	1300.36	1205.75	1311.18	1359.41	1262.96	1911.88
292	5643.02	5821.08	5464.96	5988.63	6194.58	5782.67	5535.29	5714.77	5355.8	5872.06	6064.43	5679.69	2679.78	2828.5	2531.06	2741.4	2893.39	2589.4	2747.87	2878.18	2617.56	2826.53	2959.64	2693.41	3191.54	3317.26	3065.82	3341.98	3468.19	3215.78	3184.99	3312.84	3057.13	3334.58	3454.28	3214.87	1215.81	1262.43	1169.19	1268.59	1317.63	1219.55	1253.26	1300.47	1206.04	1311.4	1359.55	1263.25	1913.1
293	5643.62	5821.45	5465.79	5989.27	6195.01	5783.52	5535.48	5714.69	5356.27	5872.22	6064.35	5680.09	2683.05	2831.73	2534.38	2744.74	2896.75	2592.73	2751.03	2881.3	2620.75	2829.69	2962.82	2696.57	3194.71	3320.37	3069.04	3345.36	3471.57	3219.16	3188.05	3315.83	3060.27	3337.78	3457.49	3218.07	1216.13	1262.68	1169.58	1268.94	1317.91	1219.96	1253.46	1300.59	1206.34	1311.63	1359.7	1263.56	1914.31
294	5644.23	5821.83	5466.64	5989.91	6195.45	5784.38	5535.69	5714.63	5356.76	5872.4	6064.29	5680.51	2686.32	2834.96	2537.69	2748.07	2900.1	2596.05	2754.17	2884.41	2623.93	2832.85	2965.99	2699.71	3197.87	3323.48	3072.26	3348.73	3474.94	3222.53	3191.1	3318.81	3063.39	3340.98	3460.7	3221.27	1216.46	1262.93	1169.99	1269.29	1318.21	1220.38	1253.68	1300.71	1206.65	1311.86	1359.86	1263.87	1915.52
295	5644.85	5822.22	5467.49	5990.57	6195.89	5785.25	5535.93	5714.58	5357.27	5872.6	6064.25	5680.95	2689.58	2838.18	2540.98	2751.4	2903.45	2599.35	2757.31	2887.53	2627.1	2836	2969.15	2702.84	3201.03	3326.59	3075.47	3352.1	3478.31	3225.88	3194.14	3321.79	3066.5	3344.17	3463.9	3224.45	1216.79	1263.19	1170.39	1269.65	1318.5	1220.8	1253.9	1300.84	1206.96	1312.1	1360.02	1264.19	1916.73
296	5645.47	5822.61	5468.34	5991.23	6196.34	5786.13	5536.18	5714.56	5357.81	5872.82	6064.23	5681.41	2692.83	2841.4	2544.25	2754.71	2906.79	2602.64	2760.44	2890.63	2630.25	2839.13	2972.31	2705.95	3204.18	3329.69	3078.67	3355.46	3481.68	3229.23	3197.18	3324.77	3069.6	3347.36	3467.1	3227.62	1217.12	1263.45	1170.8	1270.01	1318.8	1221.23	1254.13	1300.98	1207.28	1312.35	1360.19	1264.52	1917.94
297	5646.11	5823.01	5469.2	5991.9	6196.8	5787.01	5536.46	5714.55	5358.36	5873.06	6064.23	5681.89	2696.07	2844.62	2547.52	2758.02	2910.13	2605.92	2763.57	2893.74	2633.4	2842.26	2975.47	2709.06	3207.32	3332.79	3081.86	3358.8	3485.04	3232.57	3200.21	3327.74	3072.68	3350.53	3470.29	3230.78	1217.46	1263.71	1171.21	1270.38	1319.1	1221.66	1254.37	1301.12	1207.61	1312.61	1360.36	1264.85	1919.14
298	5646.74	5823.42	5470.07	5992.58	6197.27	5787.9	5536.75	5714.57	5358.93	5873.32	6064.26	5682.38	2699.3	2847.83	2550.77	2761.32	2913.46	2609.18	2766.68	2896.83	2636.52	2845.38	2978.61	2712.15	3210.46	3335.88	3085.04	3362.15	3488.39	3235.9	3203.23	3330.7	3075.76	3353.7	3473.47	3233.92	1217.8	1263.98	1171.62	1270.74	1319.4	1222.09	1254.61	1301.27	1207.95	1312.87	1360.54	1265.19	1920.34
299	5647.39	5823.84	5470.95	5993.27	6197.74	5788.79	5537.07	5714.61	5359.53	5873.6	6064.3	5682.9	2702.52	2851.04	2554	2764.61	2916.79	2612.43	2769.78	2899.92	2639.64	2848.49	2981.76	2715.23	3213.59	3338.96	3088.21	3365.48	3491.74	3239.22	3206.24	3333.66	3078.83	3356.86	3476.65	3237.06	1218.14	1264.24	1172.04	1271.11	1319.71	1222.52	1254.86	1301.43	1208.29	1313.13	1360.73	1265.54	1921.54
300	5648.04	5824.26	5471.82	5993.96	6198.23	5789.68	5537.4	5714.67	5360.13	5873.9	6064.37	5683.43	2705.74	2854.25	2557.22	2767.89	2920.12	2615.66	2772.87	2903.01	2642.74	2851.59	2984.89	2718.29	3216.71	3342.04	3091.38	3368.81	3495.09	3242.52	3209.25	3336.61	3081.89	3360.01	3479.83	3240.19	1218.49	1264.52	1172.46	1271.48	1320.02	1222.95	1255.11	1301.6	1208.63	1313.41	1360.93	1265.89	1922.74
301	5648.7	5824.7	5472.7	5994.65	6198.73	5790.58	5537.76	5714.76	5360.76	5874.22	6064.47	5683.98	2708.94	2857.45	2560.43	2771.16	2923.44	2618.89	2775.96	2906.09	2645.83	2854.68	2988.02	2721.35	3219.82	3345.11	3094.53	3372.13	3498.43	3245.82	3212.24	3339.56	3084.93	3363.15	3483	3243.31	1218.83	1264.79	1172.87	1271.86	1320.33	1223.39	1255.37	1301.77	1208.98	1313.69	1361.13	1266.24	1923.93
302	5649.37	5825.15	5473.59	5995.36	6199.24	5791.48	5538.13	5714.87	5361.4	5874.56	6064.58	5684.54	2712.13	2860.65	2563.62	2774.42	2926.75	2622.1	2779.03	2909.16	2648.9	2857.76	2991.14	2724.38	3222.93	3348.18	3097.67	3375.44	3501.76	3249.11	3215.23	3342.5	3087.97	3366.29	3486.16	3246.41	1219.18	1265.07	1173.29	1272.24	1320.65	1223.83	1255.64	1301.95	1209.33	1313.97	1361.34	1266.6	1925.12
303	5650.04	5825.61	5474.47	5996.07	6199.76	5792.38	5538.53	5715.01	5362.05	5874.92	6064.73	5685.12	2715.32	2863.84	2566.8	2777.67	2930.06	2625.29	2782.09	2912.23	2651.96	2860.84	2994.26	2727.41	3226.02	3351.24	3100.8	3378.74	3505.09	3252.39	3218.21	3345.43	3090.99	3369.42	3489.32	3249.51	1219.54	1265.36	1173.72	1272.62	1320.97	1224.26	1255.91	1302.14	1209.69	1314.26	1361.56	1266.96	1926.31
304	5650.72	5826.08	5475.36	5996.79	6200.3	5793.28	5538.94	5715.17	5362.71	5875.3	6064.9	5685.71	2718.49	2867.02	2569.96	2780.92	2933.36	2628.47	2785.15	2915.29	2655	2863.9	2997.37	2730.42	3229.11	3354.3	3103.93	3382.04	3508.41	3255.66	3221.19	3348.36	3094.01	3372.53	3492.47	3252.6	1219.89	1265.64	1174.14	1273	1321.3	1224.7	1256.19	1302.33	1210.05	1314.56	1361.79	1267.33	1927.5
305	5651.4	5826.57	5476.24	5997.51	6200.84	5794.18	5539.37	5715.35	5363.39	5875.7	6065.09	5686.31	2721.66	2870.2	2573.11	2784.15	2936.66	2631.63	2788.19	2918.35	2658.04	2866.95	3000.47	2733.42	3232.19	3357.35	3107.04	3385.33	3511.73	3258.92	3224.15	3351.29	3097.01	3375.65	3495.62	3255.67	1220.25	1265.94	1174.56	1273.38	1321.63	1225.14	1256.48	1302.54	1210.42	1314.86	1362.03	1267.7	1928.68
306	5652.1	5827.06	5477.13	5998.24	6201.41	5795.08	5539.82	5715.57	5364.08	5876.11	6065.31	5686.92	2724.81	2873.38	2576.24	2787.37	2939.95	2634.78	2791.22	2921.39	2661.05	2869.99	3003.57	2736.4	3235.27	3360.39	3110.14	3388.61	3515.04	3262.17	3227.11	3354.21	3100.01	3378.75	3498.76	3258.73	1220.61	1266.23	1174.98	1273.77	1321.96	1225.58	1256.77	1302.75	1210.79	1315.17	1362.27	1268.07	1929.87
307	5652.79	5827.57	5478.01	5998.98	6201.98	5795.97	5540.29	5715.8	5364.78	5876.55	6065.56	5687.53	2727.95	2876.55	2579.36	2790.58	2943.23	2637.92	2794.25	2924.44	2664.06	2873.02	3006.66	2739.38	3238.34	3363.43	3113.24	3391.88	3518.34	3265.42	3230.06	3357.12	3102.99	3381.84	3501.9	3261.79	1220.97	1266.53	1175.41	1274.16	1322.3	1226.02	1257.07	1302.97	1211.16	1315.49	1362.52	1268.45	1931.05
308	5653.5	5828.1	5478.89	5999.72	6202.57	5796.86	5540.78	5716.07	5365.48	5877	6065.84	5688.16	2731.09	2879.71	2582.46	2793.78	2946.51	2641.04	2797.26	2927.47	2667.04	2876.03	3009.74	2742.33	3241.4	3366.47	3116.32	3395.15	3521.64	3268.65	3233	3360.03	3105.96	3384.93	3505.03	3264.83	1221.33	1266.84	1175.83	1274.55	1322.65	1226.46	1257.37	1303.2	1211.53	1315.81	1362.78	1268.83	1932.22
309	5654.21	5828.64	5479.77	6000.47	6203.18	5797.75	5541.28	5716.36	5366.2	5877.47	6066.14	5688.79	2734.21	2882.87	2585.55	2796.97	2949.78	2644.15	2800.26	2930.5	2670.02	2879.04	3012.81	2745.27	3244.45	3369.49	3119.4	3398.4	3524.94	3271.87	3235.93	3362.93	3108.93	3388.01	3508.15	3267.86	1221.7	1267.15	1176.25	1274.95	1323	1226.9	1257.67	1303.44	1211.91	1316.13	1363.05	1269.21	1933.4
310	5654.92	5829.19	5480.65	6001.22	6203.8	5798.64	5541.8	5716.69	5366.92	5877.96	6066.47	5689.44	2737.32	2886.02	2588.62	2800.14	2953.04	2647.24	2803.25	2933.52	2672.98	2882.04	3015.88	2748.2	3247.49	3372.51	3122.47	3401.65	3528.23	3275.08	3238.85	3365.83	3111.88	3391.08	3511.27	3270.89	1222.07	1267.47	1176.67	1275.34	1323.35	1227.33	1257.99	1303.68	1212.29	1316.46	1363.33	1269.59	1934.57
311	5655.64	5829.76	5481.52	6001.98	6204.44	5799.52	5542.34	5717.04	5367.65	5878.46	6066.84	5690.08	2740.42	2889.16	2591.67	2803.31	2956.3	2650.32	2806.23	2936.53	2675.92	2885.02	3018.93	2751.12	3250.53	3375.53	3125.52	3404.89	3531.51	3278.28	3241.77	3368.72	3114.82	3394.14	3514.38	3273.9	1222.44	1267.79	1177.09	1275.74	1323.71	1227.77	1258.3	1303.94	1212.67	1316.8	1363.62	1269.97	1935.74
312	5656.37	5830.34	5482.39	6002.75	6205.1	5800.39	5542.9	5717.42	5368.38	5878.98	6067.23	5690.73	2743.5	2892.29	2594.71	2806.46	2959.55	2653.38	2809.19	2939.53	2678.85	2888	3021.98	2754.02	3253.55	3378.54	3128.57	3408.13	3534.78	3281.47	3244.68	3371.6	3117.75	3397.19	3517.49	3276.9	1222.82	1268.12	1177.52	1276.14	1324.08	1228.21	1258.62	1304.2	1213.05	1317.14	1363.91	1270.36	1936.9
313	5657.1	5830.94	5483.26	6003.52	6205.77	5801.26	5543.47	5717.82	5369.12	5879.52	6067.65	5691.39	2746.58	2895.42	2597.74	2809.6	2962.79	2656.42	2812.15	2942.53	2681.77	2890.96	3025.02	2756.9	3256.57	3381.54	3131.6	3411.35	3538.06	3284.65	3247.57	3374.48	3120.67	3400.24	3520.59	3279.89	1223.19	1268.45	1177.94	1276.55	1324.45	1228.64	1258.95	1304.48	1213.43	1317.48	1364.22	1270.74	1938.07
314	5657.84	5831.56	5484.12	6004.29	6206.46	5802.12	5544.06	5718.26	5369.86	5880.07	6068.1	5692.05	2749.64	2898.54	2600.74	2812.73	2966.02	2659.45	2815.09	2945.51	2684.67	2893.91	3028.05	2759.78	3259.58	3384.54	3134.63	3414.57	3541.32	3287.83	3250.47	3377.35	3123.58	3403.28	3523.69	3282.87	1223.57	1268.79	1178.35	1276.95	1324.83	1229.07	1259.28	1304.76	1213.81	1317.83	1364.53	1271.13	1939.23
315	5658.58	5832.19	5484.97	6005.07	6207.17	5802.98	5544.67	5718.73	5370.61	5880.65	6068.58	5692.71	2752.69	2901.65	2603.73	2815.85	2969.24	2662.46	2818.02	2948.49	2687.55	2896.85	3031.07	2762.63	3262.59	3387.53	3137.65	3417.78	3544.58	3290.99	3253.35	3380.22	3126.47	3406.31	3526.77	3285.84	1223.95	1269.13	1178.77	1277.36	1325.21	1229.51	1259.62	1305.05	1214.19	1318.19	1364.86	1271.52	1940.39
316	5659.33	5832.84	5485.82	6005.86	6207.9	5803.82	5545.29	5719.22	5371.35	5881.23	6069.1	5693.37	2755.73	2904.76	2606.7	2818.96	2972.45	2665.46	2820.94	2951.46	2690.42	2899.78	3034.08	2765.47	3265.58	3390.51	3140.66	3420.99	3547.83	3294.14	3256.22	3383.08	3129.36	3409.33	3529.86	3288.8	1224.33	1269.48	1179.19	1277.77	1325.6	1229.94	1259.96	1305.35	1214.57	1318.55	1365.19	1271.9	1941.54
317	5660.08	5833.5	5486.66	6006.65	6208.64	5804.66	5545.93	5719.75	5372.1	5881.84	6069.64	5694.04	2758.76	2907.85	2609.66	2822.05	2975.65	2668.44	2823.85	2954.42	2693.28	2902.69	3037.09	2768.3	3268.57	3393.49	3143.65	3424.18	3551.08	3297.29	3259.09	3385.93	3132.24	3412.34	3532.93	3291.75	1224.72	1269.84	1179.6	1278.18	1326	1230.37	1260.31	1305.66	1214.95	1318.91	1365.53	1272.29	1942.7
318	5660.84	5834.18	5487.49	6007.45	6209.4	5805.49	5546.58	5720.31	5372.86	5882.46	6070.21	5694.7	2761.77	2910.93	2612.6	2825.13	2978.85	2671.41	2826.75	2957.37	2696.12	2905.6	3040.08	2771.11	3271.55	3396.46	3146.64	3427.37	3554.31	3300.42	3261.94	3388.78	3135.11	3415.34	3536	3294.68	1225.11	1270.2	1180.01	1278.6	1326.4	1230.79	1260.65	1305.98	1215.33	1319.28	1365.88	1272.67	1943.85
319	5661.6	5834.88	5488.32	6008.25	6210.19	5806.31	5547.25	5720.89	5373.61	5883.09	6070.82	5695.37	2764.77	2914.01	2615.53	2828.19	2982.03	2674.36	2829.63	2960.32	2698.94	2908.49	3043.06	2773.91	3274.53	3399.43	3149.62	3430.55	3557.55	3303.54	3264.79	3391.62	3137.96	3418.34	3539.06	3297.61	1225.5	1270.57	1180.42	1279.01	1326.81	1231.22	1261.01	1306.3	1215.71	1319.65	1366.24	1273.06	1945
320	5662.37	5835.6	5489.14	6009.05	6210.99	5807.12	5547.94	5721.51	5374.36	5883.74	6071.45	5696.04	2767.75	2917.08	2618.43	2831.25	2985.2	2677.29	2832.5	2963.25	2701.75	2911.36	3046.03	2776.69	3277.49	3402.39	3152.59	3433.72	3560.78	3306.66	3267.63	3394.46	3140.81	3421.32	3542.12	3300.53	1225.89	1270.94	1180.83	1279.43	1327.22	1231.64	1261.37	1306.64	1216.09	1320.02	1366.61	1273.44	1946.14
321	5663.14	5836.33	5489.95	6009.86	6211.8	5807.92	5548.64	5722.15	5375.12	5884.41	6072.12	5696.7	2770.73	2920.13	2621.32	2834.29	2988.37	2680.21	2835.36	2966.17	2704.54	2914.23	3049	2779.46	3280.44	3405.34	3155.55	3436.88	3564	3309.76	3270.46	3397.29	3143.64	3424.3	3545.17	3303.43	1226.28	1271.32	1181.24	1279.85	1327.64	1232.06	1261.73	1306.99	1216.47	1320.4	1366.98	1273.82	1947.28
322	5663.91	5837.08	5490.75	6010.68	6212.64	5808.71	5549.35	5722.83	5375.87	5885.09	6072.81	5697.36	2773.69	2923.18	2624.19	2837.31	2991.52	2683.11	2838.2	2969.08	2707.32	2917.08	3051.95	2782.21	3283.39	3408.29	3158.5	3440.03	3567.21	3312.85	3273.29	3400.11	3146.47	3427.27	3548.21	3306.33	1226.67	1271.71	1181.64	1280.28	1328.07	1232.48	1262.09	1307.34	1216.85	1320.79	1367.37	1274.21	1948.42
323	5664.69	5837.84	5491.54	6011.5	6213.5	5809.49	5550.08	5723.54	5376.62	5885.78	6073.54	5698.03	2776.63	2926.21	2627.05	2840.33	2994.66	2685.99	2841.03	2971.98	2710.08	2919.92	3054.89	2784.95	3286.33	3411.22	3161.44	3443.18	3570.42	3315.94	3276.1	3402.92	3149.28	3430.23	3551.25	3309.21	1227.07	1272.1	1182.04	1280.7	1328.5	1232.9	1262.46	1307.7	1217.22	1321.18	1367.77	1274.59	1949.56
324	5665.48	5838.63	5492.33	6012.32	6214.37	5810.26	5550.82	5724.27	5377.38	5886.49	6074.3	5698.69	2779.56	2929.24	2629.89	2843.32	2997.79	2688.86	2843.85	2974.87	2712.83	2922.75	3057.82	2787.67	3289.26	3414.16	3164.37	3446.32	3573.62	3319.01	3278.91	3405.73	3152.08	3433.18	3554.28	3312.09	1227.47	1272.5	1182.44	1281.13	1328.94	1233.31	1262.84	1308.07	1217.6	1321.57	1368.17	1274.96	1950.7
325	5666.27	5839.43	5493.1	6013.15	6215.27	5811.03	5551.58	5725.04	5378.13	5887.22	6075.08	5699.35	2782.48	2932.25	2632.71	2846.31	3000.91	2691.71	2846.66	2977.75	2715.56	2925.56	3060.74	2790.38	3292.19	3417.08	3167.29	3449.45	3576.81	3322.08	3281.7	3408.53	3154.87	3436.13	3557.3	3314.95	1227.87	1272.9	1182.84	1281.55	1329.39	1233.72	1263.21	1308.46	1217.97	1321.96	1368.58	1275.34	1951.83
326	5667.06	5840.25	5493.87	6013.98	6216.18	5811.78	5552.36	5725.83	5378.88	5887.95	6075.9	5700.01	2785.38	2935.25	2635.51	2849.28	3004.01	2694.55	2849.45	2980.62	2718.27	2928.36	3063.64	2793.07	3295.1	3420	3170.2	3452.57	3580	3325.13	3284.49	3411.33	3157.66	3439.06	3560.32	3317.81	1228.27	1273.31	1183.24	1281.98	1329.84	1234.13	1263.59	1308.85	1218.34	1322.36	1369	1275.72	1952.96
327	5667.86	5841.08	5494.63	6014.81	6217.11	5812.52	5553.14	5726.66	5379.63	5888.71	6076.75	5700.66	2788.27	2938.24	2638.3	2852.23	3007.1	2697.36	2852.23	2983.48	2720.97	2931.14	3066.54	2795.75	3298.01	3422.92	3173.1	3455.68	3583.18	3328.18	3287.27	3414.12	3160.43	3441.99	3563.33	3320.65	1228.68	1273.73	1183.63	1282.42	1330.29	1234.54	1263.98	1309.24	1218.71	1322.76	1369.43	1276.09	1954.09
328	5668.66	5841.93	5495.38	6015.65	6218.06	5813.25	5553.94	5727.51	5380.37	5889.47	6077.63	5701.31	2791.14	2941.22	2641.07	2855.17	3010.18	2700.16	2854.99	2986.33	2723.66	2933.92	3069.42	2798.41	3300.91	3425.82	3175.99	3458.79	3586.36	3331.22	3290.04	3416.9	3163.19	3444.9	3566.33	3323.48	1229.08	1274.15	1184.02	1282.85	1330.76	1234.94	1264.36	1309.65	1219.07	1323.17	1369.87	1276.46	1955.21
329	5669.46	5842.8	5496.13	6016.49	6219.02	5813.96	5554.75	5728.39	5381.12	5890.25	6078.53	5701.96	2794	2944.18	2643.82	2858.1	3013.25	2702.95	2857.74	2989.16	2726.32	2936.67	3072.29	2801.05	3303.8	3428.72	3178.88	3461.88	3589.52	3334.24	3292.81	3419.67	3165.94	3447.81	3569.32	3326.3	1229.49	1274.58	1184.41	1283.28	1331.23	1235.34	1264.75	1310.06	1219.44	1323.57	1370.32	1276.83	1956.33
330	5670.27	5843.68	5496.86	6017.34	6220.01	5814.67	5555.58	5729.3	5381.86	5891.04	6079.47	5702.61	2796.84	2947.14	2646.55	2861.01	3016.3	2705.71	2860.48	2991.98	2728.97	2939.42	3075.15	2803.68	3306.68	3431.61	3181.75	3464.97	3592.68	3337.26	3295.56	3422.44	3168.68	3450.71	3572.31	3329.12	1229.9	1275.01	1184.8	1283.72	1331.7	1235.74	1265.14	1310.49	1219.8	1323.98	1370.77	1277.2	1957.45
331	5671.08	5844.58	5497.58	6018.19	6221.01	5815.37	5556.42	5730.24	5382.6	5891.84	6080.43	5703.25	2799.67	2950.08	2649.27	2863.9	3019.34	2708.46	2863.2	2994.79	2731.61	2942.15	3078	2806.3	3309.55	3434.5	3184.61	3468.05	3595.84	3340.26	3298.3	3425.2	3171.41	3453.6	3575.29	3331.92	1230.31	1275.45	1185.18	1284.16	1332.18	1236.14	1265.54	1310.91	1220.16	1324.4	1371.23	1277.57	1958.57
332	5671.89	5845.49	5498.3	6019.04	6222.03	5816.06	5557.27	5731.2	5383.34	5892.66	6081.42	5703.9	2802.48	2953	2651.97	2866.78	3022.37	2711.19	2865.91	2997.59	2734.23	2944.86	3080.83	2808.9	3312.42	3437.38	3187.46	3471.12	3598.98	3343.26	3301.04	3427.95	3174.12	3456.49	3578.27	3334.71	1230.73	1275.89	1185.56	1284.6	1332.67	1236.54	1265.94	1311.35	1220.52	1324.81	1371.7	1277.93	1959.68
333	5672.71	5846.42	5499.01	6019.9	6223.06	5816.74	5558.13	5732.19	5384.08	5893.49	6082.44	5704.54	2805.28	2955.91	2654.65	2869.64	3025.38	2713.9	2868.6	3000.37	2736.83	2947.56	3083.65	2811.48	3315.28	3440.25	3190.3	3474.19	3602.12	3346.25	3303.77	3430.7	3176.83	3459.36	3581.23	3337.49	1231.14	1276.34	1185.94	1285.04	1333.16	1236.93	1266.34	1311.8	1220.88	1325.23	1372.18	1278.29	1960.79
334	5673.53	5847.36	5499.71	6020.76	6224.11	5817.41	5559.01	5733.2	5384.81	5894.33	6083.49	5705.18	2808.06	2958.81	2657.31	2872.49	3028.38	2716.6	2871.28	3003.14	2739.42	2950.25	3086.45	2814.04	3318.12	3443.11	3193.14	3477.24	3605.26	3349.22	3306.48	3433.44	3179.53	3462.22	3584.19	3340.26	1231.56	1276.8	1186.32	1285.49	1333.65	1237.32	1266.74	1312.25	1221.23	1325.65	1372.66	1278.65	1961.9
335	5674.36	5848.32	5500.4	6021.62	6225.18	5818.07	5559.9	5734.25	5385.55	5895.18	6084.56	5705.81	2810.82	2961.69	2659.95	2875.32	3031.36	2719.28	2873.94	3005.9	2741.99	2952.92	3089.24	2816.59	3320.96	3445.97	3195.96	3480.29	3608.38	3352.19	3309.19	3436.17	3182.21	3465.08	3587.14	3343.02	1231.98	1277.26	1186.7	1285.93	1334.16	1237.71	1267.15	1312.71	1221.59	1326.08	1373.15	1279.01	1963
336	5675.18	5849.29	5501.08	6022.49	6226.26	5818.72	5560.8	5735.31	5386.28	5896.05	6085.65	5706.45	2813.57	2964.56	2662.58	2878.13	3034.33	2721.94	2876.59	3008.64	2744.54	2955.58	3092.02	2819.13	3323.8	3448.82	3198.77	3483.32	3611.5	3355.15	3311.89	3438.9	3184.89	3467.93	3590.09	3345.77	1232.39	1277.72	1187.07	1286.38	1334.66	1238.09	1267.55	1313.17	1221.94	1326.5	1373.64	1279.36	1964.11
337	5676.01	5850.27	5501.76	6023.36	6227.36	5819.36	5561.71	5736.4	5387.01	5896.92	6086.77	5707.08	2816.3	2967.41	2665.18	2880.93	3037.28	2724.58	2879.23	3011.37	2747.08	2958.22	3094.78	2821.65	3326.62	3451.66	3201.58	3486.35	3614.61	3358.1	3314.58	3441.61	3187.56	3470.76	3593.02	3348.51	1232.82	1278.19	1187.44	1286.83	1335.17	1238.48	1267.96	1313.64	1222.28	1326.93	1374.15	1279.72	1965.21
338	5676.85	5851.27	5502.43	6024.23	6228.47	5819.99	5562.63	5737.51	5387.74	5897.81	6087.91	5707.71	2819.01	2970.25	2667.77	2883.71	3040.22	2727.21	2881.84	3014.09	2749.6	2960.84	3097.53	2824.15	3329.43	3454.49	3204.37	3489.37	3617.72	3361.03	3317.27	3444.32	3190.21	3473.59	3595.95	3351.23	1233.24	1278.66	1187.81	1287.28	1335.69	1238.86	1268.38	1314.12	1222.63	1327.36	1374.66	1280.07	1966.3
339	5677.68	5852.27	5503.09	6025.1	6229.59	5820.61	5563.56	5738.65	5388.48	5898.71	6089.08	5708.34	2821.71	2973.07	2670.34	2886.48	3043.13	2729.82	2884.45	3016.79	2752.1	2963.45	3100.27	2826.64	3332.24	3457.32	3207.16	3492.39	3620.81	3363.96	3319.94	3447.03	3192.85	3476.41	3598.87	3353.95	1233.66	1279.14	1188.18	1287.73	1336.21	1239.24	1268.79	1314.6	1222.98	1327.8	1375.17	1280.42	1967.4
340	5678.52	5853.29	5503.75	6025.98	6230.73	5821.23	5564.51	5739.8	5389.21	5899.62	6090.27	5708.97	2824.39	2975.88	2672.9	2889.22	3046.04	2732.41	2887.03	3019.47	2754.59	2966.05	3102.99	2829.11	3335.04	3460.14	3209.93	3495.39	3623.9	3366.88	3322.6	3449.72	3195.49	3479.22	3601.79	3356.66	1234.09	1279.63	1188.55	1288.18	1336.74	1239.62	1269.21	1315.09	1223.32	1328.23	1375.69	1280.77	1968.49
341	5679.36	5854.32	5504.4	6026.86	6231.87	5821.84	5565.46	5740.98	5389.94	5900.54	6091.48	5709.6	2827.05	2978.67	2675.43	2891.95	3048.92	2734.98	2889.6	3022.15	2757.06	2968.63	3105.69	2831.56	3337.82	3462.96	3212.69	3498.39	3626.98	3369.79	3325.26	3452.41	3198.11	3482.03	3604.7	3359.36	1234.51	1280.11	1188.91	1288.63	1337.27	1240	1269.62	1315.59	1223.66	1328.67	1376.22	1281.12	1969.58
342	5680.2	5855.36	5505.04	6027.74	6233.03	5822.44	5566.43	5742.18	5390.67	5901.47	6092.71	5710.23	2829.69	2981.44	2677.95	2894.66	3051.79	2737.53	2892.16	3024.8	2759.52	2971.19	3108.38	2834	3340.6	3465.76	3215.45	3501.37	3630.06	3372.69	3327.91	3455.09	3200.72	3484.82	3607.59	3362.04	1234.94	1280.6	1189.28	1289.09	1337.8	1240.38	1270.04	1316.09	1224	1329.1	1376.74	1281.46	1970.66
343	5681.05	5856.41	5505.68	6028.62	6234.2	5823.04	5567.4	5743.4	5391.41	5902.41	6093.96	5710.86	2832.32	2984.19	2680.45	2897.35	3054.64	2740.07	2894.7	3027.44	2761.96	2973.74	3111.05	2836.42	3343.38	3468.56	3218.19	3504.35	3633.13	3375.58	3330.54	3457.76	3203.32	3487.6	3610.48	3364.72	1235.37	1281.1	1189.64	1289.54	1338.34	1240.75	1270.46	1316.59	1224.34	1329.54	1377.28	1281.8	1971.75
344	5681.89	5857.47	5506.32	6029.51	6235.38	5823.63	5568.39	5744.63	5392.14	5903.36	6095.23	5711.49	2834.93	2986.93	2682.92	2900.03	3057.47	2742.58	2897.22	3030.07	2764.38	2976.27	3113.71	2838.83	3346.14	3471.35	3220.93	3507.32	3636.18	3378.45	3333.17	3460.43	3205.91	3490.38	3613.37	3367.38	1235.8	1281.6	1190	1290	1338.88	1241.13	1270.89	1317.1	1224.68	1329.98	1377.82	1282.15	1972.83
345	5682.74	5858.54	5506.95	6030.39	6236.57	5824.22	5569.38	5745.88	5392.88	5904.32	6096.51	5712.13	2837.52	2989.65	2685.38	2902.69	3060.29	2745.08	2899.73	3032.68	2766.78	2978.78	3116.35	2841.21	3348.89	3474.13	3223.65	3510.28	3639.24	3381.32	3335.79	3463.08	3208.49	3493.14	3616.24	3370.04	1236.23	1282.1	1190.36	1290.46	1339.42	1241.5	1271.31	1317.61	1225.01	1330.42	1378.36	1282.49	1973.9
346	5683.59	5859.61	5507.57	6031.28	6237.76	5824.8	5570.38	5747.15	5393.62	5905.29	6097.82	5712.77	2840.09	2992.35	2687.83	2905.32	3063.08	2747.56	2902.22	3035.27	2769.17	2981.28	3118.97	2843.59	3351.64	3476.91	3226.37	3513.23	3642.28	3384.18	3338.4	3465.73	3211.06	3495.9	3619.11	3372.68	1236.66	1282.6	1190.73	1290.92	1339.97	1241.87	1271.73	1318.12	1225.35	1330.87	1378.9	1282.83	1974.98
347	5684.44	5860.69	5508.2	6032.17	6238.97	5825.38	5571.4	5748.43	5394.36	5906.27	6099.13	5713.41	2842.64	2995.03	2690.25	2907.94	3065.86	2750.03	2904.69	3037.84	2771.54	2983.76	3121.58	2845.94	3354.37	3479.68	3229.07	3516.17	3645.32	3387.03	3341	3468.37	3213.62	3498.64	3621.97	3375.32	1237.1	1283.11	1191.09	1291.38	1340.52	1242.25	1272.16	1318.64	1225.68	1331.31	1379.45	1283.17	1976.05
348	5685.3	5861.78	5508.82	6033.07	6240.18	5825.96	5572.42	5749.73	5395.11	5907.26	6100.47	5714.05	2845.17	2997.7	2692.65	2910.54	3068.62	2752.47	2907.15	3040.4	2773.9	2986.22	3124.16	2848.28	3357.1	3482.44	3231.77	3519.11	3648.35	3389.87	3343.59	3471.01	3216.17	3501.38	3624.82	3377.94	1237.53	1283.62	1191.45	1291.85	1341.07	1242.62	1272.59	1319.16	1226.02	1331.76	1380	1283.51	1977.12
349	5686.15	5862.87	5509.44	6033.96	6241.39	5826.53	5573.45	5751.04	5395.86	5908.25	6101.81	5714.7	2847.69	3000.34	2695.04	2913.13	3071.36	2754.89	2909.59	3042.95	2776.24	2988.67	3126.74	2850.61	3359.82	3485.19	3234.45	3522.03	3651.37	3392.7	3346.17	3473.63	3218.71	3504.11	3627.66	3380.55	1237.97	1284.13	1191.81	1292.31	1341.63	1242.99	1273.02	1319.68	1226.35	1332.2	1380.56	1283.85	1978.18
350	5687.01	5863.96	5510.06	6034.86	6242.61	5827.1	5574.49	5752.36	5396.62	5909.26	6103.17	5715.35	2850.18	3002.97	2697.4	2915.69	3074.07	2757.3	2912.01	3045.47	2778.56	2991.1	3129.29	2852.91	3362.53	3487.93	3237.13	3524.95	3654.38	3395.52	3348.74	3476.25	3221.24	3506.83	3630.5	3383.16	1238.41	1284.64	1192.17	1292.77	1342.18	1243.36	1273.44	1320.2	1226.69	1332.65	1381.11	1284.19	1979.25
351	5687.87	5865.06	5510.68	6035.75	6243.84	5827.67	5575.54	5753.69	5397.39	5910.27	6104.54	5716	2852.66	3005.57	2699.75	2918.23	3076.77	2759.69	2914.42	3047.98	2780.86	2993.51	3131.83	2855.2	3365.23	3490.67	3239.8	3527.86	3657.38	3398.33	3351.31	3478.86	3223.75	3509.54	3633.32	3385.75	1238.85	1285.16	1192.53	1293.24	1342.74	1243.74	1273.87	1320.73	1227.02	1333.1	1381.67	1284.52	1980.31
352	5688.73	5866.16	5511.29	6036.65	6245.07	5828.24	5576.59	5755.04	5398.15	5911.29	6105.92	5716.67	2855.12	3008.15	2702.08	2920.75	3079.45	2762.06	2916.81	3050.47	2783.15	2995.91	3134.35	2857.47	3367.93	3493.4	3242.45	3530.76	3660.38	3401.13	3353.86	3481.46	3226.26	3512.23	3636.14	3388.33	1239.29	1285.68	1192.89	1293.71	1343.3	1244.11	1274.3	1321.25	1227.35	1333.54	1382.22	1284.86	1981.36
353	5689.59	5867.27	5511.91	6037.55	6246.3	5828.81	5577.66	5756.39	5398.93	5912.32	6107.31	5717.34	2857.55	3010.72	2704.39	2923.26	3082.11	2764.41	2919.18	3052.94	2785.42	2998.29	3136.85	2859.73	3370.61	3496.12	3245.1	3533.65	3663.37	3403.92	3356.4	3484.05	3228.75	3514.93	3638.95	3390.9	1239.73	1286.19	1193.26	1294.17	1343.86	1244.48	1274.73	1321.78	1227.68	1333.99	1382.78	1285.2	1982.42
354	5690.45	5868.37	5512.53	6038.45	6247.53	5829.38	5578.73	5757.75	5399.72	5913.36	6108.7	5718.02	2859.97	3013.26	2706.68	2925.74	3084.74	2766.74	2921.53	3055.39	2787.67	3000.65	3139.33	2861.97	3373.28	3498.83	3247.74	3536.53	3666.35	3406.7	3358.94	3486.63	3231.24	3517.61	3641.75	3393.46	1240.17	1286.71	1193.62	1294.64	1344.43	1244.86	1275.16	1322.31	1228.02	1334.44	1383.34	1285.54	1983.47
355	5691.31	5869.47	5513.15	6039.35	6248.76	5829.95	5579.81	5759.11	5400.51	5914.4	6110.11	5718.7	2862.36	3015.78	2708.95	2928.2	3087.35	2769.05	2923.87	3057.83	2789.91	3002.99	3141.79	2864.19	3375.95	3501.54	3250.36	3539.4	3669.32	3409.47	3361.46	3489.21	3233.71	3520.28	3644.54	3396.01	1240.61	1287.23	1193.98	1295.11	1344.99	1245.24	1275.59	1322.83	1228.35	1334.89	1383.9	1285.88	1984.52
356	5692.18	5870.58	5513.78	6040.25	6249.99	5830.52	5580.9	5760.48	5401.31	5915.46	6111.52	5719.39	2864.74	3018.28	2711.2	2930.65	3089.95	2771.34	2926.18	3060.24	2792.13	3005.32	3144.23	2866.4	3378.6	3504.23	3252.98	3542.26	3672.29	3412.24	3363.98	3491.78	3236.18	3522.94	3647.33	3398.55	1241.05	1287.75	1194.35	1295.58	1345.55	1245.61	1276.02	1323.36	1228.69	1335.34	1384.46	1286.22	1985.56
357	5693.04	5871.68	5514.4	6041.16	6251.22	5831.1	5581.99	5761.86	5402.12	5916.51	6112.93	5720.1	2867.09	3020.76	2713.43	2933.07	3092.52	2773.62	2928.48	3062.64	2794.33	3007.62	3146.66	2868.59	3381.25	3506.92	3255.59	3545.12	3675.24	3414.99	3366.48	3494.34	3238.63	3525.59	3650.1	3401.08	1241.5	1288.27	1194.72	1296.05	1346.12	1245.99	1276.45	1323.88	1229.02	1335.79	1385.01	1286.56	1986.6
358	5693.91	5872.78	5515.03	6042.06	6252.44	5831.68	5583.09	5763.24	5402.94	5917.58	6114.35	5720.81	2869.43	3023.21	2715.64	2935.47	3095.06	2775.87	2930.76	3065.01	2796.52	3009.91	3149.06	2870.76	3383.89	3509.6	3258.18	3547.96	3678.19	3417.73	3368.98	3496.89	3241.07	3528.24	3652.87	3403.6	1241.94	1288.79	1195.09	1296.53	1346.68	1246.37	1276.88	1324.41	1229.36	1336.23	1385.57	1286.9	1987.64
359	5694.77	5873.87	5515.67	6042.96	6253.67	5832.26	5584.19	5764.62	5403.77	5918.65	6115.77	5721.54	2871.74	3025.65	2717.84	2937.85	3097.59	2778.11	2933.03	3067.37	2798.68	3012.18	3151.45	2872.91	3386.52	3512.27	3260.77	3550.8	3681.13	3420.46	3371.47	3499.43	3243.5	3530.87	3655.63	3406.11	1242.39	1289.31	1195.46	1297	1347.24	1246.76	1277.31	1324.93	1229.7	1336.68	1386.12	1287.24	1988.68
360	5695.64	5874.96	5516.31	6043.87	6254.88	5832.85	5585.31	5766	5404.62	5919.73	6117.19	5722.27	2874.03	3028.06	2720.01	2940.21	3100.09	2780.32	2935.27	3069.71	2800.83	3014.43	3153.81	2875.05	3389.14	3514.93	3263.35	3553.62	3684.06	3423.18	3373.94	3501.96	3245.93	3533.49	3658.37	3408.61	1242.83	1289.83	1195.84	1297.47	1347.8	1247.14	1277.74	1325.45	1230.04	1337.13	1386.67	1287.59	1989.71
361	5696.5	5876.05	5516.95	6044.77	6256.1	5833.45	5586.43	5767.38	5405.47	5920.81	6118.61	5723.02	2876.3	3030.44	2722.16	2942.54	3102.57	2782.52	2937.5	3072.02	2802.97	3016.66	3156.16	2877.17	3391.75	3517.59	3265.91	3556.44	3686.99	3425.89	3376.41	3504.49	3248.34	3536.11	3661.12	3411.1	1243.28	1290.35	1196.21	1297.95	1348.37	1247.53	1278.17	1325.96	1230.38	1337.58	1387.22	1287.93	1990.74
362	5697.37	5877.13	5517.6	6045.68	6257.3	5834.05	5587.55	5768.76	5406.34	5921.9	6120.03	5723.78	2878.55	3032.8	2724.3	2944.86	3105.02	2784.7	2939.7	3074.32	2805.08	3018.88	3158.48	2879.27	3394.35	3520.24	3268.47	3559.25	3689.9	3428.6	3378.87	3507	3250.74	3538.71	3663.85	3413.58	1243.73	1290.87	1196.59	1298.42	1348.93	1247.92	1278.6	1326.48	1230.72	1338.02	1387.77	1288.28	1991.77
363	5698.23	5878.2	5518.26	6046.58	6258.5	5834.66	5588.68	5770.14	5407.23	5923	6121.44	5724.55	2880.78	3035.14	2726.41	2947.15	3107.45	2786.85	2941.89	3076.6	2807.18	3021.07	3160.79	2881.36	3396.95	3522.88	3271.02	3562.05	3692.81	3431.29	3381.32	3509.51	3253.12	3541.31	3666.57	3416.04	1244.18	1291.38	1196.97	1298.9	1349.48	1248.31	1279.03	1326.99	1231.07	1338.47	1388.31	1288.63	1992.8
364	5699.1	5879.27	5518.93	6047.48	6259.69	5835.27	5589.82	5771.51	5408.12	5924.1	6122.86	5725.34	2882.98	3037.46	2728.51	2949.42	3109.85	2788.99	2944.06	3078.85	2809.26	3023.25	3163.07	2883.43	3399.53	3525.51	3273.55	3564.84	3695.71	3433.97	3383.76	3512.01	3255.5	3543.89	3669.28	3418.5	1244.63	1291.89	1197.36	1299.38	1350.04	1248.71	1279.45	1327.49	1231.42	1338.92	1388.85	1288.98	1993.82
365	5699.96	5880.33	5519.6	6048.39	6260.88	5835.9	5590.96	5772.88	5409.04	5925.21	6124.27	5726.15	2885.16	3039.75	2730.58	2951.67	3112.23	2791.11	2946.2	3081.08	2811.33	3025.4	3165.33	2885.48	3402.1	3528.13	3276.08	3567.62	3698.6	3436.64	3386.19	3514.5	3257.87	3546.47	3671.99	3420.95	1245.08	1292.41	1197.75	1299.85	1350.6	1249.11	1279.88	1328	1231.77	1339.36	1389.39	1289.33	1994.84
366	5700.83	5881.37	5520.28	6049.29	6262.05	5836.53	5592.1	5774.24	5409.96	5926.32	6125.67	5726.96	2887.32	3042.01	2732.64	2953.9	3114.59	2793.21	2948.33	3083.3	2813.37	3027.54	3167.57	2887.51	3404.67	3530.74	3278.6	3570.39	3701.48	3439.3	3388.61	3516.98	3260.23	3549.03	3674.68	3423.38	1245.53	1292.91	1198.14	1300.33	1351.15	1249.51	1280.31	1328.49	1232.12	1339.8	1389.92	1289.69	1995.85
367	5701.69	5882.41	5520.97	6050.19	6263.21	5837.18	5593.25	5775.6	5410.91	5927.43	6127.07	5727.8	2889.46	3044.25	2734.67	2956.1	3116.92	2795.29	2950.44	3085.49	2815.4	3029.65	3169.78	2889.52	3407.22	3533.34	3281.11	3573.15	3704.35	3441.96	3391.01	3519.45	3262.57	3551.59	3677.37	3425.81	1245.98	1293.42	1198.53	1300.81	1351.7	1249.92	1280.73	1328.99	1232.47	1340.24	1390.44	1290.05	1996.86
368	5702.56	5883.44	5521.67	6051.1	6264.36	5837.83	5594.41	5776.95	5411.87	5928.55	6128.46	5728.65	2891.57	3046.46	2736.69	2958.28	3119.22	2797.34	2952.53	3087.65	2817.41	3031.75	3171.98	2891.52	3409.77	3535.94	3283.6	3575.9	3707.21	3444.6	3393.41	3521.92	3264.91	3554.13	3680.04	3428.22	1246.43	1293.93	1198.93	1301.29	1352.25	1250.33	1281.15	1329.47	1232.83	1340.69	1390.96	1290.41	1997.87
369	5703.42	5884.46	5522.39	6052	6265.5	5838.5	5595.57	5778.29	5412.84	5929.68	6129.84	5729.52	2893.67	3048.65	2738.68	2960.44	3121.5	2799.38	2954.6	3089.8	2819.4	3033.83	3174.15	2893.5	3412.31	3538.53	3286.09	3578.65	3710.06	3447.23	3395.8	3524.37	3267.24	3556.67	3682.71	3430.63	1246.88	1294.43	1199.34	1301.77	1352.79	1250.74	1281.57	1329.95	1233.19	1341.12	1391.48	1290.77	1998.88
370	5704.28	5885.46	5523.11	6052.9	6266.63	5839.17	5596.73	5779.62	5413.84	5930.81	6131.21	5730.4	2895.73	3050.81	2740.66	2962.58	3123.75	2801.4	2956.65	3091.92	2821.38	3035.89	3176.3	2895.47	3414.84	3541.1	3288.57	3581.38	3712.91	3449.86	3398.18	3526.82	3269.55	3559.2	3685.37	3433.02	1247.33	1294.92	1199.74	1302.25	1353.33	1251.16	1281.99	1330.43	1233.56	1341.56	1391.99	1291.14	1999.88
371	5705.15	5886.45	5523.84	6053.8	6267.74	5839.86	5597.9	5780.94	5414.85	5931.94	6132.57	5731.31	2897.78	3052.94	2742.61	2964.69	3125.98	2803.4	2958.68	3094.02	2823.34	3037.92	3178.43	2897.41	3417.35	3543.67	3291.04	3584.11	3715.75	3452.47	3400.55	3529.25	3271.85	3561.71	3688.02	3435.41	1247.79	1295.42	1200.15	1302.73	1353.87	1251.58	1282.41	1330.9	1233.92	1342	1392.49	1291.51	2000.88
372	5706.01	5887.43	5524.59	6054.7	6268.84	5840.57	5599.07	5782.25	5415.88	5933.07	6133.92	5732.23	2899.8	3055.05	2744.54	2966.77	3128.18	2805.37	2960.69	3096.1	2825.27	3039.94	3180.54	2899.34	3419.86	3546.23	3293.49	3586.82	3718.57	3455.07	3402.91	3531.68	3274.15	3564.22	3690.66	3437.78	1248.24	1295.91	1200.57	1303.21	1354.41	1252.01	1282.83	1331.36	1234.29	1342.43	1392.99	1291.88	2001.88
373	5706.87	5888.39	5525.34	6055.6	6269.92	5841.28	5600.24	5783.55	5416.93	5934.21	6135.26	5733.17	2901.79	3057.13	2746.46	2968.84	3130.35	2807.33	2962.68	3098.16	2827.2	3041.93	3182.62	2901.25	3422.36	3548.79	3295.94	3589.53	3721.39	3457.66	3405.26	3534.1	3276.43	3566.71	3693.29	3440.14	1248.69	1296.39	1200.99	1303.69	1354.94	1252.44	1283.24	1331.82	1234.67	1342.87	1393.48	1292.25	2002.88
374	5707.72	5889.34	5526.11	6056.5	6270.98	5842.01	5601.42	5784.83	5418	5935.35	6136.58	5734.13	2903.77	3059.18	2748.35	2970.88	3132.49	2809.26	2964.64	3100.19	2829.1	3043.91	3184.68	2903.14	3424.85	3551.33	3298.38	3592.23	3724.2	3460.25	3407.6	3536.5	3278.7	3569.2	3695.91	3442.49	1249.15	1296.88	1201.42	1304.17	1355.47	1252.87	1283.65	1332.26	1235.04	1343.3	1393.96	1292.63	2003.87
375	5708.58	5890.27	5526.9	6057.39	6272.03	5842.75	5602.6	5786.1	5419.09	5936.5	6137.89	5735.11	2905.71	3061.21	2750.22	2972.89	3134.61	2811.18	2966.59	3102.2	2830.98	3045.86	3186.71	2905.01	3427.33	3553.86	3300.8	3594.91	3727	3462.82	3409.93	3538.9	3280.96	3571.68	3698.52	3444.84	1249.6	1297.35	1201.85	1304.65	1355.99	1253.32	1284.06	1332.7	1235.43	1343.73	1394.44	1293.01	2004.85
376	5709.44	5891.18	5527.69	6058.29	6273.07	5843.51	5603.78	5787.36	5420.2	5937.65	6139.19	5736.11	2907.64	3063.21	2752.07	2974.88	3136.7	2813.07	2968.52	3104.18	2832.85	3047.79	3188.73	2906.86	3429.8	3556.39	3303.22	3597.59	3729.79	3465.38	3412.25	3541.29	3283.21	3574.14	3701.12	3447.17	1250.06	1297.83	1202.28	1305.13	1356.51	1253.76	1284.47	1333.14	1235.81	1344.15	1394.91	1293.4	2005.84
377	5710.29	5892.09	5528.5	6059.18	6274.08	5844.28	5604.97	5788.6	5421.33	5938.8	6140.47	5737.13	2909.54	3065.18	2753.9	2976.85	3138.76	2814.94	2970.42	3106.14	2834.7	3049.71	3190.71	2908.7	3432.27	3558.9	3305.63	3600.26	3732.58	3467.94	3414.56	3543.67	3285.45	3576.6	3703.71	3449.49	1250.51	1298.3	1202.72	1305.62	1357.02	1254.21	1284.88	1333.56	1236.2	1344.58	1395.37	1293.79	2006.82
378	5711.15	5892.97	5529.32	6060.07	6275.08	5845.06	5606.15	5789.83	5422.48	5939.95	6141.74	5738.16	2911.42	3067.12	2755.71	2978.79	3140.79	2816.8	2972.31	3108.08	2836.53	3051.6	3192.68	2910.52	3434.72	3561.41	3308.03	3602.92	3735.35	3470.48	3416.86	3546.04	3287.68	3579.05	3706.29	3451.8	1250.97	1298.76	1203.17	1306.1	1357.53	1254.67	1285.28	1333.98	1236.59	1345	1395.82	1294.18	2007.8
379	5712	5893.84	5530.15	6060.96	6276.07	5845.86	5607.35	5791.04	5423.65	5941.11	6143	5739.22	2913.27	3069.03	2757.5	2980.71	3142.8	2818.63	2974.17	3110	2838.35	3053.47	3194.62	2912.32	3437.16	3563.91	3310.41	3605.57	3738.11	3473.02	3419.15	3548.4	3289.9	3581.48	3708.87	3454.1	1251.42	1299.22	1203.62	1306.58	1358.04	1255.12	1285.69	1334.39	1236.99	1345.42	1396.27	1294.57	2008.78
380	5712.85	5894.7	5531	6061.85	6277.04	5846.67	5608.54	5792.25	5424.83	5942.27	6144.24	5740.29	2915.1	3070.92	2759.27	2982.61	3144.78	2820.44	2976.01	3111.89	2840.14	3055.32	3196.54	2914.1	3439.59	3566.4	3312.79	3608.21	3740.87	3475.54	3421.43	3550.76	3292.11	3583.91	3711.43	3456.39	1251.88	1299.68	1204.07	1307.06	1358.54	1255.59	1286.09	1334.79	1237.38	1345.84	1396.71	1294.97	2009.75
381	5713.7	5895.54	5531.86	6062.74	6278	5847.49	5609.74	5793.44	5426.03	5943.43	6145.48	5741.38	2916.9	3072.78	2761.02	2984.48	3146.73	2822.23	2977.84	3113.76	2841.92	3057.15	3198.44	2915.87	3442.02	3568.88	3315.16	3610.84	3743.62	3478.05	3423.7	3553.1	3294.31	3586.33	3713.98	3458.67	1252.33	1300.14	1204.53	1307.55	1359.04	1256.06	1286.49	1335.19	1237.79	1346.26	1397.14	1295.37	2010.72
382	5714.55	5896.37	5532.72	6063.63	6278.94	5848.32	5610.93	5794.61	5427.25	5944.59	6146.7	5742.49	2918.69	3074.62	2762.75	2986.33	3148.66	2824	2979.64	3115.6	2843.68	3058.96	3200.31	2917.61	3444.43	3571.35	3317.52	3613.46	3746.35	3480.56	3425.96	3555.43	3296.5	3588.73	3716.53	3460.94	1252.79	1300.59	1204.99	1308.03	1359.53	1256.53	1286.88	1335.58	1238.19	1346.67	1397.57	1295.78	2011.68
383	5715.4	5897.19	5533.6	6064.52	6279.86	5849.17	5612.14	5795.78	5428.49	5945.76	6147.9	5743.62	2920.45	3076.43	2764.46	2988.16	3150.56	2825.76	2981.43	3117.43	2845.42	3060.76	3202.17	2919.35	3446.84	3573.81	3319.87	3616.07	3749.08	3483.05	3428.22	3557.76	3298.68	3591.13	3719.06	3463.2	1253.24	1301.03	1205.46	1308.51	1360.02	1257	1287.28	1335.96	1238.6	1347.08	1397.99	1296.18	2012.65
384	5716.24	5898	5534.49	6065.4	6280.78	5850.03	5613.34	5796.94	5429.74	5946.93	6149.1	5744.76	2922.18	3078.21	2766.15	2989.96	3152.44	2827.49	2983.19	3119.23	2847.15	3062.53	3204	2921.06	3449.23	3576.27	3322.2	3618.67	3751.8	3485.54	3430.46	3560.07	3300.84	3593.52	3721.59	3465.45	1253.7	1301.47	1205.93	1309	1360.51	1257.48	1287.67	1336.33	1239.01	1347.5	1398.4	1296.59	2013.61
385	5717.09	5898.79	5535.39	6066.29	6281.68	5850.89	5614.55	5798.08	5431.01	5948.1	6150.29	5745.92	2923.9	3079.97	2767.82	2991.74	3154.29	2829.2	2984.93	3121.01	2848.86	3064.28	3205.8	2922.75	3451.62	3578.71	3324.53	3621.26	3754.51	3488.02	3432.69	3562.38	3303	3595.9	3724.1	3467.69	1254.16	1301.91	1206.4	1309.48	1361	1257.96	1288.06	1336.7	1239.42	1347.91	1398.81	1297	2014.57
386	5717.93	5899.57	5536.3	6067.17	6282.57	5851.77	5615.76	5799.21	5432.3	5949.28	6151.46	5747.09	2925.59	3081.7	2769.48	2993.5	3156.11	2830.89	2986.66	3122.77	2850.55	3066.01	3207.59	2924.43	3454	3581.15	3326.85	3623.85	3757.21	3490.48	3434.91	3564.67	3305.15	3598.26	3726.61	3469.92	1254.61	1302.35	1206.88	1309.96	1361.48	1258.45	1288.45	1337.07	1239.84	1348.31	1399.21	1297.42	2015.52
387	5718.78	5900.34	5537.22	6068.05	6283.44	5852.66	5616.97	5800.34	5433.6	5950.45	6152.63	5748.28	2927.26	3083.41	2771.11	2995.24	3157.91	2832.57	2988.37	3124.5	2852.23	3067.72	3209.35	2926.1	3456.37	3583.57	3329.16	3626.42	3759.91	3492.94	3437.12	3566.96	3307.28	3600.62	3729.1	3472.14	1255.07	1302.78	1207.36	1310.45	1361.95	1258.94	1288.84	1337.43	1240.26	1348.72	1399.61	1297.83	2016.47
388	5719.62	5901.09	5538.14	6068.93	6284.31	5853.55	5618.18	5801.45	5434.91	5951.63	6153.79	5749.48	2928.9	3085.09	2772.72	2996.95	3159.68	2834.22	2990.05	3126.22	2853.89	3069.42	3211.1	2927.74	3458.73	3585.99	3331.46	3628.99	3762.59	3495.39	3439.32	3569.24	3309.41	3602.97	3731.59	3474.35	1255.52	1303.21	1207.84	1310.93	1362.43	1259.43	1289.23	1337.78	1240.68	1349.12	1400	1298.25	2017.42
389	5720.46	5901.84	5539.07	6069.81	6285.16	5854.46	5619.4	5802.56	5436.24	5952.82	6154.94	5750.69	2930.53	3086.74	2774.32	2998.64	3161.43	2835.86	2991.72	3127.91	2855.53	3071.09	3212.82	2929.37	3461.08	3588.4	3333.75	3631.54	3765.26	3497.83	3441.51	3571.5	3311.52	3605.31	3734.07	3476.55	1255.98	1303.63	1208.33	1311.41	1362.9	1259.93	1289.61	1338.12	1241.1	1349.53	1400.38	1298.67	2018.37
390	5721.3	5902.58	5540.02	6070.69	6286.01	5855.37	5620.62	5803.66	5437.58	5954	6156.08	5751.92	2932.13	3088.37	2775.89	3000.31	3163.16	2837.47	2993.37	3129.58	2857.15	3072.75	3214.52	2930.98	3463.42	3590.8	3336.03	3634.09	3767.93	3500.25	3443.7	3573.76	3313.63	3607.64	3736.54	3478.74	1256.44	1304.06	1208.82	1311.9	1363.37	1260.43	1289.99	1338.47	1241.52	1349.93	1400.77	1299.09	2019.31
391	5722.14	5903.31	5540.96	6071.56	6286.84	5856.29	5621.84	5804.75	5438.93	5955.19	6157.21	5753.16	2933.71	3089.98	2777.45	3001.96	3164.86	2839.07	2995	3131.23	2858.76	3074.39	3216.2	2932.57	3465.75	3593.19	3338.3	3636.63	3770.59	3502.67	3445.87	3576.01	3315.73	3609.96	3738.99	3480.92	1256.89	1304.48	1209.31	1312.38	1363.84	1260.93	1290.38	1338.8	1241.95	1350.33	1401.14	1299.51	2020.25
392	5722.97	5904.03	5541.92	6072.44	6287.67	5857.21	5623.06	5805.83	5440.29	5956.37	6158.34	5754.4	2935.27	3091.56	2778.99	3003.59	3166.53	2840.65	2996.61	3132.86	2860.35	3076	3217.86	2934.15	3468.07	3595.58	3340.57	3639.16	3773.23	3505.08	3448.03	3578.25	3317.81	3612.27	3741.44	3483.09	1257.35	1304.9	1209.8	1312.87	1364.3	1261.43	1290.76	1339.13	1242.38	1350.73	1401.51	1299.94	2021.18
393	5723.81	5904.74	5542.88	6073.31	6288.48	5858.15	5624.29	5806.91	5441.66	5957.56	6159.46	5755.66	2936.81	3093.12	2780.51	3005.2	3168.18	2842.21	2998.2	3134.47	2861.93	3077.6	3219.49	2935.71	3470.38	3597.95	3342.82	3641.68	3775.87	3507.48	3450.19	3580.48	3319.89	3614.57	3743.88	3485.25	1257.81	1305.31	1210.3	1313.35	1364.76	1261.94	1291.13	1339.46	1242.81	1351.12	1401.88	1300.36	2022.12
394	5724.64	5905.44	5543.84	6074.19	6289.29	5859.08	5625.51	5807.98	5443.05	5958.76	6160.58	5756.93	2938.33	3094.65	2782.01	3006.78	3169.81	2843.75	2999.77	3136.06	2863.49	3079.18	3221.11	2937.26	3472.69	3600.32	3345.06	3644.19	3778.5	3509.88	3452.33	3582.71	3321.96	3616.86	3746.31	3487.4	1258.26	1305.73	1210.8	1313.83	1365.22	1262.44	1291.51	1339.78	1243.24	1351.52	1402.25	1300.79	2023.05
395	5725.48	5906.14	5544.82	6075.06	6290.1	5860.03	5626.74	5809.05	5444.44	5959.95	6161.69	5758.21	2939.82	3096.16	2783.49	3008.34	3171.42	2845.27	3001.33	3137.62	2865.03	3080.75	3222.71	2938.78	3474.98	3602.67	3347.3	3646.69	3781.12	3512.26	3454.46	3584.92	3324.01	3619.14	3748.73	3489.54	1258.72	1306.14	1211.3	1314.32	1365.68	1262.95	1291.88	1340.1	1243.67	1351.91	1402.6	1301.22	2023.98
396	5726.31	5906.83	5545.79	6075.93	6290.89	5860.97	5627.97	5810.11	5445.84	5961.15	6162.8	5759.5	2941.3	3097.65	2784.95	3009.88	3173	2846.77	3002.86	3139.17	2866.56	3082.29	3224.29	2940.3	3477.27	3605.02	3349.52	3649.18	3783.74	3514.63	3456.59	3587.12	3326.06	3621.41	3751.14	3491.67	1259.17	1306.55	1211.8	1314.8	1366.13	1263.46	1292.26	1340.42	1244.1	1352.3	1402.96	1301.64	2024.9
397	5727.14	5907.52	5546.77	6076.8	6291.68	5861.93	5629.21	5811.17	5447.25	5962.35	6163.91	5760.79	2942.75	3099.11	2786.4	3011.41	3174.55	2848.26	3004.38	3140.7	2868.07	3083.82	3225.84	2941.79	3479.55	3607.36	3351.74	3651.67	3786.34	3517	3458.71	3589.32	3328.09	3623.67	3753.55	3493.8	1259.63	1306.96	1212.3	1315.28	1366.59	1263.98	1292.63	1340.73	1244.53	1352.69	1403.31	1302.07	2025.82
398	5727.97	5908.2	5547.75	6077.67	6292.47	5862.88	5630.44	5812.22	5448.66	5963.55	6165.01	5762.09	2944.19	3100.55	2787.83	3012.91	3176.09	2849.72	3005.88	3142.21	2869.56	3085.32	3227.38	2943.27	3481.82	3609.69	3353.94	3654.14	3788.93	3519.35	3460.81	3591.5	3330.12	3625.92	3755.94	3495.91	1260.09	1307.36	1212.81	1315.77	1367.04	1264.49	1293	1341.04	1244.96	1353.08	1403.66	1302.5	2026.74
399	5728.8	5908.87	5548.73	6078.54	6293.25	5863.83	5631.68	5813.28	5450.08	5964.75	6166.11	5763.4	2945.6	3101.97	2789.23	3014.39	3177.6	2851.17	3007.37	3143.69	2871.04	3086.81	3228.9	2944.73	3484.08	3612.01	3356.14	3656.61	3791.52	3521.7	3462.91	3593.68	3332.14	3628.17	3758.32	3498.01	1260.54	1307.77	1213.32	1316.25	1367.49	1265	1293.37	1341.34	1245.4	1353.47	1404.01	1302.93	2027.66
400	5729.63	5909.55	5549.72	6079.41	6294.03	5864.79	5632.92	5814.33	5451.51	5965.96	6167.21	5764.71	2946.99	3103.36	2790.63	3015.85	3179.09	2852.6	3008.83	3145.16	2872.5	3088.29	3230.4	2946.18	3486.33	3614.32	3358.33	3659.06	3794.1	3524.03	3464.99	3595.84	3334.15	3630.4	3760.7	3500.11	1261	1308.17	1213.82	1316.73	1367.94	1265.52	1293.74	1341.65	1245.83	1353.85	1404.36	1303.35	2028.57
401	5730.46	5910.22	5550.7	6080.28	6294.8	5865.75	5634.16	5815.38	5452.94	5967.16	6168.3	5766.02	2948.37	3104.73	2792	3017.29	3180.56	2854.01	3010.28	3146.61	2873.95	3089.74	3231.88	2947.61	3488.57	3616.63	3360.51	3661.51	3796.66	3526.36	3467.07	3598	3336.14	3632.62	3763.06	3502.19	1261.45	1308.57	1214.33	1317.21	1368.39	1266.03	1294.1	1341.95	1246.26	1354.24	1404.7	1303.78	2029.48
402	5731.29	5910.88	5551.69	6081.14	6295.57	5866.71	5635.4	5816.43	5454.38	5968.37	6169.4	5767.34	2949.72	3106.08	2793.35	3018.71	3182.01	2855.4	3011.71	3148.04	2875.38	3091.18	3233.34	2949.02	3490.8	3618.92	3362.67	3663.95	3799.22	3528.68	3469.14	3600.15	3338.13	3634.84	3765.42	3504.26	1261.91	1308.98	1214.84	1317.7	1368.84	1266.55	1294.47	1342.25	1246.69	1354.62	1405.04	1304.21	2030.39
403	5732.11	5911.55	5552.68	6082	6296.34	5867.67	5636.65	5817.48	5455.81	5969.58	6170.5	5768.66	2951.05	3107.41	2794.69	3020.11	3183.43	2856.78	3013.12	3149.45	2876.79	3092.6	3234.78	2950.42	3493.02	3621.21	3364.83	3666.38	3801.77	3530.99	3471.2	3602.29	3340.11	3637.04	3767.76	3506.33	1262.36	1309.38	1215.34	1318.18	1369.29	1267.07	1294.83	1342.54	1247.12	1355	1405.38	1304.63	2031.29
404	5732.94	5912.21	5553.66	6082.87	6297.11	5868.63	5637.9	5818.54	5457.25	5970.79	6171.6	5769.99	2952.37	3108.72	2796.01	3021.49	3184.84	2858.14	3014.52	3150.84	2878.19	3094	3236.2	2951.8	3495.24	3623.49	3366.99	3668.8	3804.31	3533.29	3473.25	3604.42	3342.08	3639.24	3770.1	3508.38	1262.82	1309.78	1215.85	1318.66	1369.74	1267.58	1295.2	1342.84	1247.55	1355.39	1405.71	1305.06	2032.19
405	5733.76	5912.88	5554.64	6083.73	6297.88	5869.58	5639.14	5819.59	5458.7	5972.01	6172.7	5771.31	2953.66	3110.01	2797.31	3022.85	3186.22	2859.48	3015.89	3152.22	2879.57	3095.39	3237.61	2953.17	3497.44	3625.76	3369.13	3671.21	3806.85	3535.58	3475.29	3606.54	3344.04	3641.43	3772.42	3510.43	1263.27	1310.18	1216.36	1319.14	1370.19	1268.1	1295.56	1343.13	1247.98	1355.76	1406.05	1305.48	2033.09
406	5734.58	5913.54	5555.63	6084.59	6298.65	5870.53	5640.39	5820.65	5460.14	5973.22	6173.81	5772.64	2954.93	3111.27	2798.6	3024.19	3187.58	2860.8	3017.25	3153.57	2880.94	3096.75	3238.99	2954.52	3499.64	3628.02	3371.26	3673.62	3809.37	3537.86	3477.32	3608.65	3345.99	3643.6	3774.74	3512.47	1263.72	1310.58	1216.87	1319.62	1370.63	1268.61	1295.92	1343.42	1248.41	1356.14	1406.38	1305.9	2033.99
407	5735.41	5914.21	5556.61	6085.45	6299.42	5871.49	5641.65	5821.71	5461.58	5974.44	6174.92	5773.96	2956.19	3112.52	2799.86	3025.51	3188.92	2862.1	3018.6	3154.91	2882.29	3098.1	3240.36	2955.85	3501.83	3630.27	3373.39	3676.01	3811.89	3540.14	3479.34	3610.76	3347.93	3645.77	3777.05	3514.5	1264.18	1310.98	1217.37	1320.1	1371.08	1269.13	1296.28	1343.71	1248.84	1356.52	1406.72	1306.32	2034.88
408	5736.23	5914.87	5557.58	6086.31	6300.19	5872.43	5642.9	5822.78	5463.02	5975.66	6176.03	5775.29	2957.43	3113.74	2801.11	3026.81	3190.24	2863.38	3019.93	3156.23	2883.62	3099.44	3241.71	2957.17	3504.01	3632.52	3375.5	3678.4	3814.39	3542.4	3481.35	3612.85	3349.86	3647.93	3779.35	3516.51	1264.63	1311.38	1217.88	1320.58	1371.53	1269.64	1296.63	1344	1249.26	1356.9	1407.05	1306.74	2035.77
409	5737.05	5915.54	5558.56	6087.17	6300.97	5873.38	5644.16	5823.85	5464.46	5976.88	6177.15	5776.61	2958.64	3114.94	2802.34	3028.1	3191.55	2864.65	3021.24	3157.53	2884.94	3100.76	3243.05	2958.47	3506.18	3634.75	3377.61	3680.77	3816.89	3544.66	3483.36	3614.93	3351.78	3650.08	3781.64	3518.52	1265.08	1311.78	1218.38	1321.06	1371.98	1270.15	1296.99	1344.3	1249.68	1357.27	1407.38	1307.16	2036.65
410	5737.87	5916.21	5559.52	6088.03	6301.74	5874.31	5645.41	5824.92	5465.9	5978.1	6178.27	5777.93	2959.84	3116.13	2803.56	3029.37	3192.83	2865.9	3022.53	3158.82	2886.24	3102.06	3244.36	2959.76	3508.34	3636.98	3379.7	3683.14	3819.38	3546.91	3485.35	3617.01	3353.69	3652.22	3783.92	3520.52	1265.54	1312.19	1218.88	1321.54	1372.43	1270.66	1297.34	1344.59	1250.1	1357.64	1407.72	1307.57	2037.54
411	5738.68	5916.88	5560.49	6088.89	6302.53	5875.25	5646.67	5826	5467.34	5979.33	6179.4	5779.25	2961.02	3117.29	2804.76	3030.61	3194.09	2867.14	3023.81	3160.08	2887.53	3103.34	3245.66	2961.03	3510.49	3639.2	3381.79	3685.5	3821.86	3549.15	3487.34	3619.08	3355.59	3654.35	3786.19	3522.51	1265.99	1312.59	1219.39	1322.02	1372.88	1271.17	1297.7	1344.88	1250.52	1358.02	1408.05	1307.98	2038.42
412	5739.5	5917.56	5561.45	6089.74	6303.31	5876.17	5647.93	5827.09	5468.77	5980.55	6180.54	5780.56	2962.18	3118.43	2805.94	3031.84	3195.33	2868.35	3025.07	3161.33	2888.81	3104.61	3246.94	2962.28	3512.64	3641.41	3383.87	3687.85	3824.33	3551.38	3489.31	3621.14	3357.49	3656.47	3788.45	3524.5	1266.44	1312.99	1219.88	1322.5	1373.33	1271.68	1298.05	1345.17	1250.94	1358.39	1408.38	1308.39	2039.3
413	5740.32	5918.24	5562.4	6090.6	6304.1	5877.09	5649.19	5828.18	5470.2	5981.78	6181.68	5781.87	2963.33	3119.56	2807.1	3033.05	3196.56	2869.55	3026.31	3162.56	2890.06	3105.86	3248.21	2963.52	3514.77	3643.61	3385.94	3690.2	3826.8	3553.6	3491.28	3623.18	3359.37	3658.59	3790.71	3526.47	1266.89	1313.4	1220.38	1322.98	1373.78	1272.18	1298.4	1345.46	1251.35	1358.76	1408.72	1308.8	2040.17
414	5741.13	5918.92	5563.34	6091.45	6304.89	5878.01	5650.45	5829.28	5471.62	5983	6182.83	5783.18	2964.45	3120.67	2808.24	3034.24	3197.76	2870.73	3027.54	3163.78	2891.31	3107.1	3249.46	2964.75	3516.9	3645.8	3388	3692.53	3829.25	3555.81	3493.24	3625.22	3361.25	3660.69	3792.95	3528.43	1267.34	1313.8	1220.88	1323.46	1374.23	1272.69	1298.76	1345.75	1251.76	1359.13	1409.05	1309.2	2041.05
415	5741.95	5919.61	5564.28	6092.3	6305.7	5878.91	5651.72	5830.39	5473.04	5984.23	6183.99	5784.48	2965.56	3121.75	2809.37	3035.42	3198.95	2871.89	3028.76	3164.98	2892.53	3108.32	3250.69	2965.96	3519.02	3647.98	3390.06	3694.86	3831.7	3558.01	3495.18	3627.25	3363.11	3662.79	3795.18	3530.39	1267.79	1314.21	1221.37	1323.94	1374.69	1273.19	1299.11	1346.05	1252.16	1359.5	1409.39	1309.6	2041.92
416	5742.76	5920.31	5565.21	6093.16	6306.5	5879.81	5652.98	5831.51	5474.45	5985.46	6185.16	5785.77	2966.65	3122.82	2810.48	3036.58	3200.12	2873.04	3029.95	3166.16	2893.74	3109.53	3251.9	2967.15	3521.13	3650.16	3392.1	3697.17	3834.13	3560.21	3497.12	3629.28	3364.97	3664.87	3797.41	3532.33	1268.24	1314.62	1221.86	1324.41	1375.14	1273.69	1299.45	1346.34	1252.57	1359.86	1409.72	1310	2042.78
417	5743.58	5921.01	5566.14	6094.01	6307.32	5880.7	5654.25	5832.64	5475.85	5986.69	6186.33	5787.06	2967.72	3123.87	2811.58	3037.72	3201.27	2874.17	3031.14	3167.33	2894.94	3110.72	3253.1	2968.33	3523.23	3652.33	3394.14	3699.48	3836.56	3562.4	3499.05	3631.29	3366.82	3666.95	3799.63	3534.27	1268.69	1315.03	1222.35	1324.89	1375.6	1274.18	1299.8	1346.64	1252.97	1360.23	1410.06	1310.39	2043.65
418	5744.39	5921.72	5567.05	6094.86	6308.14	5881.58	5655.51	5833.78	5477.25	5987.93	6187.52	5788.33	2968.78	3124.9	2812.66	3038.84	3202.4	2875.28	3032.3	3168.48	2896.12	3111.89	3254.29	2969.49	3525.33	3654.48	3396.17	3701.78	3838.98	3564.58	3500.97	3633.29	3368.65	3669.02	3801.83	3536.2	1269.14	1315.44	1222.83	1325.37	1376.06	1274.67	1300.15	1346.94	1253.36	1360.59	1410.4	1310.78	2044.51
419	5745.2	5922.44	5567.96	6095.71	6308.97	5882.45	5656.78	5834.93	5478.64	5989.16	6188.72	5789.6	2969.82	3125.92	2813.72	3039.94	3203.51	2876.37	3033.45	3169.61	2897.29	3113.05	3255.46	2970.64	3527.41	3656.63	3398.18	3704.07	3841.39	3566.75	3502.89	3635.29	3370.48	3671.07	3804.03	3538.12	1269.59	1315.86	1223.32	1325.84	1376.52	1275.16	1300.5	1347.24	1253.75	1360.96	1410.75	1311.17	2045.37
420	5746.01	5923.16	5568.85	6096.56	6309.8	5883.31	5658.05	5836.09	5480.02	5990.4	6189.93	5790.87	2970.84	3126.92	2814.76	3041.03	3204.61	2877.45	3034.59	3170.73	2898.44	3114.19	3256.61	2971.77	3529.49	3658.78	3400.19	3706.35	3843.8	3568.91	3504.79	3637.27	3372.3	3673.12	3806.22	3540.03	1270.03	1316.27	1223.79	1326.32	1376.98	1275.65	1300.84	1347.54	1254.14	1361.32	1411.09	1311.55	2046.23
421	5746.82	5923.9	5569.74	6097.41	6310.65	5884.17	5659.32	5837.26	5481.39	5991.63	6191.15	5792.12	2971.84	3127.9	2815.79	3042.1	3205.69	2878.51	3035.71	3171.84	2899.58	3115.32	3257.75	2972.89	3531.55	3660.91	3402.2	3708.63	3846.19	3571.06	3506.68	3639.25	3374.11	3675.16	3808.4	3541.93	1270.48	1316.69	1224.27	1326.79	1377.45	1276.14	1301.19	1347.85	1254.53	1361.69	1411.44	1311.93	2047.08
422	5747.63	5924.64	5570.62	6098.26	6311.5	5885.01	5660.59	5838.44	5482.75	5992.87	6192.38	5793.36	2972.83	3128.86	2816.8	3043.16	3206.76	2879.55	3036.81	3172.93	2900.7	3116.43	3258.87	2973.99	3533.61	3663.03	3404.19	3710.89	3848.58	3573.21	3508.57	3641.22	3375.92	3677.2	3810.57	3543.82	1270.93	1317.11	1224.74	1327.26	1377.91	1276.62	1301.53	1348.15	1254.9	1362.05	1411.79	1312.31	2047.93
423	5748.44	5925.39	5571.49	6099.1	6312.37	5885.83	5661.87	5839.64	5484.1	5994.11	6193.62	5794.6	2973.8	3129.81	2817.79	3044.19	3207.8	2880.58	3037.9	3174	2901.8	3117.53	3259.98	2975.07	3535.66	3665.15	3406.17	3713.15	3850.95	3575.34	3510.44	3643.18	3377.71	3679.22	3812.73	3545.7	1271.37	1317.54	1225.21	1327.74	1378.38	1277.09	1301.87	1348.47	1255.28	1362.41	1412.14	1312.68	2048.78
424	5749.24	5926.15	5572.34	6099.95	6313.24	5886.65	5663.14	5840.85	5485.44	5995.35	6194.87	5795.82	2974.75	3130.74	2818.77	3045.21	3208.84	2881.59	3038.98	3175.06	2902.9	3118.61	3261.07	2976.15	3537.7	3667.26	3408.15	3715.4	3853.32	3577.47	3512.31	3645.13	3379.49	3681.23	3814.89	3547.58	1271.82	1317.96	1225.68	1328.21	1378.86	1277.57	1302.21	1348.78	1255.65	1362.77	1412.49	1313.04	2049.62
425	5750.05	5926.91	5573.19	6100.79	6314.13	5887.46	5664.42	5842.07	5486.77	5996.59	6196.14	5797.03	2975.69	3131.65	2819.73	3046.22	3209.85	2882.58	3040.04	3176.1	2903.97	3119.68	3262.15	2977.2	3539.74	3669.36	3410.12	3717.64	3855.68	3579.59	3514.17	3647.07	3381.27	3683.24	3817.03	3549.44	1272.26	1318.39	1226.14	1328.68	1379.33	1278.04	1302.56	1349.1	1256.02	1363.13	1412.85	1313.41	2050.46
426	5750.86	5927.69	5574.02	6101.64	6315.02	5888.25	5665.69	5843.3	5488.08	5997.83	6197.42	5798.23	2976.61	3132.55	2820.68	3047.21	3210.85	2883.56	3041.08	3177.13	2905.04	3120.73	3263.22	2978.24	3541.76	3671.45	3412.08	3719.87	3858.03	3581.7	3516.02	3649.01	3383.03	3685.23	3819.16	3551.3	1272.71	1318.82	1226.59	1329.15	1379.81	1278.5	1302.9	1349.42	1256.38	1363.49	1413.21	1313.76	2051.3
427	5751.66	5928.48	5574.84	6102.48	6315.93	5889.04	5666.97	5844.55	5489.39	5999.07	6198.72	5799.42	2977.52	3133.43	2821.61	3048.18	3211.84	2884.52	3042.12	3178.15	2906.08	3121.77	3264.27	2979.27	3543.78	3673.53	3414.03	3722.09	3860.38	3583.81	3517.86	3650.93	3384.79	3687.22	3821.29	3553.15	1273.15	1319.25	1227.05	1329.62	1380.29	1278.96	1303.24	1349.74	1256.73	1363.85	1413.57	1314.12	2052.14
428	5752.47	5929.28	5575.65	6103.33	6316.85	5889.8	5668.25	5845.81	5490.68	6000.31	6200.02	5800.6	2978.41	3134.3	2822.52	3049.14	3212.81	2885.47	3043.13	3179.15	2907.12	3122.8	3265.31	2980.28	3545.79	3675.61	3415.97	3724.31	3862.71	3585.9	3519.69	3652.85	3386.54	3689.2	3823.41	3554.99	1273.59	1319.69	1227.49	1330.09	1380.77	1279.42	1303.58	1350.07	1257.08	1364.2	1413.94	1314.46	2052.97
429	5753.27	5930.09	5576.45	6104.17	6317.77	5890.56	5669.52	5847.08	5491.96	6001.56	6201.34	5801.77	2979.28	3135.15	2823.41	3050.08	3213.76	2886.39	3044.14	3180.14	2908.13	3123.81	3266.33	2981.28	3547.79	3677.68	3417.9	3726.51	3865.04	3587.99	3521.52	3654.75	3388.28	3691.17	3825.52	3556.82	1274.03	1320.13	1227.94	1330.56	1381.25	1279.87	1303.92	1350.4	1257.43	1364.56	1414.31	1314.81	2053.81
430	5754.07	5930.91	5577.24	6105.01	6318.71	5891.31	5670.8	5848.37	5493.23	6002.8	6202.68	5802.92	2980.14	3135.99	2824.29	3051	3214.7	2887.31	3045.13	3181.12	2909.14	3124.8	3267.34	2982.26	3549.78	3679.73	3419.83	3728.71	3867.36	3590.07	3523.33	3656.65	3390.01	3693.13	3827.61	3558.65	1274.47	1320.57	1228.38	1331.03	1381.74	1280.32	1304.25	1350.73	1257.77	1364.92	1414.69	1315.15	2054.63
431	5754.88	5931.74	5578.01	6105.85	6319.66	5892.04	5672.08	5849.68	5494.49	6004.05	6204.03	5804.06	2980.98	3136.81	2825.16	3051.91	3215.63	2888.2	3046.1	3182.08	2910.13	3125.78	3268.34	2983.23	3551.77	3681.79	3421.74	3730.9	3869.67	3592.14	3525.14	3658.54	3391.73	3695.08	3829.7	3560.46	1274.91	1321.02	1228.81	1331.5	1382.23	1280.77	1304.59	1351.07	1258.11	1365.27	1415.06	1315.48	2055.46
432	5755.68	5932.58	5578.78	6106.69	6320.62	5892.76	5673.36	5850.99	5495.73	6005.29	6205.39	5805.19	2981.81	3137.62	2826.01	3052.81	3216.54	2889.08	3047.06	3183.03	2911.1	3126.75	3269.32	2984.18	3553.74	3683.83	3423.65	3733.08	3871.97	3594.2	3526.93	3660.42	3393.45	3697.03	3831.79	3562.27	1275.35	1321.46	1229.24	1331.96	1382.72	1281.21	1304.93	1351.42	1258.44	1365.63	1415.44	1315.81	2056.28
433	5756.48	5933.43	5579.52	6107.53	6321.6	5893.46	5674.64	5852.33	5496.96	6006.54	6206.77	5806.31	2982.63	3138.41	2826.84	3053.69	3217.44	2889.94	3048.01	3183.96	2912.06	3127.71	3270.29	2985.12	3555.71	3685.86	3425.55	3735.26	3874.26	3596.25	3528.72	3662.29	3395.15	3698.96	3833.86	3564.06	1275.79	1321.91	1229.67	1332.43	1383.22	1281.64	1305.26	1351.76	1258.77	1365.98	1415.83	1316.14	2057.1
434	5757.28	5934.3	5580.26	6108.37	6322.58	5894.15	5675.92	5853.67	5498.18	6007.78	6208.16	5807.41	2983.42	3139.19	2827.66	3054.55	3218.32	2890.79	3048.94	3184.88	2913.01	3128.65	3271.25	2986.05	3557.67	3687.89	3427.45	3737.42	3876.55	3598.3	3530.5	3664.16	3396.85	3700.89	3835.92	3565.85	1276.23	1322.37	1230.09	1332.89	1383.71	1282.08	1305.6	1352.11	1259.09	1366.34	1416.22	1316.46	2057.92
435	5758.08	5935.17	5580.99	6109.21	6323.58	5894.83	5677.21	5855.03	5499.38	6009.03	6209.56	5808.5	2984.21	3139.96	2828.46	3055.4	3219.19	2891.62	3049.87	3185.79	2913.94	3129.58	3272.2	2986.96	3559.62	3689.9	3429.33	3739.58	3878.82	3600.34	3532.27	3666.01	3398.53	3702.8	3837.98	3567.63	1276.67	1322.82	1230.51	1333.36	1384.21	1282.5	1305.94	1352.47	1259.4	1366.69	1416.61	1316.77	2058.74
436	5758.88	5936.06	5581.7	6110.05	6324.59	5895.5	5678.49	5856.41	5500.57	6010.28	6210.98	5809.58	2984.98	3140.71	2829.24	3056.24	3220.05	2892.43	3050.77	3186.69	2914.85	3130.49	3273.13	2987.85	3561.56	3691.91	3431.21	3741.73	3881.09	3602.37	3534.04	3667.86	3400.21	3704.71	3840.02	3569.4	1277.1	1323.28	1230.92	1333.82	1384.72	1282.93	1306.27	1352.83	1259.71	1367.04	1417	1317.08	2059.55
437	5759.68	5936.96	5582.4	6110.88	6325.61	5896.15	5679.77	5857.8	5501.74	6011.53	6212.41	5810.64	2985.73	3141.45	2830.01	3057.06	3220.89	2893.23	3051.67	3187.58	2915.76	3131.39	3274.06	2988.73	3563.49	3693.91	3433.07	3743.87	3883.35	3604.39	3535.79	3669.7	3401.88	3706.61	3842.06	3571.17	1277.54	1323.74	1231.33	1334.28	1385.22	1283.34	1306.61	1353.19	1260.02	1367.4	1417.4	1317.39	2060.36
438	5760.47	5937.87	5583.08	6111.72	6326.65	5896.79	5681.05	5859.21	5502.9	6012.78	6213.86	5811.69	2986.47	3142.18	2830.76	3057.87	3221.72	2894.02	3052.55	3188.45	2916.65	3132.28	3274.97	2989.6	3565.42	3695.91	3434.93	3746	3885.6	3606.4	3537.54	3671.53	3403.54	3708.51	3844.09	3572.92	1277.97	1324.21	1231.73	1334.75	1385.73	1283.76	1306.94	1353.56	1260.32	1367.75	1417.81	1317.69	2061.17
439	5761.27	5938.79	5583.76	6112.55	6327.69	5897.42	5682.34	5860.63	5504.05	6014.02	6215.32	5812.73	2987.2	3142.89	2831.5	3058.66	3222.54	2894.78	3053.42	3189.31	2917.52	3133.16	3275.87	2990.45	3567.34	3697.89	3436.79	3748.13	3887.85	3608.41	3539.27	3673.35	3405.2	3710.39	3846.11	3574.67	1278.4	1324.68	1232.13	1335.21	1386.24	1284.17	1307.27	1353.93	1260.62	1368.1	1418.22	1317.99	2061.97
440	5762.07	5939.72	5584.42	6113.39	6328.75	5898.03	5683.62	5862.06	5505.18	6015.27	6216.79	5813.75	2987.91	3143.59	2832.23	3059.44	3223.35	2895.53	3054.27	3190.16	2918.38	3134.02	3276.75	2991.29	3569.25	3699.87	3438.63	3750.24	3890.08	3610.41	3541	3675.16	3406.84	3712.26	3848.12	3576.41	1278.84	1325.15	1232.53	1335.67	1386.76	1284.57	1307.61	1354.31	1260.91	1368.45	1418.63	1318.28	2062.77
441	5762.86	5940.66	5585.07	6114.22	6329.82	5898.63	5684.91	5863.51	5506.3	6016.52	6218.28	5814.77	2988.61	3144.28	2832.93	3060.21	3224.14	2896.27	3055.11	3191	2919.23	3134.87	3277.63	2992.11	3571.15	3701.84	3440.47	3752.35	3892.31	3612.4	3542.72	3676.96	3408.48	3714.13	3850.12	3578.14	1279.27	1325.62	1232.91	1336.12	1387.28	1284.97	1307.94	1354.69	1261.19	1368.8	1419.04	1318.57	2063.57
442	5763.66	5941.62	5585.7	6115.06	6330.9	5899.22	5686.19	5864.97	5507.41	6017.77	6219.78	5815.77	2989.29	3144.96	2833.63	3060.96	3224.93	2896.99	3055.94	3191.83	2920.06	3135.71	3278.49	2992.92	3573.05	3703.8	3442.29	3754.45	3894.53	3614.38	3544.43	3678.76	3410.11	3715.99	3852.11	3579.86	1279.7	1326.1	1233.3	1336.58	1387.79	1285.37	1308.27	1355.07	1261.48	1369.16	1419.46	1318.85	2064.37
443	5764.45	5942.58	5586.33	6115.89	6331.99	5899.8	5687.48	5866.45	5508.51	6019.02	6221.3	5816.75	2989.97	3145.63	2834.3	3061.7	3225.7	2897.7	3056.76	3192.64	2920.88	3136.53	3279.35	2993.72	3574.93	3705.75	3444.11	3756.55	3896.74	3616.35	3546.13	3680.54	3411.73	3717.84	3854.1	3581.58	1280.13	1326.57	1233.68	1337.04	1388.32	1285.76	1308.61	1355.46	1261.75	1369.51	1419.88	1319.13	2065.16
444	5765.25	5943.56	5586.94	6116.73	6333.09	5900.36	5688.76	5867.94	5509.59	6020.28	6222.82	5817.73	2990.62	3146.28	2834.97	3062.42	3226.46	2898.39	3057.57	3193.45	2921.68	3137.35	3280.19	2994.5	3576.81	3707.7	3445.92	3758.63	3898.94	3618.32	3547.83	3682.32	3413.34	3719.68	3856.07	3583.28	1280.55	1327.05	1234.05	1337.49	1388.84	1286.15	1308.94	1355.85	1262.02	1369.86	1420.31	1319.4	2065.96
445	5766.04	5944.54	5587.54	6117.56	6334.2	5900.91	5690.05	5869.44	5510.66	6021.53	6224.36	5818.69	2991.27	3146.93	2835.61	3063.14	3227.21	2899.06	3058.36	3194.24	2922.48	3138.15	3281.02	2995.27	3578.68	3709.63	3447.73	3760.71	3901.14	3620.28	3549.51	3684.09	3414.94	3721.51	3858.04	3584.98	1280.98	1327.54	1234.42	1337.95	1389.37	1286.53	1309.27	1356.25	1262.29	1370.21	1420.74	1319.67	2066.74
446	5766.84	5945.54	5588.13	6118.39	6335.32	5901.46	5691.33	5870.95	5511.71	6022.78	6225.91	5819.64	2991.9	3147.56	2836.24	3063.84	3227.95	2899.72	3059.14	3195.03	2923.25	3138.93	3281.85	2996.02	3580.54	3711.56	3449.52	3762.78	3903.32	3622.23	3551.19	3685.85	3416.53	3723.33	3860	3586.67	1281.41	1328.02	1234.79	1338.4	1389.89	1286.91	1309.6	1356.65	1262.55	1370.56	1421.17	1319.94	2067.53
447	5767.63	5946.54	5588.71	6119.22	6336.46	5901.99	5692.62	5872.48	5512.76	6024.03	6227.47	5820.58	2992.52	3148.18	2836.86	3064.52	3228.68	2900.37	3059.91	3195.8	2924.02	3139.71	3282.66	2996.76	3582.4	3713.48	3451.31	3764.84	3905.5	3624.17	3552.86	3687.6	3418.12	3725.15	3861.95	3588.35	1281.83	1328.51	1235.15	1338.85	1390.42	1287.28	1309.93	1357.06	1262.81	1370.91	1421.61	1320.2	2068.31
448	5768.42	5947.56	5589.28	6120.05	6337.6	5902.51	5693.9	5874.02	5513.79	6025.28	6229.05	5821.51	2993.13	3148.79	2837.46	3065.2	3229.4	2901	3060.67	3196.57	2924.77	3140.48	3283.46	2997.49	3584.24	3715.4	3453.09	3766.89	3907.67	3626.11	3554.52	3689.35	3419.7	3726.96	3863.89	3590.02	1282.26	1329	1235.51	1339.3	1390.96	1287.65	1310.27	1357.46	1263.07	1371.26	1422.05	1320.46	2069.1
449	5769.21	5948.58	5589.84	6120.88	6338.75	5903.01	5695.19	5875.57	5514.81	6026.53	6230.63	5822.43	2993.72	3149.4	2838.05	3065.86	3230.11	2901.61	3061.41	3197.32	2925.51	3141.23	3284.25	2998.2	3586.08	3717.3	3454.86	3768.93	3909.83	3628.03	3556.18	3691.08	3421.27	3728.76	3865.83	3591.69	1282.68	1329.49	1235.86	1339.75	1391.49	1288.02	1310.6	1357.88	1263.32	1371.61	1422.5	1320.72	2069.87
450	5770	5949.62	5590.39	6121.71	6339.91	5903.51	5696.47	5877.13	5515.82	6027.78	6232.22	5823.34	2994.31	3149.99	2838.63	3066.51	3230.8	2902.21	3062.15	3198.06	2926.23	3141.97	3285.04	2998.9	3587.91	3719.2	3456.63	3770.97	3911.99	3629.95	3557.82	3692.81	3422.83	3730.55	3867.75	3593.34	1283.1	1329.99	1236.21	1340.2	1392.03	1288.38	1310.93	1358.29	1263.57	1371.96	1422.94	1320.97	2070.65
451	5770.79	5950.66	5590.93	6122.54	6341.08	5904	5697.76	5878.71	5516.81	6029.03	6233.83	5824.23	2994.88	3150.57	2839.18	3067.15	3231.49	2902.8	3062.87	3198.8	2926.94	3142.7	3285.81	2999.59	3589.74	3721.09	3458.38	3773	3914.14	3631.87	3559.46	3694.53	3424.38	3732.33	3869.67	3594.99	1283.52	1330.48	1236.56	1340.65	1392.56	1288.74	1311.26	1358.71	1263.81	1372.31	1423.39	1321.22	2071.42
452	5771.58	5951.71	5591.46	6123.37	6342.26	5904.48	5699.05	5880.29	5517.8	6030.28	6235.44	5825.12	2995.43	3151.14	2839.73	3067.77	3232.17	2903.37	3063.58	3199.52	2927.64	3143.42	3286.57	3000.26	3591.55	3722.97	3460.13	3775.02	3916.27	3633.77	3561.08	3696.24	3425.92	3734.1	3871.58	3596.63	1283.94	1330.98	1236.9	1341.1	1393.1	1289.09	1311.59	1359.14	1264.05	1372.66	1423.85	1321.47	2072.19
453	5772.37	5952.77	5591.98	6124.2	6343.44	5904.95	5700.33	5881.88	5518.78	6031.53	6237.06	5826	2995.98	3151.7	2840.26	3068.38	3232.84	2903.93	3064.28	3200.24	2928.32	3144.12	3287.33	3000.92	3593.36	3724.84	3461.87	3777.04	3918.4	3635.67	3562.7	3697.95	3427.46	3735.87	3873.47	3598.27	1284.36	1331.48	1237.23	1341.54	1393.64	1289.44	1311.92	1359.56	1264.29	1373.01	1424.31	1321.71	2072.96
454	5773.16	5953.83	5592.49	6125.03	6344.64	5905.42	5701.62	5883.48	5519.75	6032.78	6238.69	5826.87	2996.52	3152.26	2840.78	3068.99	3233.5	2904.47	3064.97	3200.94	2928.99	3144.82	3288.07	3001.57	3595.16	3726.71	3463.6	3779.04	3920.53	3637.56	3564.31	3699.64	3428.99	3737.63	3875.37	3599.89	1284.77	1331.98	1237.57	1341.99	1394.18	1289.79	1312.26	1359.99	1264.52	1373.36	1424.76	1321.95	2073.73
455	5773.95	5954.91	5593	6125.85	6345.84	5905.87	5702.9	5885.09	5520.71	6034.03	6240.33	5827.73	2997.04	3152.8	2841.28	3069.58	3234.16	2905	3065.65	3201.64	2929.65	3145.51	3288.81	3002.2	3596.95	3728.57	3465.33	3781.04	3922.64	3639.44	3565.92	3701.33	3430.51	3739.38	3877.25	3601.51	1285.19	1332.48	1237.9	1342.43	1394.72	1290.13	1312.59	1360.42	1264.75	1373.71	1425.23	1322.19	2074.49
456	5774.74	5955.98	5593.5	6126.68	6347.04	5906.32	5704.18	5886.71	5521.66	6035.28	6241.98	5828.59	2997.55	3153.34	2841.77	3070.16	3234.8	2905.51	3066.31	3202.33	2930.29	3146.18	3289.54	3002.82	3598.73	3730.42	3467.05	3783.03	3924.75	3641.31	3567.51	3703	3432.02	3741.12	3879.12	3603.12	1285.6	1332.98	1238.22	1342.87	1395.27	1290.47	1312.92	1360.86	1264.98	1374.06	1425.69	1322.42	2075.25
457	5775.53	5957.07	5593.99	6127.51	6348.25	5906.76	5705.47	5888.33	5522.61	6036.53	6243.63	5829.43	2998.05	3153.87	2842.24	3070.72	3235.43	2906.01	3066.97	3203.01	2930.93	3146.84	3290.26	3003.43	3600.51	3732.26	3468.76	3785.01	3926.85	3643.18	3569.1	3704.67	3433.53	3742.85	3880.99	3604.72	1286.01	1333.48	1238.55	1343.31	1395.81	1290.81	1313.25	1361.3	1265.2	1374.41	1426.16	1322.65	2076.01
458	5776.32	5958.16	5594.47	6128.33	6349.47	5907.2	5706.75	5889.96	5523.54	6037.78	6245.29	5830.28	2998.54	3154.38	2842.7	3071.28	3236.06	2906.5	3067.61	3203.68	2931.55	3147.5	3290.97	3004.02	3602.28	3734.1	3470.46	3786.99	3928.94	3645.04	3570.68	3706.34	3435.02	3744.58	3882.84	3606.31	1286.43	1333.98	1238.87	1343.75	1396.35	1291.14	1313.58	1361.74	1265.43	1374.76	1426.63	1322.89	2076.77
459	5777.1	5959.25	5594.95	6129.16	6350.69	5907.63	5708.04	5891.6	5524.47	6039.03	6246.95	5831.11	2999.02	3154.9	2843.15	3071.83	3236.68	2906.97	3068.25	3204.35	2932.15	3148.14	3291.67	3004.6	3604.04	3735.92	3472.15	3788.95	3931.02	3646.89	3572.25	3707.99	3436.51	3746.3	3884.69	3607.9	1286.84	1334.49	1239.18	1344.19	1396.9	1291.48	1313.91	1362.18	1265.65	1375.11	1427.1	1323.11	2077.52
460	5777.89	5960.35	5595.43	6129.99	6351.92	5908.05	5709.32	5893.24	5525.4	6040.28	6248.62	5831.94	2999.49	3155.4	2843.58	3072.36	3237.29	2907.43	3068.87	3205	2932.75	3148.77	3292.37	3005.17	3605.79	3737.74	3473.84	3790.91	3933.1	3648.73	3573.81	3709.64	3437.99	3748	3886.53	3609.48	1287.24	1334.99	1239.5	1344.62	1397.44	1291.8	1314.25	1362.62	1265.87	1375.46	1427.57	1323.34	2078.27
461	5778.68	5961.46	5595.9	6130.81	6353.15	5908.47	5710.6	5894.89	5526.31	6041.53	6250.29	5832.76	2999.95	3155.89	2844	3072.89	3237.9	2907.87	3069.49	3205.65	2933.33	3149.39	3293.06	3005.73	3607.54	3739.56	3475.52	3792.87	3935.16	3650.57	3575.37	3711.27	3439.46	3749.71	3888.37	3611.05	1287.65	1335.5	1239.81	1345.06	1397.98	1292.13	1314.58	1363.07	1266.09	1375.81	1428.04	1323.57	2079.02
462	5779.46	5962.56	5596.36	6131.63	6354.38	5908.89	5711.88	5896.54	5527.23	6042.77	6251.96	5833.59	3000.39	3156.38	2844.41	3073.4	3238.49	2908.31	3070.09	3206.29	2933.9	3150	3293.74	3006.27	3609.28	3741.36	3477.19	3794.81	3937.22	3652.4	3576.91	3712.9	3440.93	3751.4	3890.19	3612.61	1288.06	1336	1240.12	1345.49	1398.53	1292.45	1314.91	1363.52	1266.31	1376.16	1428.52	1323.8	2079.77
463	5780.25	5963.67	5596.82	6132.46	6355.61	5909.3	5713.16	5898.19	5528.14	6044.02	6253.64	5834.4	3000.83	3156.86	2844.8	3073.9	3239.08	2908.73	3070.69	3206.92	2934.45	3150.61	3294.41	3006.8	3611.01	3743.16	3478.86	3796.75	3939.27	3654.22	3578.45	3714.52	3442.38	3753.08	3892.01	3614.16	1288.46	1336.5	1240.42	1345.92	1399.07	1292.77	1315.24	1363.97	1266.52	1376.51	1429	1324.02	2080.51
464	5781.03	5964.79	5597.28	6133.28	6356.85	5909.72	5714.45	5899.85	5529.04	6045.27	6255.32	5835.22	3001.26	3157.34	2845.18	3074.4	3239.67	2909.13	3071.27	3207.55	2935	3151.2	3295.07	3007.32	3612.73	3744.95	3480.51	3798.68	3941.32	3656.04	3579.98	3716.14	3443.83	3754.76	3893.81	3615.71	1288.87	1337	1240.73	1346.35	1399.61	1293.09	1315.58	1364.42	1266.74	1376.86	1429.48	1324.24	2081.25
465	5781.82	5965.9	5597.74	6134.11	6358.09	5910.13	5715.73	5901.51	5529.94	6046.51	6257	5836.03	3001.68	3157.81	2845.55	3074.88	3240.24	2909.52	3071.85	3208.16	2935.53	3151.78	3295.73	3007.83	3614.45	3746.73	3482.16	3800.6	3943.35	3657.84	3581.51	3717.74	3445.27	3756.43	3895.61	3617.25	1289.27	1337.51	1241.03	1346.78	1400.15	1293.41	1315.91	1364.87	1266.95	1377.21	1429.96	1324.47	2081.99
466	5782.6	5967.01	5598.19	6134.93	6359.33	5910.53	5717.01	5903.17	5530.84	6047.76	6258.67	5836.84	3002.08	3158.27	2845.9	3075.36	3240.81	2909.9	3072.41	3208.77	2936.05	3152.35	3296.38	3008.32	3616.15	3748.5	3483.8	3802.51	3945.38	3659.64	3583.02	3719.34	3446.7	3758.09	3897.41	3618.78	1289.67	1338.01	1241.33	1347.21	1400.69	1293.73	1316.24	1365.32	1267.17	1377.56	1430.44	1324.69	2082.72
467	5783.39	5968.13	5598.65	6135.75	6360.56	5910.94	5718.28	5904.83	5531.74	6049	6260.35	5837.65	3002.48	3158.72	2846.24	3075.82	3241.38	2910.27	3072.97	3209.38	2936.56	3152.92	3297.03	3008.81	3617.85	3750.27	3485.44	3804.42	3947.4	3661.44	3584.53	3720.93	3448.13	3759.75	3899.19	3620.3	1290.07	1338.51	1241.63	1347.64	1401.23	1294.04	1316.58	1365.78	1267.38	1377.92	1430.92	1324.92	2083.46
468	5784.17	5969.24	5599.1	6136.58	6361.8	5911.35	5719.56	5906.49	5532.64	6050.24	6262.03	5838.46	3002.87	3159.17	2846.57	3076.28	3241.93	2910.62	3073.51	3209.97	2937.06	3153.47	3297.66	3009.28	3619.55	3752.03	3487.07	3806.32	3949.42	3663.22	3586.03	3722.51	3449.54	3761.39	3900.96	3621.82	1290.46	1339	1241.92	1348.06	1401.77	1294.35	1316.91	1366.23	1267.6	1378.27	1431.4	1325.14	2084.19
469	5784.96	5970.36	5599.55	6137.4	6363.04	5911.76	5720.84	5908.14	5533.54	6051.49	6263.71	5839.27	3003.25	3159.61	2846.89	3076.72	3242.48	2910.96	3074.05	3210.56	2937.54	3154.01	3298.29	3009.74	3621.23	3753.78	3488.69	3808.21	3951.42	3665	3587.52	3724.08	3450.95	3763.03	3902.73	3623.33	1290.86	1339.5	1242.22	1348.48	1402.3	1294.66	1317.25	1366.69	1267.81	1378.62	1431.88	1325.37	2084.92
470	5785.74	5971.47	5600.01	6138.22	6364.27	5912.17	5722.12	5909.8	5534.43	6052.73	6265.38	5840.08	3003.62	3160.05	2847.19	3077.16	3243.03	2911.29	3074.58	3211.14	2938.02	3154.55	3298.92	3010.18	3622.91	3755.52	3490.3	3810.1	3953.42	3666.77	3589	3725.65	3452.35	3764.66	3904.49	3624.83	1291.25	1340	1242.51	1348.9	1402.84	1294.97	1317.58	1367.14	1268.03	1378.98	1432.36	1325.59	2085.64
471	5786.52	5972.58	5600.46	6139.04	6365.5	5912.58	5723.39	5911.45	5535.33	6053.97	6267.05	5840.89	3003.98	3160.48	2847.49	3077.59	3243.57	2911.61	3075.1	3211.72	2938.48	3155.08	3299.54	3010.62	3624.58	3757.26	3491.9	3811.97	3955.41	3668.54	3590.48	3727.21	3453.75	3766.28	3906.24	3626.32	1291.65	1340.49	1242.81	1349.32	1403.37	1295.28	1317.92	1367.6	1268.24	1379.33	1432.84	1325.82	2086.37
472	5787.31	5973.69	5600.92	6139.86	6366.73	5913	5724.67	5913.1	5536.23	6055.21	6268.72	5841.71	3004.33	3160.9	2847.77	3078.01	3244.1	2911.92	3075.61	3212.29	2938.93	3155.59	3300.15	3011.04	3626.24	3758.99	3493.5	3813.84	3957.39	3670.29	3591.95	3728.76	3455.13	3767.9	3907.98	3627.81	1292.04	1340.98	1243.1	1349.74	1403.9	1295.59	1318.26	1368.05	1268.46	1379.68	1433.32	1326.05	2087.09
473	5788.09	5974.79	5601.38	6140.69	6367.95	5913.42	5725.94	5914.74	5537.14	6056.45	6270.38	5842.52	3004.68	3161.32	2848.04	3078.42	3244.63	2912.21	3076.11	3212.85	2939.37	3156.1	3300.75	3011.45	3627.9	3760.71	3495.09	3815.71	3959.37	3672.04	3593.41	3730.3	3456.51	3769.5	3909.72	3629.28	1292.43	1341.47	1243.39	1350.16	1404.42	1295.89	1318.59	1368.5	1268.68	1380.04	1433.8	1326.28	2087.81
474	5788.87	5975.9	5601.85	6141.51	6369.17	5913.84	5727.21	5916.38	5538.04	6057.69	6272.03	5843.35	3005.01	3161.73	2848.29	3078.82	3245.16	2912.49	3076.6	3213.41	2939.79	3156.6	3301.35	3011.86	3629.55	3762.42	3496.67	3817.56	3961.34	3673.78	3594.86	3731.84	3457.88	3771.1	3911.45	3630.76	1292.82	1341.95	1243.68	1350.57	1404.95	1296.2	1318.93	1368.96	1268.9	1380.4	1434.28	1326.51	2088.53
475	5789.65	5976.99	5602.31	6142.33	6370.38	5914.27	5728.49	5918.02	5538.95	6058.93	6273.68	5844.17	3005.34	3162.14	2848.54	3079.22	3245.67	2912.76	3077.09	3213.96	2940.21	3157.09	3301.94	3012.25	3631.19	3764.13	3498.25	3819.41	3963.3	3675.52	3596.3	3733.36	3459.24	3772.69	3913.16	3632.22	1293.2	1342.43	1243.97	1350.99	1405.47	1296.51	1319.27	1369.41	1269.13	1380.75	1434.76	1326.74	2089.24
476	5790.44	5978.08	5602.79	6143.15	6371.59	5914.71	5729.76	5919.64	5539.87	6060.16	6275.32	5845	3005.66	3162.55	2848.77	3079.6	3246.19	2913.02	3077.56	3214.51	2940.62	3157.58	3302.53	3012.63	3632.82	3765.83	3499.82	3821.25	3965.25	3677.25	3597.74	3734.88	3460.6	3774.27	3914.88	3633.67	1293.59	1342.91	1244.26	1351.4	1405.99	1296.81	1319.61	1369.86	1269.35	1381.11	1435.24	1326.98	2089.95
477	5791.22	5979.17	5603.27	6143.97	6372.79	5915.15	5731.03	5921.26	5540.79	6061.4	6276.95	5845.84	3005.97	3162.95	2848.99	3079.98	3246.7	2913.26	3078.03	3215.05	2941.01	3158.05	3303.11	3012.99	3634.45	3767.52	3501.38	3823.08	3967.2	3678.97	3599.17	3736.39	3461.95	3775.85	3916.58	3635.12	1293.97	1343.39	1244.55	1351.81	1406.5	1297.12	1319.95	1370.31	1269.58	1381.47	1435.71	1327.22	2090.66
478	5792	5980.25	5603.75	6144.79	6373.98	5915.59	5732.29	5922.87	5541.72	6062.63	6278.58	5846.69	3006.27	3163.34	2849.21	3080.35	3247.2	2913.5	3078.49	3215.58	2941.4	3158.52	3303.69	3013.35	3636.07	3769.21	3502.93	3824.91	3969.14	3680.68	3600.59	3737.9	3463.29	3777.42	3918.27	3636.56	1294.35	1343.86	1244.84	1352.22	1407.01	1297.43	1320.29	1370.76	1269.82	1381.82	1436.19	1327.46	2091.37
479	5792.78	5981.32	5604.24	6145.61	6375.17	5916.05	5733.56	5924.47	5542.65	6063.86	6280.19	5847.54	3006.57	3163.73	2849.41	3080.71	3247.7	2913.72	3078.94	3216.11	2941.77	3158.98	3304.26	3013.7	3637.68	3770.89	3504.48	3826.73	3971.07	3682.39	3602	3739.39	3464.62	3778.98	3919.96	3638	1294.73	1344.33	1245.13	1352.63	1407.52	1297.73	1320.63	1371.2	1270.05	1382.18	1436.66	1327.71	2092.07
480	5793.56	5982.39	5604.74	6146.43	6376.34	5916.51	5734.83	5926.07	5543.59	6065.09	6281.79	5848.4	3006.86	3164.12	2849.6	3081.07	3248.2	2913.94	3079.39	3216.64	2942.13	3159.43	3304.83	3014.03	3639.29	3772.56	3506.02	3828.54	3972.99	3684.09	3603.41	3740.88	3465.94	3780.53	3921.64	3639.42	1295.11	1344.79	1245.42	1353.03	1408.02	1298.04	1320.97	1371.65	1270.29	1382.54	1437.13	1327.95	2092.78
481	5794.34	5983.44	5605.24	6147.25	6377.51	5916.99	5736.09	5927.65	5544.54	6066.32	6283.39	5849.26	3007.14	3164.5	2849.78	3081.42	3248.69	2914.14	3079.82	3217.16	2942.49	3159.87	3305.39	3014.36	3640.89	3774.22	3507.55	3830.34	3974.91	3685.78	3604.81	3742.36	3467.26	3782.08	3923.31	3640.84	1295.48	1345.25	1245.71	1353.43	1408.52	1298.35	1321.31	1372.09	1270.53	1382.9	1437.6	1328.21	2093.48
482	5795.12	5984.49	5605.76	6148.07	6378.67	5917.47	5737.36	5929.22	5545.49	6067.55	6284.97	5850.14	3007.41	3164.88	2849.94	3081.76	3249.18	2914.33	3080.25	3217.67	2942.83	3160.31	3305.94	3014.68	3642.48	3775.88	3509.08	3832.14	3976.81	3687.47	3606.2	3743.83	3468.57	3783.61	3924.98	3642.25	1295.86	1345.71	1246	1353.84	1409.02	1298.66	1321.65	1372.53	1270.78	1383.26	1438.07	1328.46	2094.17
483	5795.9	5985.53	5606.28	6148.89	6379.81	5917.96	5738.62	5930.78	5546.46	6068.78	6286.54	5851.03	3007.68	3165.25	2850.1	3082.09	3249.66	2914.52	3080.67	3218.18	2943.16	3160.74	3306.49	3014.98	3644.06	3777.53	3510.59	3833.93	3978.72	3689.14	3607.58	3745.3	3469.87	3785.15	3926.63	3643.66	1296.23	1346.16	1246.3	1354.24	1409.51	1298.97	1322	1372.97	1271.03	1383.63	1438.53	1328.72	2094.87
484	5796.68	5986.56	5606.81	6149.71	6380.95	5918.46	5739.88	5932.32	5547.44	6070.01	6288.09	5851.92	3007.94	3165.62	2850.25	3082.42	3250.15	2914.69	3081.08	3218.68	2943.49	3161.16	3307.04	3015.28	3645.64	3779.17	3512.11	3835.71	3980.61	3690.82	3608.96	3746.76	3471.17	3786.67	3928.28	3645.05	1296.6	1346.61	1246.59	1354.63	1409.99	1299.28	1322.34	1373.4	1271.28	1383.99	1438.99	1328.98	2095.56
485	5797.47	5987.58	5607.35	6150.53	6382.07	5918.98	5741.14	5933.86	5548.42	6071.23	6289.64	5852.83	3008.19	3165.99	2850.39	3082.74	3250.62	2914.85	3081.49	3219.18	2943.8	3161.57	3307.58	3015.56	3647.21	3780.8	3513.61	3837.49	3982.5	3692.48	3610.33	3748.21	3472.45	3788.18	3929.92	3646.44	1296.97	1347.05	1246.89	1355.03	1410.47	1299.59	1322.69	1373.83	1271.54	1384.35	1439.45	1329.25	2096.25
486	5798.25	5988.59	5607.9	6151.35	6383.19	5919.5	5742.4	5935.38	5549.42	6072.46	6291.16	5853.75	3008.44	3166.36	2850.52	3083.05	3251.1	2915	3081.89	3219.68	2944.1	3161.98	3308.12	3015.84	3648.77	3782.43	3515.11	3839.26	3984.38	3694.14	3611.69	3749.65	3473.73	3789.69	3931.55	3647.83	1297.34	1347.49	1247.19	1355.42	1410.95	1299.9	1323.03	1374.26	1271.8	1384.72	1439.91	1329.53	2096.94
487	5799.03	5989.59	5608.47	6152.16	6384.28	5920.04	5743.65	5936.88	5550.43	6073.68	6292.68	5854.68	3008.68	3166.72	2850.64	3083.36	3251.57	2915.15	3082.28	3220.17	2944.4	3162.38	3308.65	3016.11	3650.32	3784.05	3516.6	3841.02	3986.25	3695.79	3613.05	3751.09	3475	3791.19	3933.18	3649.2	1297.7	1347.92	1247.48	1355.82	1411.42	1300.22	1323.38	1374.69	1272.07	1385.08	1440.36	1329.8	2097.63
488	5799.81	5990.57	5609.04	6152.98	6385.37	5920.59	5744.91	5938.37	5551.44	6074.9	6294.18	5855.62	3008.91	3167.07	2850.75	3083.66	3252.04	2915.28	3082.67	3220.65	2944.68	3162.77	3309.18	3016.36	3651.87	3785.67	3518.08	3842.77	3988.11	3697.43	3614.39	3752.51	3476.27	3792.68	3934.8	3650.57	1298.06	1348.34	1247.78	1356.21	1411.88	1300.53	1323.73	1375.11	1272.34	1385.45	1440.81	1330.08	2098.31
489	5800.59	5991.55	5609.62	6153.8	6386.45	5921.16	5746.16	5939.85	5552.47	6076.12	6295.66	5856.57	3009.14	3167.43	2850.85	3083.95	3252.5	2915.4	3083.05	3221.14	2944.96	3163.16	3309.7	3016.61	3653.41	3787.27	3519.55	3844.52	3989.97	3699.07	3615.73	3753.93	3477.53	3794.17	3936.41	3651.93	1298.43	1348.77	1248.09	1356.6	1412.34	1300.85	1324.08	1375.53	1272.62	1385.81	1441.26	1330.37	2098.99
490	5801.37	5992.51	5610.22	6154.62	6387.51	5921.73	5747.41	5941.32	5553.51	6077.34	6297.14	5857.54	3009.36	3167.78	2850.94	3084.24	3252.97	2915.52	3083.42	3221.61	2945.22	3163.53	3310.22	3016.85	3654.95	3788.87	3521.02	3846.26	3991.82	3700.7	3617.06	3755.35	3478.78	3795.65	3938.01	3653.28	1298.79	1349.18	1248.39	1356.98	1412.8	1301.17	1324.43	1375.95	1272.9	1386.18	1441.7	1330.66	2099.67
491	5802.15	5993.47	5610.82	6155.44	6388.56	5922.32	5748.67	5942.77	5554.57	6078.55	6298.59	5858.51	3009.58	3168.13	2851.02	3084.53	3253.43	2915.62	3083.78	3222.09	2945.48	3163.91	3310.73	3017.08	3656.48	3790.47	3522.49	3848	3993.67	3702.33	3618.39	3756.75	3480.02	3797.12	3939.61	3654.63	1299.14	1349.59	1248.69	1357.37	1413.25	1301.49	1324.78	1376.36	1273.19	1386.55	1442.14	1330.96	2100.35
492	5802.93	5994.41	5611.44	6156.26	6389.6	5922.91	5749.91	5944.2	5555.63	6079.77	6300.03	5859.5	3009.79	3168.48	2851.1	3084.8	3253.88	2915.72	3084.14	3222.55	2945.73	3164.27	3311.25	3017.3	3658	3792.05	3523.94	3849.72	3995.5	3703.94	3619.7	3758.15	3481.25	3798.58	3941.19	3655.97	1299.5	1350	1249	1357.75	1413.7	1301.81	1325.13	1376.77	1273.48	1386.92	1442.58	1331.26	2101.03
493	5803.71	5995.34	5612.07	6157.07	6390.63	5923.52	5751.16	5945.62	5556.7	6080.98	6301.46	5860.49	3009.99	3168.82	2851.16	3085.08	3254.34	2915.81	3084.49	3223.02	2945.97	3164.63	3311.75	3017.51	3659.51	3793.63	3525.39	3851.44	3997.33	3705.55	3621.01	3759.54	3482.48	3800.04	3942.77	3657.3	1299.85	1350.4	1249.31	1358.13	1414.14	1302.13	1325.48	1377.18	1273.78	1387.29	1443.02	1331.56	2101.7
494	5804.48	5996.27	5612.7	6157.89	6391.64	5924.14	5752.41	5947.03	5557.78	6082.19	6302.88	5861.5	3010.19	3169.17	2851.22	3085.34	3254.79	2915.89	3084.84	3223.48	2946.2	3164.99	3312.26	3017.72	3661.02	3795.2	3526.83	3853.16	3999.15	3707.16	3622.32	3760.93	3483.7	3801.49	3944.35	3658.63	1300.21	1350.8	1249.61	1358.51	1414.57	1302.46	1325.83	1377.58	1274.08	1387.66	1443.45	1331.87	2102.37
495	5805.26	5997.18	5613.35	6158.71	6392.65	5924.78	5753.65	5948.43	5558.88	6083.4	6304.28	5862.52	3010.39	3169.51	2851.27	3085.6	3255.24	2915.97	3085.18	3223.94	2946.42	3165.33	3312.76	3017.91	3662.52	3796.77	3528.26	3854.86	4000.97	3708.75	3623.61	3762.31	3484.92	3802.93	3945.91	3659.95	1300.56	1351.19	1249.93	1358.89	1415	1302.78	1326.18	1377.98	1274.38	1388.03	1443.88	1332.18	2103.04
496	5806.04	5998.08	5614.01	6159.53	6393.64	5925.42	5754.89	5949.81	5559.98	6084.61	6305.66	5863.55	3010.58	3169.84	2851.31	3085.86	3255.69	2916.03	3085.52	3224.39	2946.64	3165.68	3313.25	3018.1	3664.01	3798.33	3529.69	3856.56	4002.78	3710.34	3624.9	3763.67	3486.12	3804.36	3947.47	3661.26	1300.91	1351.58	1250.24	1359.27	1415.43	1303.11	1326.54	1378.38	1274.69	1388.4	1444.31	1332.5	2103.7
497	5806.82	5998.97	5614.67	6160.35	6394.62	5926.08	5756.14	5951.18	5561.09	6085.81	6307.04	5864.59	3010.76	3170.18	2851.35	3086.11	3256.14	2916.09	3085.84	3224.84	2946.84	3166.01	3313.75	3018.28	3665.49	3799.88	3531.11	3858.25	4004.58	3711.93	3626.18	3765.04	3487.32	3805.79	3949.02	3662.56	1301.25	1351.96	1250.55	1359.64	1415.85	1303.44	1326.89	1378.77	1275.01	1388.78	1444.73	1332.82	2104.37
498	5807.6	5999.85	5615.35	6161.16	6395.59	5926.74	5757.37	5952.53	5562.22	6087.02	6308.39	5865.64	3010.94	3170.51	2851.37	3086.36	3256.58	2916.14	3086.17	3225.29	2947.04	3166.34	3314.24	3018.45	3666.97	3801.42	3532.53	3859.94	4006.37	3713.5	3627.45	3766.39	3488.51	3807.21	3950.56	3663.86	1301.6	1352.34	1250.86	1360.02	1416.27	1303.77	1327.25	1379.16	1275.33	1389.15	1445.15	1333.15	2105.03
499	5808.38	6000.72	5616.04	6161.98	6396.54	5927.42	5758.61	5953.87	5563.35	6088.22	6309.74	5866.7	3011.12	3170.85	2851.39	3086.6	3257.03	2916.18	3086.48	3225.74	2947.23	3166.67	3314.72	3018.61	3668.45	3802.96	3533.93	3861.62	4008.16	3715.07	3628.72	3767.74	3489.7	3808.62	3952.1	3665.15	1301.94	1352.71	1251.18	1360.39	1416.68	1304.1	1327.6	1379.55	1275.65	1389.52	1445.57	1333.48	2105.69
500	5809.16	6001.58	5616.73	6162.8	6397.49	5928.11	5759.85	5955.2	5564.5	6089.42	6311.07	5867.77	3011.29	3171.18	2851.41	3086.84	3257.47	2916.22	3086.8	3226.18	2947.42	3166.99	3315.21	3018.77	3669.91	3804.49	3535.33	3863.29	4009.94	3716.64	3629.98	3769.08	3490.88	3810.03	3953.63	3666.43	1302.29	1353.08	1251.5	1360.76	1417.09	1304.43	1327.96	1379.94	1275.98	1389.9	1445.98	1333.81	2106.34
501	5809.94	6002.44	5617.44	6163.62	6398.43	5928.81	5761.08	5956.52	5565.65	6090.62	6312.39	5868.85	3011.46	3171.51	2851.41	3087.08	3257.91	2916.25	3087.1	3226.61	2947.59	3167.3	3315.69	3018.92	3671.37	3806.01	3536.73	3864.96	4011.72	3718.19	3631.23	3770.42	3492.05	3811.43	3955.15	3667.71	1302.63	1353.44	1251.82	1361.13	1417.49	1304.76	1328.31	1380.32	1276.31	1390.27	1446.4	1334.15	2107
502	5810.71	6003.28	5618.15	6164.43	6399.35	5929.51	5762.31	5957.82	5566.81	6091.82	6313.7	5869.94	3011.62	3171.84	2851.41	3087.31	3258.35	2916.27	3087.41	3227.05	2947.76	3167.61	3316.16	3019.06	3672.82	3807.53	3538.11	3866.61	4013.48	3719.75	3632.48	3771.74	3493.21	3812.82	3956.66	3668.98	1302.97	1353.8	1252.14	1361.49	1417.89	1305.1	1328.67	1380.7	1276.64	1390.65	1446.81	1334.49	2107.65
503	5811.49	6004.11	5618.87	6165.25	6400.27	5930.23	5763.54	5959.11	5567.98	6093.01	6314.99	5871.04	3011.78	3172.16	2851.4	3087.54	3258.78	2916.29	3087.7	3227.48	2947.93	3167.92	3316.64	3019.19	3674.27	3809.04	3539.49	3868.27	4015.24	3721.29	3633.71	3773.06	3494.37	3814.2	3958.17	3670.24	1303.31	1354.15	1252.46	1361.86	1418.28	1305.43	1329.03	1381.08	1276.98	1391.02	1447.21	1334.83	2108.3
504	5812.27	6004.93	5619.61	6166.07	6401.17	5930.96	5764.77	5960.39	5569.16	6094.21	6316.27	5872.14	3011.94	3172.49	2851.39	3087.76	3259.22	2916.3	3087.99	3227.91	2948.08	3168.21	3317.11	3019.32	3675.71	3810.55	3540.87	3869.91	4017	3722.83	3634.95	3774.38	3495.52	3815.58	3959.67	3671.49	1303.64	1354.5	1252.78	1362.22	1418.67	1305.77	1329.39	1381.45	1277.32	1391.4	1447.62	1335.18	2108.95
505	5813.05	6005.75	5620.35	6166.88	6402.07	5931.7	5766	5961.66	5570.34	6095.4	6317.54	5873.26	3012.09	3172.81	2851.37	3087.98	3259.66	2916.3	3088.28	3228.33	2948.23	3168.51	3317.57	3019.44	3677.14	3812.05	3542.23	3871.55	4018.74	3724.36	3636.17	3775.68	3496.66	3816.95	3961.16	3672.74	1303.98	1354.85	1253.1	1362.58	1419.06	1306.11	1329.75	1381.82	1277.67	1391.78	1448.02	1335.53	2109.6
506	5813.83	6006.56	5621.1	6167.7	6402.95	5932.44	5767.23	5962.91	5571.54	6096.59	6318.8	5874.38	3012.24	3173.14	2851.35	3088.2	3260.09	2916.3	3088.56	3228.75	2948.37	3168.8	3318.04	3019.56	3678.56	3813.54	3543.59	3873.18	4020.48	3725.88	3637.39	3776.98	3497.79	3818.31	3962.64	3673.98	1304.31	1355.19	1253.42	1362.94	1419.44	1306.45	1330.1	1382.19	1278.02	1392.15	1448.42	1335.89	2110.24
507	5814.6	6007.36	5621.85	6168.51	6403.83	5933.2	5768.45	5964.16	5572.74	6097.78	6320.05	5875.51	3012.39	3173.46	2851.32	3088.41	3260.52	2916.29	3088.84	3229.17	2948.51	3169.08	3318.5	3019.67	3679.98	3815.02	3544.95	3874.81	4022.21	3727.4	3638.6	3778.27	3498.92	3819.67	3964.12	3675.22	1304.64	1355.53	1253.75	1363.3	1419.82	1306.79	1330.46	1382.56	1278.37	1392.53	1448.82	1336.25	2110.88
508	5815.38	6008.15	5622.62	6169.33	6404.7	5933.96	5769.67	5965.39	5573.95	6098.97	6321.29	5876.65	3012.53	3173.78	2851.28	3088.62	3260.96	2916.28	3089.11	3229.59	2948.64	3169.36	3318.96	3019.77	3681.4	3816.5	3546.29	3876.43	4023.94	3728.91	3639.8	3779.56	3500.04	3821.02	3965.59	3676.45	1304.97	1355.87	1254.07	1363.66	1420.19	1307.13	1330.82	1382.92	1278.73	1392.91	1449.21	1336.61	2111.52
509	5816.16	6008.93	5623.39	6170.15	6405.56	5934.74	5770.89	5966.61	5575.16	6100.15	6322.51	5877.79	3012.67	3174.1	2851.24	3088.83	3261.39	2916.26	3089.38	3230	2948.76	3169.64	3319.42	3019.86	3682.8	3817.97	3547.63	3878.04	4025.66	3730.41	3641	3780.84	3501.15	3822.36	3967.06	3677.67	1305.3	1356.2	1254.4	1364.02	1420.56	1307.47	1331.18	1383.28	1279.09	1393.29	1449.6	1336.97	2112.16
510	5816.94	6009.7	5624.17	6170.96	6406.41	5935.52	5772.11	5967.83	5576.38	6101.33	6323.72	5878.94	3012.81	3174.42	2851.2	3089.03	3261.82	2916.24	3089.65	3230.42	2948.88	3169.91	3319.87	3019.95	3684.2	3819.43	3548.97	3879.64	4027.37	3731.91	3642.18	3782.11	3502.26	3823.7	3968.51	3678.88	1305.62	1356.52	1254.73	1364.37	1420.93	1307.81	1331.55	1383.64	1279.45	1393.67	1449.99	1337.34	2112.79
511	5817.71	6010.47	5624.95	6171.78	6407.25	5936.3	5773.32	5969.03	5577.61	6102.51	6324.93	5880.1	3012.95	3174.74	2851.15	3089.23	3262.25	2916.22	3089.91	3230.83	2948.99	3170.18	3320.33	3020.04	3685.59	3820.89	3550.29	3881.24	4029.08	3733.41	3643.37	3783.37	3503.36	3825.03	3969.96	3680.09	1305.95	1356.85	1255.05	1364.72	1421.29	1308.15	1331.91	1384	1279.81	1394.05	1450.38	1337.71	2113.43
512	5818.49	6011.23	5625.74	6172.59	6408.09	5937.1	5774.53	5970.22	5578.85	6103.69	6326.12	5881.26	3013.08	3175.06	2851.09	3089.43	3262.68	2916.18	3090.17	3231.23	2949.1	3170.45	3320.78	3020.12	3686.98	3822.35	3551.61	3882.83	4030.78	3734.89	3644.54	3784.63	3504.45	3826.35	3971.41	3681.29	1306.27	1357.16	1255.38	1365.07	1421.65	1308.49	1332.27	1384.35	1280.18	1394.43	1450.77	1338.08	2114.06
513	5819.27	6011.99	5626.54	6173.41	6408.92	5937.9	5775.75	5971.41	5580.08	6104.87	6327.31	5882.43	3013.21	3175.38	2851.04	3089.63	3263.11	2916.15	3090.42	3231.64	2949.2	3170.71	3321.22	3020.19	3688.36	3823.79	3552.93	3884.42	4032.47	3736.37	3645.71	3785.88	3505.54	3827.66	3972.84	3682.49	1306.6	1357.48	1255.71	1365.42	1422.01	1308.83	1332.63	1384.71	1280.55	1394.81	1451.16	1338.46	2114.69
514	5820.04	6012.74	5627.34	6174.22	6409.74	5938.71	5776.96	5972.58	5581.33	6106.04	6328.49	5883.6	3013.34	3175.7	2850.98	3089.83	3263.54	2916.11	3090.67	3232.04	2949.3	3170.96	3321.67	3020.26	3689.73	3825.23	3554.24	3886	4034.16	3737.84	3646.87	3787.12	3506.62	3828.97	3974.27	3683.67	1306.92	1357.79	1256.04	1365.77	1422.36	1309.18	1332.99	1385.06	1280.93	1395.19	1451.54	1338.84	2115.31
515	5820.82	6013.48	5628.15	6175.04	6410.55	5939.52	5778.16	5973.75	5582.58	6107.22	6329.65	5884.78	3013.46	3176.02	2850.91	3090.02	3263.97	2916.07	3090.92	3232.44	2949.39	3171.22	3322.11	3020.32	3691.1	3826.66	3555.54	3887.57	4035.84	3739.31	3648.03	3788.36	3507.69	3830.27	3975.69	3684.85	1307.24	1358.1	1256.37	1366.12	1422.72	1309.52	1333.36	1385.41	1281.3	1395.57	1451.92	1339.22	2115.94
516	5821.59	6014.22	5628.97	6175.85	6411.36	5940.34	5779.37	5974.91	5583.83	6108.39	6330.81	5885.96	3013.59	3176.34	2850.84	3090.21	3264.4	2916.02	3091.16	3232.84	2949.48	3171.47	3322.55	3020.38	3692.46	3828.09	3556.83	3889.14	4037.51	3740.77	3649.18	3789.59	3508.76	3831.57	3977.11	3686.03	1307.55	1358.41	1256.7	1366.46	1423.06	1309.86	1333.72	1385.76	1281.68	1395.95	1452.3	1339.6	2116.56
517	5822.37	6014.95	5629.79	6176.67	6412.17	5941.17	5780.57	5976.06	5585.08	6109.56	6331.96	5887.15	3013.71	3176.66	2850.77	3090.4	3264.83	2915.98	3091.4	3233.23	2949.56	3171.71	3322.99	3020.44	3693.81	3829.51	3558.12	3890.7	4039.18	3742.22	3650.32	3790.82	3509.82	3832.86	3978.52	3687.2	1307.87	1358.71	1257.02	1366.81	1423.41	1310.2	1334.08	1386.1	1282.06	1396.33	1452.68	1339.98	2117.18
518	5823.15	6015.68	5630.61	6177.48	6412.96	5942	5781.77	5977.2	5586.34	6110.72	6333.11	5888.34	3013.83	3176.97	2850.7	3090.59	3265.26	2915.92	3091.63	3233.63	2949.64	3171.96	3323.43	3020.49	3695.16	3830.92	3559.4	3892.25	4040.84	3743.67	3651.45	3792.04	3510.87	3834.14	3979.92	3688.36	1308.18	1359.02	1257.35	1367.15	1423.75	1310.55	1334.45	1386.45	1282.44	1396.71	1453.06	1340.37	2117.8
519	5823.92	6016.4	5631.44	6178.3	6413.76	5942.83	5782.97	5978.34	5587.61	6111.89	6334.24	5889.53	3013.96	3177.29	2850.62	3090.78	3265.69	2915.87	3091.87	3234.02	2949.72	3172.2	3323.86	3020.53	3696.5	3832.33	3560.68	3893.8	4042.49	3745.11	3652.58	3793.25	3511.91	3835.41	3981.31	3689.51	1308.5	1359.31	1257.68	1367.49	1424.09	1310.89	1334.81	1386.79	1282.83	1397.1	1453.43	1340.76	2118.42
520	5824.7	6017.12	5632.27	6179.11	6414.55	5943.67	5784.17	5979.47	5588.87	6113.05	6335.37	5890.73	3014.08	3177.61	2850.54	3090.97	3266.12	2915.81	3092.1	3234.41	2949.79	3172.43	3324.29	3020.58	3697.84	3833.73	3561.94	3895.34	4044.14	3746.55	3653.7	3794.45	3512.95	3836.68	3982.7	3690.66	1308.81	1359.61	1258.01	1367.83	1424.43	1311.23	1335.17	1387.13	1283.21	1397.48	1453.81	1341.15	2119.03
521	5825.47	6017.84	5633.11	6179.92	6415.33	5944.52	5785.36	5980.59	5590.14	6114.21	6336.5	5891.92	3014.19	3177.93	2850.46	3091.15	3266.55	2915.76	3092.32	3234.79	2949.85	3172.67	3324.73	3020.61	3699.17	3835.13	3563.21	3896.88	4045.78	3747.98	3654.82	3795.65	3513.98	3837.94	3984.08	3691.8	1309.12	1359.9	1258.34	1368.17	1424.76	1311.57	1335.54	1387.48	1283.6	1397.86	1454.18	1341.54	2119.64
522	5826.25	6018.55	5633.94	6180.74	6416.11	5945.36	5786.56	5981.71	5591.4	6115.37	6337.61	5893.12	3014.31	3178.25	2850.38	3091.34	3266.98	2915.69	3092.55	3235.18	2949.92	3172.9	3325.15	3020.65	3700.49	3836.51	3564.46	3898.41	4047.42	3749.4	3655.92	3796.84	3515.01	3839.2	3985.45	3692.94	1309.43	1360.19	1258.67	1368.5	1425.09	1311.91	1335.9	1387.82	1283.99	1398.24	1454.56	1341.93	2120.25
523	5827.02	6019.26	5634.78	6181.55	6416.89	5946.21	5787.75	5982.82	5592.67	6116.52	6338.72	5894.32	3014.43	3178.57	2850.29	3091.52	3267.41	2915.63	3092.77	3235.56	2949.98	3173.13	3325.58	3020.68	3701.8	3837.9	3565.71	3899.93	4049.04	3750.82	3657.03	3798.03	3516.02	3840.44	3986.82	3694.06	1309.74	1360.48	1258.99	1368.84	1425.42	1312.26	1336.27	1388.15	1284.38	1398.63	1454.93	1342.32	2120.86
524	5827.8	6019.96	5635.63	6182.36	6417.66	5947.07	5788.93	5983.93	5593.94	6117.68	6339.83	5895.52	3014.55	3178.89	2850.21	3091.7	3267.84	2915.57	3092.99	3235.95	2950.03	3173.36	3326.01	3020.71	3703.11	3839.27	3566.96	3901.45	4050.67	3752.23	3658.12	3799.2	3517.04	3841.68	3988.18	3695.19	1310.04	1360.77	1259.32	1369.17	1425.75	1312.6	1336.63	1388.49	1284.77	1399.01	1455.3	1342.72	2121.47
525	5828.57	6020.67	5636.47	6183.18	6418.43	5947.92	5790.12	5985.03	5595.21	6118.83	6340.93	5896.73	3014.66	3179.21	2850.12	3091.89	3268.27	2915.51	3093.21	3236.33	2950.09	3173.58	3326.43	3020.73	3704.42	3840.64	3568.19	3902.96	4052.28	3753.63	3659.21	3800.38	3518.04	3842.92	3989.54	3696.3	1310.35	1361.05	1259.65	1369.51	1426.08	1312.93	1337	1388.83	1285.16	1399.39	1455.67	1343.11	2122.07
526	5829.35	6021.37	5637.32	6183.99	6419.2	5948.78	5791.3	5986.12	5596.48	6119.98	6342.03	5897.93	3014.78	3179.53	2850.03	3092.07	3268.7	2915.44	3093.42	3236.71	2950.14	3173.81	3326.85	3020.76	3705.72	3842.01	3569.42	3904.46	4053.89	3755.03	3660.29	3801.54	3519.04	3844.15	3990.88	3697.41	1310.65	1361.34	1259.97	1369.84	1426.4	1313.27	1337.36	1389.17	1285.56	1399.77	1456.04	1343.51	2122.68
527	5830.12	6022.07	5638.17	6184.8	6419.97	5949.64	5792.48	5987.22	5597.75	6121.12	6343.12	5899.13	3014.9	3179.85	2849.94	3092.26	3269.14	2915.37	3093.64	3237.08	2950.19	3174.03	3327.28	3020.78	3707.01	3843.37	3570.65	3905.96	4055.49	3756.42	3661.37	3802.7	3520.03	3845.37	3992.23	3698.51	1310.96	1361.62	1260.29	1370.17	1426.72	1313.61	1337.73	1389.5	1285.95	1400.16	1456.41	1343.91	2123.28
528	5830.89	6022.77	5639.02	6185.62	6420.73	5950.5	5793.66	5988.31	5599.02	6122.27	6344.21	5900.33	3015.01	3180.17	2849.85	3092.44	3269.57	2915.31	3093.85	3237.46	2950.23	3174.24	3327.7	3020.79	3708.29	3844.72	3571.87	3907.45	4057.09	3757.81	3662.43	3803.86	3521.01	3846.58	3993.56	3699.61	1311.26	1361.9	1260.62	1370.5	1427.04	1313.95	1338.09	1389.84	1286.34	1400.54	1456.78	1344.3	2123.87
529	5831.67	6023.47	5639.87	6186.43	6421.49	5951.36	5794.84	5989.39	5600.29	6123.41	6345.29	5901.53	3015.13	3180.49	2849.77	3092.62	3270.01	2915.24	3094.06	3237.83	2950.28	3174.46	3328.11	3020.81	3709.57	3846.06	3573.08	3908.93	4058.68	3759.19	3663.5	3805	3521.99	3847.79	3994.89	3700.7	1311.56	1362.18	1260.94	1370.82	1427.36	1314.28	1338.46	1390.18	1286.74	1400.92	1457.15	1344.7	2124.47
530	5832.44	6024.16	5640.72	6187.24	6422.26	5952.22	5796.01	5990.48	5601.55	6124.55	6346.38	5902.72	3015.25	3180.82	2849.68	3092.81	3270.44	2915.18	3094.26	3238.21	2950.32	3174.68	3328.53	3020.82	3710.84	3847.4	3574.28	3910.41	4060.27	3760.56	3664.55	3806.14	3522.96	3849	3996.21	3701.78	1311.86	1362.45	1261.26	1371.15	1427.68	1314.62	1338.82	1390.51	1287.13	1401.31	1457.52	1345.1	2125.06
531	5833.21	6024.86	5641.57	6188.05	6423.02	5953.08	5797.19	5991.56	5602.81	6125.69	6347.46	5903.92	3015.37	3181.14	2849.59	3092.99	3270.88	2915.11	3094.47	3238.58	2950.36	3174.89	3328.95	3020.83	3712.11	3848.74	3575.48	3911.89	4061.85	3761.93	3665.6	3807.28	3523.93	3850.19	3997.52	3702.86	1312.15	1362.73	1261.58	1371.47	1428	1314.95	1339.19	1390.85	1287.53	1401.69	1457.89	1345.49	2125.66
532	5833.99	6025.56	5642.42	6188.86	6423.78	5953.95	5798.36	5992.64	5604.07	6126.82	6348.53	5905.11	3015.48	3181.47	2849.5	3093.18	3271.31	2915.04	3094.67	3238.95	2950.4	3175.1	3329.36	3020.84	3713.37	3850.07	3576.68	3913.35	4063.42	3763.29	3666.64	3808.41	3524.88	3851.38	3998.83	3703.93	1312.45	1363	1261.9	1371.8	1428.32	1315.28	1339.55	1391.19	1287.92	1402.07	1458.26	1345.89	2126.25
533	5834.76	6026.25	5643.27	6189.68	6424.54	5954.81	5799.52	5993.72	5605.33	6127.95	6349.61	5906.3	3015.6	3181.8	2849.41	3093.37	3271.75	2914.98	3094.88	3239.32	2950.44	3175.31	3329.77	3020.85	3714.63	3851.39	3577.86	3914.81	4064.98	3764.65	3667.68	3809.53	3525.84	3852.56	4000.13	3704.99	1312.75	1363.28	1262.21	1372.12	1428.63	1315.61	1339.92	1391.52	1288.31	1402.46	1458.63	1346.29	2126.83
534	5835.53	6026.95	5644.12	6190.49	6425.31	5955.67	5800.69	5994.79	5606.58	6129.08	6350.68	5907.48	3015.73	3182.12	2849.33	3093.55	3272.19	2914.92	3095.08	3239.68	2950.48	3175.52	3330.18	3020.86	3715.87	3852.7	3579.04	3916.27	4066.54	3766	3668.71	3810.64	3526.78	3853.74	4001.43	3706.05	1313.04	1363.55	1262.53	1372.44	1428.95	1315.94	1340.28	1391.86	1288.71	1402.84	1459	1346.69	2127.42
535	5836.31	6027.65	5644.96	6191.3	6426.07	5956.52	5801.85	5995.87	5607.83	6130.21	6351.76	5908.67	3015.85	3182.45	2849.25	3093.74	3272.63	2914.85	3095.28	3240.05	2950.51	3175.73	3330.59	3020.87	3717.12	3854.01	3580.22	3917.72	4068.1	3767.34	3669.74	3811.75	3527.72	3854.91	4002.72	3707.1	1313.33	1363.82	1262.84	1372.76	1429.26	1316.26	1340.65	1392.2	1289.1	1403.23	1459.37	1347.08	2128.01
536	5837.08	6028.35	5645.81	6192.11	6426.84	5957.38	5803.01	5996.94	5609.08	6131.34	6352.83	5909.84	3015.97	3182.78	2849.16	3093.94	3273.08	2914.79	3095.48	3240.42	2950.55	3175.94	3331	3020.87	3718.35	3855.32	3581.39	3919.16	4069.65	3768.68	3670.75	3812.86	3528.65	3856.07	4004	3708.15	1313.62	1364.09	1263.16	1373.08	1429.57	1316.59	1341.01	1392.53	1289.49	1403.61	1459.74	1347.48	2128.59
537	5837.85	6029.05	5646.65	6192.92	6427.6	5958.24	5804.17	5998.02	5610.32	6132.46	6353.9	5911.02	3016.1	3183.11	2849.08	3094.13	3273.52	2914.74	3095.68	3240.78	2950.58	3176.14	3331.41	3020.88	3719.58	3856.62	3582.55	3920.6	4071.19	3770.01	3671.76	3813.95	3529.58	3857.23	4005.28	3709.19	1313.91	1364.36	1263.47	1373.4	1429.88	1316.91	1341.38	1392.87	1289.89	1403.99	1460.11	1347.87	2129.17
538	5838.62	6029.75	5647.49	6193.73	6428.37	5959.09	5805.32	5999.09	5611.55	6133.58	6354.98	5912.18	3016.23	3183.44	2849.01	3094.32	3273.96	2914.68	3095.88	3241.14	2950.62	3176.35	3331.82	3020.88	3720.81	3857.91	3583.71	3922.03	4072.73	3771.33	3672.77	3815.05	3530.49	3858.38	4006.55	3710.22	1314.2	1364.63	1263.77	1373.71	1430.2	1317.23	1341.74	1393.21	1290.28	1404.37	1460.48	1348.27	2129.75
539	5839.39	6030.46	5648.33	6194.54	6429.14	5959.94	5806.47	6000.17	5612.78	6134.7	6356.05	5913.35	3016.36	3183.78	2848.93	3094.52	3274.41	2914.63	3096.08	3241.5	2950.65	3176.56	3332.23	3020.89	3722.03	3859.2	3584.86	3923.46	4074.26	3772.65	3673.77	3816.13	3531.41	3859.53	4007.81	3711.24	1314.49	1364.9	1264.08	1374.03	1430.51	1317.55	1342.11	1393.55	1290.67	1404.76	1460.85	1348.66	2130.32
540	5840.17	6031.17	5649.16	6195.35	6429.92	5960.78	5807.62	6001.24	5614	6135.81	6357.12	5914.5	3016.49	3184.11	2848.86	3094.72	3274.86	2914.58	3096.28	3241.86	2950.69	3176.76	3332.63	3020.89	3723.24	3860.48	3586	3924.87	4075.78	3773.97	3674.76	3817.21	3532.31	3860.67	4009.07	3712.26	1314.78	1365.17	1264.38	1374.34	1430.82	1317.87	1342.47	1393.89	1291.05	1405.14	1461.23	1349.05	2130.9
541	5840.94	6031.88	5649.99	6196.16	6430.7	5961.63	5808.77	6002.32	5615.22	6136.93	6358.2	5915.65	3016.62	3184.45	2848.79	3094.92	3275.31	2914.53	3096.47	3242.22	2950.72	3176.97	3333.04	3020.9	3724.45	3861.76	3587.14	3926.29	4077.3	3775.28	3675.75	3818.28	3533.21	3861.8	4010.32	3713.28	1315.06	1365.44	1264.68	1374.66	1431.13	1318.18	1342.84	1394.23	1291.44	1405.52	1461.6	1349.44	2131.47
542	5841.71	6032.59	5650.82	6196.97	6431.48	5962.47	5809.92	6003.4	5616.43	6138.03	6359.27	5916.8	3016.76	3184.79	2848.72	3095.12	3275.76	2914.48	3096.67	3242.58	2950.76	3177.17	3333.44	3020.9	3725.65	3863.03	3588.27	3927.7	4078.81	3776.58	3676.73	3819.35	3534.1	3862.93	4011.57	3714.29	1315.35	1365.71	1264.98	1374.97	1431.44	1318.5	1343.2	1394.57	1291.83	1405.91	1461.98	1349.83	2132.04
543	5842.48	6033.31	5651.65	6197.78	6432.26	5963.3	5811.06	6004.48	5617.63	6139.14	6360.35	5917.94	3016.9	3185.13	2848.66	3095.33	3276.21	2914.44	3096.87	3242.94	2950.79	3177.37	3333.84	3020.91	3726.84	3864.29	3589.4	3929.1	4080.32	3777.88	3677.7	3820.41	3534.99	3864.05	4012.81	3715.29	1315.63	1365.98	1265.28	1375.28	1431.75	1318.81	1343.57	1394.92	1292.21	1406.29	1462.36	1350.22	2132.61
544	5843.25	6034.03	5652.46	6198.59	6433.05	5964.13	5812.2	6005.56	5618.83	6140.25	6361.43	5919.06	3017.04	3185.47	2848.6	3095.54	3276.66	2914.41	3097.06	3243.3	2950.83	3177.58	3334.24	3020.91	3728.03	3865.55	3590.52	3930.49	4081.82	3779.17	3678.67	3821.47	3535.87	3865.16	4014.04	3716.28	1315.91	1366.25	1265.58	1375.59	1432.07	1319.11	1343.93	1395.26	1292.59	1406.67	1462.73	1350.61	2133.18
545	5844.02	6034.76	5653.28	6199.4	6433.84	5964.96	5813.33	6006.65	5620.02	6141.35	6362.51	5920.19	3017.18	3185.81	2848.55	3095.75	3277.12	2914.37	3097.26	3243.65	2950.87	3177.78	3334.65	3020.92	3729.22	3866.8	3591.63	3931.88	4083.31	3780.45	3679.63	3822.52	3536.74	3866.27	4015.27	3717.27	1316.2	1366.52	1265.87	1375.9	1432.38	1319.42	1344.29	1395.61	1292.98	1407.05	1463.11	1350.99	2133.74
546	5844.79	6035.49	5654.09	6200.21	6434.64	5965.78	5814.47	6007.74	5621.2	6142.45	6363.6	5921.3	3017.33	3186.16	2848.5	3095.96	3277.58	2914.34	3097.46	3244.01	2950.91	3177.99	3335.05	3020.93	3730.4	3868.05	3592.74	3933.27	4084.8	3781.73	3680.59	3823.56	3537.61	3867.37	4016.49	3718.26	1316.48	1366.8	1266.16	1376.21	1432.69	1319.72	1344.66	1395.96	1293.35	1407.43	1463.49	1351.37	2134.31
547	5845.56	6036.23	5654.89	6201.02	6435.44	5966.59	5815.6	6008.83	5622.37	6143.54	6364.68	5922.41	3017.48	3186.5	2848.45	3096.18	3278.04	2914.32	3097.66	3244.37	2950.95	3178.19	3335.45	3020.94	3731.57	3869.29	3593.84	3934.65	4086.29	3783.01	3681.54	3824.6	3538.47	3868.47	4017.71	3719.23	1316.76	1367.07	1266.44	1376.51	1433	1320.02	1345.02	1396.31	1293.73	1407.81	1463.88	1351.75	2134.87
548	5846.33	6036.97	5655.69	6201.83	6436.25	5967.4	5816.73	6009.92	5623.53	6144.64	6365.77	5923.5	3017.63	3186.85	2848.41	3096.4	3278.5	2914.3	3097.85	3244.72	2950.99	3178.4	3335.85	3020.95	3732.73	3870.53	3594.94	3936.02	4087.77	3784.27	3682.48	3825.63	3539.33	3869.56	4018.92	3720.2	1317.03	1367.34	1266.73	1376.82	1433.32	1320.32	1345.38	1396.66	1294.11	1408.2	1464.26	1352.13	2135.43
549	5847.1	6037.71	5656.49	6202.63	6437.06	5968.21	5817.85	6011.02	5624.68	6145.73	6366.87	5924.59	3017.79	3187.2	2848.38	3096.62	3278.96	2914.28	3098.05	3245.07	2951.03	3178.61	3336.25	3020.97	3733.9	3871.76	3596.03	3937.39	4089.24	3785.54	3683.42	3826.66	3540.18	3870.64	4020.12	3721.17	1317.31	1367.61	1267.01	1377.12	1433.63	1320.62	1345.74	1397.01	1294.48	1408.58	1464.64	1352.51	2135.98
550	5847.87	6038.46	5657.28	6203.44	6437.88	5969.01	5818.97	6012.12	5625.83	6146.82	6367.96	5925.67	3017.95	3187.56	2848.35	3096.85	3279.43	2914.27	3098.25	3245.43	2951.08	3178.81	3336.64	3020.98	3735.05	3872.98	3597.12	3938.75	4090.71	3786.79	3684.35	3827.68	3541.02	3871.72	4021.32	3722.13	1317.59	1367.88	1267.29	1377.43	1433.95	1320.91	1346.11	1397.37	1294.85	1408.96	1465.03	1352.88	2136.54
551	5848.64	6039.22	5658.06	6204.25	6438.7	5969.8	5820.1	6013.23	5626.96	6147.9	6369.07	5926.74	3018.12	3187.91	2848.33	3097.09	3279.9	2914.27	3098.45	3245.78	2951.13	3179.02	3337.04	3021	3736.2	3874.2	3598.2	3940.1	4092.17	3788.04	3685.28	3828.7	3541.85	3872.79	4022.51	3723.08	1317.86	1368.16	1267.57	1377.73	1434.26	1321.2	1346.47	1397.72	1295.21	1409.34	1465.42	1353.25	2137.09
552	5849.41	6039.98	5658.84	6205.06	6439.53	5970.58	5821.21	6014.34	5628.09	6148.99	6370.17	5927.8	3018.29	3188.27	2848.31	3097.32	3280.37	2914.27	3098.66	3246.13	2951.18	3179.23	3337.44	3021.02	3737.34	3875.42	3599.27	3941.45	4093.62	3789.29	3686.2	3829.71	3542.68	3873.86	4023.69	3724.03	1318.14	1368.43	1267.84	1378.03	1434.58	1321.48	1346.83	1398.08	1295.58	1409.72	1465.81	1353.62	2137.65
553	5850.18	6040.75	5659.61	6205.86	6440.37	5971.36	5822.33	6015.45	5629.2	6150.07	6371.28	5928.85	3018.46	3188.63	2848.3	3097.56	3280.84	2914.28	3098.86	3246.48	2951.24	3179.44	3337.84	3021.04	3738.48	3876.63	3600.34	3942.8	4095.07	3790.53	3687.11	3830.71	3543.51	3874.92	4024.87	3724.97	1318.41	1368.71	1268.11	1378.33	1434.9	1321.77	1347.19	1398.44	1295.94	1410.1	1466.2	1353.99	2138.2
554	5850.94	6041.52	5660.37	6206.67	6441.21	5972.13	5823.44	6016.57	5630.31	6151.14	6372.39	5929.89	3018.64	3188.99	2848.29	3097.81	3281.32	2914.3	3099.06	3246.83	2951.29	3179.65	3338.24	3021.07	3739.61	3877.83	3601.4	3944.14	4096.52	3791.76	3688.02	3831.71	3544.32	3875.98	4026.05	3725.9	1318.68	1368.99	1268.38	1378.63	1435.22	1322.05	1347.55	1398.8	1296.3	1410.47	1466.6	1354.35	2138.74
555	5851.71	6042.3	5661.13	6207.48	6442.06	5972.9	5824.55	6017.7	5631.4	6152.22	6373.51	5930.92	3018.82	3189.35	2848.29	3098.06	3281.8	2914.32	3099.27	3247.19	2951.35	3179.87	3338.63	3021.1	3740.74	3879.03	3602.45	3945.47	4097.96	3792.99	3688.92	3832.71	3545.14	3877.02	4027.22	3726.83	1318.95	1369.27	1268.64	1378.93	1435.54	1322.32	1347.91	1399.17	1296.66	1410.85	1466.99	1354.72	2139.29
556	5852.48	6043.09	5661.87	6208.28	6442.92	5973.65	5825.65	6018.82	5632.48	6153.29	6374.64	5931.94	3019.01	3189.72	2848.3	3098.31	3282.28	2914.34	3099.48	3247.54	2951.42	3180.08	3339.03	3021.13	3741.86	3880.22	3603.5	3946.8	4099.39	3794.21	3689.82	3833.69	3545.94	3878.07	4028.38	3727.75	1319.22	1369.55	1268.9	1379.23	1435.86	1322.6	1348.27	1399.53	1297.01	1411.23	1467.39	1355.07	2139.84
557	5853.25	6043.88	5662.62	6209.09	6443.78	5974.4	5826.76	6019.96	5633.55	6154.36	6375.77	5932.95	3019.2	3190.09	2848.31	3098.57	3282.76	2914.38	3099.69	3247.89	2951.49	3180.3	3339.43	3021.17	3742.98	3881.41	3604.55	3948.12	4100.82	3795.43	3690.71	3834.68	3546.74	3879.1	4029.54	3728.67	1319.49	1369.83	1269.16	1379.52	1436.18	1322.87	1348.63	1399.9	1297.36	1411.61	1467.79	1355.43	2140.38
558	5854.02	6044.68	5663.35	6209.9	6444.65	5975.14	5827.86	6021.1	5634.62	6155.42	6376.9	5933.94	3019.4	3190.46	2848.34	3098.83	3283.25	2914.42	3099.9	3248.24	2951.56	3180.51	3339.82	3021.21	3744.09	3882.6	3605.59	3949.44	4102.24	3796.64	3691.59	3835.65	3547.53	3880.14	4030.69	3729.58	1319.76	1370.11	1269.41	1379.82	1436.5	1323.14	1348.99	1400.27	1297.71	1411.99	1468.19	1355.78	2140.92
559	5854.78	6045.49	5664.08	6210.7	6445.53	5975.88	5828.95	6022.24	5635.66	6156.49	6378.04	5934.93	3019.6	3190.83	2848.37	3099.1	3283.73	2914.47	3100.11	3248.59	2951.63	3180.73	3340.22	3021.25	3745.2	3883.77	3606.62	3950.75	4103.66	3797.85	3692.47	3836.62	3548.32	3881.16	4031.83	3730.49	1320.03	1370.39	1269.67	1380.12	1436.83	1323.4	1349.35	1400.65	1298.05	1412.36	1468.59	1356.13	2141.46
560	5855.55	6046.3	5664.8	6211.51	6446.41	5976.6	5830.05	6023.39	5636.7	6157.54	6379.18	5935.9	3019.81	3191.21	2848.41	3099.38	3284.22	2914.53	3100.32	3248.94	2951.71	3180.96	3340.62	3021.3	3746.3	3884.95	3607.64	3952.06	4105.07	3799.05	3693.34	3837.59	3549.1	3882.18	4032.97	3731.39	1320.3	1370.68	1269.91	1380.41	1437.15	1323.67	1349.71	1401.02	1298.39	1412.74	1469	1356.48	2142
561	5856.32	6047.12	5665.51	6212.31	6447.31	5977.32	5831.14	6024.55	5637.73	6158.6	6380.33	5936.87	3020.02	3191.58	2848.45	3099.66	3284.72	2914.59	3100.54	3249.29	2951.79	3181.18	3341.01	3021.35	3747.39	3886.11	3608.67	3953.36	4106.47	3800.24	3694.21	3838.55	3549.87	3883.19	4034.11	3732.28	1320.56	1370.97	1270.16	1380.7	1437.48	1323.93	1350.06	1401.4	1298.73	1413.11	1469.4	1356.82	2142.53
562	5857.08	6047.95	5666.22	6213.12	6448.21	5978.03	5832.23	6025.71	5638.74	6159.65	6381.49	5937.82	3020.24	3191.97	2848.51	3099.94	3285.22	2914.67	3100.76	3249.64	2951.88	3181.41	3341.41	3021.4	3748.48	3887.27	3609.68	3954.65	4107.88	3801.43	3695.07	3839.51	3550.64	3884.2	4035.23	3733.17	1320.83	1371.25	1270.4	1381	1437.81	1324.18	1350.42	1401.78	1299.06	1413.49	1469.81	1357.16	2143.07
563	5857.85	6048.79	5666.91	6213.93	6449.12	5978.73	5833.31	6026.88	5639.74	6160.71	6382.65	5938.76	3020.46	3192.35	2848.57	3100.23	3285.72	2914.75	3100.98	3249.99	2951.98	3181.64	3341.81	3021.46	3749.56	3888.43	3610.69	3955.94	4109.27	3802.61	3695.93	3840.46	3551.4	3885.2	4036.36	3734.05	1321.09	1371.54	1270.64	1381.29	1438.14	1324.43	1350.78	1402.16	1299.39	1413.86	1470.23	1357.5	2143.6
564	5858.62	6049.63	5667.6	6214.73	6450.03	5979.43	5834.39	6028.06	5640.73	6161.75	6383.82	5939.69	3020.69	3192.74	2848.64	3100.53	3286.22	2914.84	3101.2	3250.34	2952.07	3181.87	3342.21	3021.53	3750.64	3889.58	3611.7	3957.23	4110.66	3803.79	3696.78	3841.4	3552.16	3886.2	4037.48	3734.93	1321.36	1371.84	1270.87	1381.58	1438.47	1324.68	1351.13	1402.54	1299.72	1414.24	1470.64	1357.83	2144.13
565	5859.38	6050.48	5668.28	6215.53	6450.96	5980.11	5835.47	6029.24	5641.71	6162.8	6384.99	5940.6	3020.93	3193.13	2848.73	3100.83	3286.73	2914.94	3101.43	3250.69	2952.18	3182.1	3342.6	3021.6	3751.71	3890.73	3612.69	3958.51	4112.05	3804.97	3697.62	3842.34	3552.91	3887.19	4038.59	3735.8	1321.62	1372.13	1271.11	1381.87	1438.81	1324.93	1351.49	1402.93	1300.04	1414.61	1471.06	1358.16	2144.66
566	5860.15	6051.34	5668.96	6216.34	6451.89	5980.79	5836.55	6030.42	5642.68	6163.84	6386.17	5941.5	3021.17	3193.52	2848.82	3101.14	3287.23	2915.05	3101.66	3251.04	2952.28	3182.34	3343	3021.67	3752.78	3891.87	3613.69	3959.78	4113.43	3806.13	3698.46	3843.28	3553.65	3888.18	4039.69	3736.66	1321.88	1372.42	1271.34	1382.16	1439.14	1325.17	1351.84	1403.32	1300.36	1414.98	1471.47	1358.49	2145.19
567	5860.91	6052.21	5669.62	6217.14	6452.83	5981.45	5837.62	6031.61	5643.63	6164.88	6387.36	5942.39	3021.42	3193.92	2848.91	3101.45	3287.75	2915.16	3101.89	3251.39	2952.39	3182.57	3343.4	3021.75	3753.84	3893.01	3614.68	3961.05	4114.8	3807.29	3699.3	3844.2	3554.39	3889.16	4040.79	3737.52	1322.14	1372.72	1271.56	1382.45	1439.48	1325.41	1352.19	1403.71	1300.68	1415.35	1471.89	1358.81	2145.71
568	5861.68	6053.08	5670.28	6217.95	6453.78	5982.11	5838.69	6032.81	5644.57	6165.91	6388.55	5943.27	3021.67	3194.31	2849.02	3101.77	3288.26	2915.29	3102.12	3251.74	2952.51	3182.82	3343.8	3021.83	3754.9	3894.14	3615.66	3962.31	4116.17	3808.45	3700.12	3845.13	3555.12	3890.13	4041.89	3738.37	1322.4	1373.02	1271.78	1382.73	1439.82	1325.65	1352.55	1404.1	1300.99	1415.73	1472.31	1359.14	2146.24
569	5862.44	6053.96	5670.93	6218.75	6454.74	5982.76	5839.76	6034.02	5645.5	6166.94	6389.75	5944.14	3021.93	3194.71	2849.14	3102.1	3288.78	2915.42	3102.36	3252.09	2952.63	3183.06	3344.19	3021.92	3755.95	3895.27	3616.63	3963.57	4117.54	3809.6	3700.95	3846.05	3555.85	3891.1	4042.98	3739.22	1322.66	1373.32	1272	1383.02	1440.16	1325.88	1352.9	1404.5	1301.3	1416.1	1472.74	1359.45	2146.76
570	5863.21	6054.85	5671.57	6219.55	6455.7	5983.4	5840.82	6035.23	5646.42	6167.97	6390.95	5944.99	3022.19	3195.12	2849.26	3102.43	3289.3	2915.56	3102.6	3252.44	2952.76	3183.3	3344.59	3022.01	3757	3896.39	3617.6	3964.82	4118.9	3810.75	3701.76	3846.96	3556.57	3892.06	4044.07	3740.06	1322.92	1373.62	1272.22	1383.31	1440.5	1326.11	1353.25	1404.9	1301.6	1416.47	1473.17	1359.77	2147.28
571	5863.97	6055.75	5672.2	6220.36	6456.68	5984.03	5841.88	6036.44	5647.32	6169	6392.16	5945.84	3022.46	3195.52	2849.4	3102.77	3289.82	2915.71	3102.84	3252.79	2952.89	3183.55	3344.99	3022.11	3758.04	3897.5	3618.57	3966.07	4120.25	3811.89	3702.57	3847.87	3557.28	3893.02	4045.15	3740.9	1323.18	1373.92	1272.43	1383.59	1440.84	1326.34	1353.6	1405.3	1301.91	1416.83	1473.59	1360.08	2147.8
572	5864.74	6056.65	5672.83	6221.16	6457.66	5984.66	5842.94	6037.67	5648.21	6170.02	6393.37	5946.67	3022.74	3195.93	2849.54	3103.11	3290.35	2915.87	3103.08	3253.13	2953.02	3183.8	3345.39	3022.21	3759.07	3898.62	3619.53	3967.31	4121.6	3813.02	3703.38	3848.77	3557.99	3893.97	4046.22	3741.73	1323.43	1374.23	1272.64	1383.88	1441.19	1326.57	1353.95	1405.7	1302.2	1417.2	1474.02	1360.38	2148.31
573	5865.5	6057.56	5673.44	6221.96	6458.65	5985.27	5843.99	6038.89	5649.09	6171.04	6394.59	5947.48	3023.02	3196.34	2849.69	3103.46	3290.87	2916.04	3103.32	3253.48	2953.17	3184.05	3345.79	3022.32	3760.1	3899.72	3620.48	3968.55	4122.94	3814.15	3704.18	3849.67	3558.69	3894.92	4047.29	3742.55	1323.69	1374.54	1272.85	1384.16	1441.53	1326.79	1354.3	1406.1	1302.5	1417.57	1474.46	1360.69	2148.83
574	5866.26	6058.48	5674.05	6222.76	6459.65	5985.88	5845.04	6040.13	5649.96	6172.06	6395.82	5948.29	3023.3	3196.76	2849.85	3103.81	3291.4	2916.22	3103.57	3253.83	2953.31	3184.31	3346.18	3022.43	3761.13	3900.83	3621.43	3969.78	4124.28	3815.28	3704.98	3850.57	3559.39	3895.86	4048.35	3743.37	1323.95	1374.84	1273.05	1384.44	1441.88	1327.01	1354.65	1406.51	1302.79	1417.94	1474.89	1360.99	2149.34
575	5867.03	6059.4	5674.65	6223.57	6460.65	5986.48	5846.09	6041.37	5650.81	6173.07	6397.05	5949.08	3023.59	3197.17	2850.02	3104.17	3291.94	2916.4	3103.82	3254.18	2953.46	3184.56	3346.58	3022.55	3762.15	3901.92	3622.38	3971.01	4125.62	3816.4	3705.77	3851.46	3560.08	3896.8	4049.41	3744.19	1324.2	1375.15	1273.25	1384.73	1442.23	1327.22	1355	1406.92	1303.08	1418.3	1475.33	1361.28	2149.85
576	5867.79	6060.34	5675.24	6224.37	6461.67	5987.07	5847.13	6042.61	5651.66	6174.08	6398.29	5949.86	3023.89	3197.59	2850.19	3104.53	3292.47	2916.59	3104.07	3254.53	2953.62	3184.82	3346.98	3022.67	3763.17	3903.02	3623.31	3972.23	4126.95	3817.51	3706.55	3852.34	3560.76	3897.73	4050.46	3744.99	1324.46	1375.47	1273.45	1385.01	1442.58	1327.43	1355.34	1407.33	1303.36	1418.67	1475.76	1361.58	2150.36
577	5868.55	6061.28	5675.83	6225.17	6462.69	5987.65	5848.17	6043.86	5652.49	6175.08	6399.53	5950.63	3024.19	3198.01	2850.38	3104.9	3293.01	2916.79	3104.33	3254.88	2953.77	3185.08	3347.38	3022.79	3764.18	3904.1	3624.25	3973.45	4128.27	3818.62	3707.33	3853.22	3561.44	3898.65	4051.51	3745.8	1324.71	1375.78	1273.64	1385.29	1442.94	1327.64	1355.69	1407.74	1303.64	1419.03	1476.2	1361.86	2150.87
578	5869.32	6062.23	5676.41	6225.97	6463.72	5988.22	5849.21	6045.12	5653.3	6176.09	6400.78	5951.39	3024.5	3198.43	2850.57	3105.28	3293.55	2917	3104.58	3255.23	2953.94	3185.35	3347.77	3022.92	3765.18	3905.19	3625.17	3974.66	4129.59	3819.73	3708.1	3854.09	3562.11	3899.57	4052.56	3746.59	1324.96	1376.09	1273.83	1385.57	1443.29	1327.85	1356.04	1408.16	1303.92	1419.4	1476.64	1362.15	2151.38
579	5870.08	6063.18	5676.98	6226.77	6464.75	5988.79	5850.25	6046.38	5654.11	6177.08	6402.03	5952.14	3024.82	3198.86	2850.78	3105.66	3294.1	2917.22	3104.84	3255.57	2954.11	3185.61	3348.17	3023.06	3766.18	3906.27	3626.1	3975.86	4130.9	3820.82	3708.87	3854.96	3562.78	3900.49	4053.59	3747.38	1325.22	1376.41	1274.02	1385.85	1443.65	1328.05	1356.38	1408.57	1304.19	1419.76	1477.08	1362.43	2151.88
580	5870.84	6064.14	5677.54	6227.57	6465.8	5989.35	5851.28	6047.65	5654.91	6178.08	6403.29	5952.87	3025.14	3199.28	2850.99	3106.04	3294.64	2917.45	3105.1	3255.92	2954.28	3185.88	3348.57	3023.2	3767.18	3907.34	3627.01	3977.07	4132.21	3821.92	3709.63	3855.83	3563.44	3901.4	4054.63	3748.17	1325.47	1376.73	1274.21	1386.13	1444.01	1328.25	1356.72	1408.99	1304.46	1420.12	1477.53	1362.71	2152.39
581	5871.6	6065.11	5678.1	6228.37	6466.85	5989.9	5852.3	6048.92	5655.69	6179.07	6404.55	5953.59	3025.46	3199.71	2851.21	3106.44	3295.19	2917.68	3105.36	3256.27	2954.46	3186.15	3348.97	3023.34	3768.17	3908.41	3627.92	3978.26	4133.52	3823.01	3710.39	3856.69	3564.09	3902.3	4055.65	3748.95	1325.72	1377.05	1274.39	1386.41	1444.36	1328.45	1357.07	1409.41	1304.72	1420.48	1477.98	1362.99	2152.89
582	5872.36	6066.08	5678.64	6229.17	6467.91	5990.44	5853.33	6050.19	5656.46	6180.06	6405.82	5954.3	3025.79	3200.14	2851.43	3106.83	3295.74	2917.93	3105.63	3256.62	2954.64	3186.42	3349.36	3023.49	3769.15	3909.47	3628.83	3979.45	4134.82	3824.09	3711.14	3857.54	3564.74	3903.2	4056.68	3749.72	1325.97	1377.37	1274.57	1386.69	1444.73	1328.65	1357.41	1409.83	1304.99	1420.84	1478.42	1363.26	2153.39
583	5873.13	6067.07	5679.19	6229.97	6468.97	5990.97	5854.35	6051.47	5657.22	6181.05	6407.09	5955	3026.12	3200.58	2851.67	3107.23	3296.29	2918.18	3105.9	3256.96	2954.83	3186.7	3349.76	3023.64	3770.13	3910.53	3629.73	3980.64	4136.11	3825.17	3711.89	3858.39	3565.39	3904.09	4057.7	3750.49	1326.22	1377.69	1274.75	1386.96	1445.09	1328.84	1357.75	1410.25	1305.25	1421.2	1478.87	1363.53	2153.89
584	5873.89	6068.05	5679.72	6230.77	6470.04	5991.5	5855.36	6052.75	5657.97	6182.03	6408.37	5955.69	3026.46	3201.01	2851.92	3107.64	3296.85	2918.44	3106.17	3257.31	2955.02	3186.98	3350.16	3023.8	3771.11	3911.59	3630.62	3981.82	4137.4	3826.24	3712.63	3859.24	3566.03	3904.98	4058.71	3751.26	1326.47	1378.02	1274.92	1387.24	1445.45	1329.03	1358.09	1410.68	1305.5	1421.56	1479.32	1363.8	2154.39
585	5874.65	6069.05	5680.25	6231.57	6471.12	5992.02	5856.38	6054.04	5658.71	6183.01	6409.65	5956.37	3026.81	3201.45	2852.17	3108.05	3297.4	2918.71	3106.44	3257.66	2955.22	3187.26	3350.55	3023.96	3772.08	3912.64	3631.51	3983	4138.69	3827.31	3713.37	3860.08	3566.66	3905.87	4059.72	3752.01	1326.72	1378.34	1275.1	1387.52	1445.82	1329.22	1358.43	1411.1	1305.75	1421.92	1479.77	1364.06	2154.88
586	5875.41	6070.05	5680.77	6232.37	6472.21	5992.53	5857.39	6055.33	5659.44	6183.98	6410.93	5957.04	3027.16	3201.89	2852.43	3108.47	3297.96	2918.98	3106.71	3258	2955.42	3187.54	3350.95	3024.12	3773.04	3913.69	3632.4	3984.17	4139.97	3828.37	3714.1	3860.92	3567.28	3906.74	4060.72	3752.77	1326.97	1378.67	1275.27	1387.79	1446.18	1329.4	1358.77	1411.53	1306	1422.27	1480.22	1364.32	2155.38
587	5876.17	6071.05	5681.29	6233.17	6473.3	5993.04	5858.39	6056.63	5660.16	6184.95	6412.22	5957.69	3027.52	3202.34	2852.7	3108.9	3298.53	2919.27	3106.99	3258.35	2955.63	3187.82	3351.35	3024.29	3774	3914.73	3633.28	3985.34	4141.25	3829.43	3714.83	3861.75	3567.9	3907.62	4061.72	3753.51	1327.22	1379	1275.43	1388.07	1446.55	1329.59	1359.1	1411.96	1306.25	1422.63	1480.68	1364.58	2155.87
588	5876.93	6072.06	5681.8	6233.97	6474.4	5993.54	5859.4	6057.92	5660.87	6185.92	6413.51	5958.34	3027.88	3202.78	2852.98	3109.32	3299.09	2919.56	3107.27	3258.7	2955.84	3188.11	3351.74	3024.47	3774.96	3915.77	3634.15	3986.5	4142.52	3830.48	3715.55	3862.58	3568.52	3908.48	4062.71	3754.26	1327.46	1379.33	1275.6	1388.34	1446.92	1329.77	1359.44	1412.39	1306.49	1422.98	1481.13	1364.83	2156.36
589	5877.69	6073.08	5682.3	6234.77	6475.5	5994.03	5860.39	6059.22	5661.57	6186.89	6414.8	5958.98	3028.25	3203.23	2853.26	3109.76	3299.66	2919.86	3107.55	3259.04	2956.05	3188.39	3352.14	3024.65	3775.91	3916.8	3635.02	3987.66	4143.78	3831.53	3716.26	3863.4	3569.13	3909.35	4063.7	3754.99	1327.71	1379.66	1275.76	1388.62	1447.29	1329.95	1359.77	1412.82	1306.73	1423.34	1481.59	1365.09	2156.85
590	5878.45	6074.1	5682.8	6235.56	6476.61	5994.52	5861.39	6060.52	5662.26	6187.85	6416.09	5959.6	3028.62	3203.68	2853.56	3110.2	3300.23	2920.17	3107.83	3259.39	2956.27	3188.68	3352.53	3024.83	3776.86	3917.83	3635.88	3988.81	4145.05	3832.57	3716.98	3864.22	3569.73	3910.2	4064.68	3755.72	1327.96	1379.99	1275.92	1388.89	1447.66	1330.12	1360.11	1413.25	1306.97	1423.69	1482.04	1365.33	2157.33
591	5879.21	6075.12	5683.29	6236.36	6477.72	5995	5862.38	6061.83	5662.94	6188.81	6417.39	5960.22	3028.99	3204.13	2853.86	3110.64	3300.8	2920.48	3108.11	3259.73	2956.5	3188.97	3352.93	3025.02	3777.8	3918.85	3636.74	3989.96	4146.31	3833.61	3717.68	3865.03	3570.33	3911.06	4065.66	3756.45	1328.2	1380.32	1276.08	1389.16	1448.03	1330.3	1360.44	1413.68	1307.2	1424.04	1482.5	1365.58	2157.82
592	5879.96	6076.15	5683.78	6237.16	6478.84	5995.47	5863.37	6063.14	5663.61	6189.76	6418.69	5960.83	3029.38	3204.58	2854.17	3111.09	3301.37	2920.81	3108.4	3260.08	2956.72	3189.27	3353.33	3025.21	3778.73	3919.87	3637.59	3991.1	4147.56	3834.64	3718.38	3865.84	3570.92	3911.9	4066.64	3757.17	1328.45	1380.66	1276.24	1389.44	1448.4	1330.47	1360.77	1414.11	1307.43	1424.39	1482.95	1365.82	2158.31
593	5880.72	6077.18	5684.26	6237.96	6479.97	5995.94	5864.36	6064.44	5664.27	6190.71	6419.99	5961.43	3029.76	3205.04	2854.49	3111.54	3301.95	2921.14	3108.69	3260.42	2956.96	3189.56	3353.72	3025.41	3779.67	3920.89	3638.44	3992.24	4148.81	3835.67	3719.08	3866.64	3571.51	3912.75	4067.61	3757.89	1328.69	1380.99	1276.39	1389.71	1448.78	1330.64	1361.1	1414.54	1307.66	1424.74	1483.41	1366.06	2158.79
594	5881.48	6078.22	5684.74	6238.75	6481.1	5996.41	5865.34	6065.75	5664.92	6191.66	6421.3	5962.02	3030.15	3205.5	2854.81	3112	3302.53	2921.48	3108.98	3260.77	2957.19	3189.86	3354.12	3025.61	3780.59	3921.9	3639.29	3993.37	4150.05	3836.69	3719.77	3867.45	3572.09	3913.58	4068.57	3758.6	1328.94	1381.33	1276.55	1389.98	1449.15	1330.81	1361.43	1414.98	1307.89	1425.08	1483.87	1366.3	2159.27
595	5882.24	6079.26	5685.21	6239.55	6482.23	5996.87	5866.31	6067.06	5665.57	6192.6	6422.6	5962.6	3030.55	3205.96	2855.15	3112.47	3303.11	2921.82	3109.27	3261.11	2957.43	3190.16	3354.51	3025.81	3781.51	3922.91	3640.12	3994.5	4151.29	3837.71	3720.46	3868.24	3572.67	3914.42	4069.53	3759.3	1329.18	1381.67	1276.7	1390.25	1449.53	1330.98	1361.76	1415.41	1308.11	1425.43	1484.33	1366.54	2159.75
596	5883	6080.31	5685.69	6240.34	6483.36	5997.32	5867.29	6068.37	5666.2	6193.54	6423.9	5963.17	3030.95	3206.42	2855.49	3112.93	3303.69	2922.18	3109.57	3261.45	2957.68	3190.47	3354.91	3026.02	3782.43	3923.91	3640.96	3995.62	4152.53	3838.72	3721.14	3869.03	3573.24	3915.24	4070.49	3760	1329.43	1382	1276.85	1390.53	1449.9	1331.15	1362.09	1415.84	1308.33	1425.78	1484.78	1366.77	2160.23
597	5883.75	6081.35	5686.15	6241.14	6484.5	5997.78	5868.26	6069.68	5666.83	6194.47	6425.21	5963.74	3031.36	3206.88	2855.84	3113.41	3304.28	2922.54	3109.86	3261.8	2957.93	3190.77	3355.3	3026.24	3783.35	3924.91	3641.78	3996.74	4153.76	3839.73	3721.81	3869.82	3573.8	3916.07	4071.44	3760.69	1329.67	1382.34	1277	1390.8	1450.28	1331.31	1362.41	1416.28	1308.55	1426.12	1485.24	1367	2160.7
598	5884.51	6082.4	5686.62	6241.94	6485.65	5998.22	5869.22	6070.99	5667.45	6195.4	6426.51	5964.29	3031.77	3207.35	2856.19	3113.89	3304.86	2922.91	3110.16	3262.14	2958.18	3191.08	3355.7	3026.45	3784.25	3925.9	3642.61	3997.86	4154.99	3840.73	3722.48	3870.61	3574.36	3916.89	4072.39	3761.38	1329.91	1382.68	1277.15	1391.07	1450.65	1331.48	1362.74	1416.71	1308.77	1426.46	1485.7	1367.23	2161.18
599	5885.27	6083.46	5687.08	6242.73	6486.79	5998.67	5870.18	6072.3	5668.07	6196.33	6427.82	5964.84	3032.19	3207.82	2856.56	3114.37	3305.45	2923.29	3110.47	3262.49	2958.44	3191.39	3356.09	3026.68	3785.16	3926.89	3643.42	3998.97	4156.21	3841.73	3723.15	3871.38	3574.92	3917.7	4073.33	3762.07	1330.16	1383.02	1277.3	1391.34	1451.03	1331.64	1363.06	1417.14	1308.98	1426.8	1486.16	1367.45	2161.65
600	5886.02	6084.51	5687.54	6243.53	6487.94	5999.11	5871.14	6073.61	5668.68	6197.25	6429.12	5965.39	3032.61	3208.29	2856.93	3114.86	3306.05	2923.67	3110.77	3262.83	2958.71	3191.7	3356.49	3026.9	3786.06	3927.88	3644.24	4000.07	4157.43	3842.72	3723.81	3872.16	3575.47	3918.51	4074.27	3762.75	1330.4	1383.36	1277.44	1391.61	1451.41	1331.8	1363.38	1417.58	1309.19	1427.15	1486.61	1367.68	2162.13
601	5886.78	6085.57	5687.99	6244.32	6489.09	5999.55	5872.1	6074.91	5669.28	6198.17	6430.42	5965.93	3033.04	3208.77	2857.31	3115.35	3306.64	2924.07	3111.07	3263.18	2958.97	3192.01	3356.89	3027.13	3786.95	3928.86	3645.04	4001.18	4158.64	3843.71	3724.47	3872.93	3576.01	3919.31	4075.2	3763.42	1330.64	1383.69	1277.59	1391.88	1451.79	1331.96	1363.7	1418.01	1309.4	1427.48	1487.07	1367.9	2162.6
602	5887.53	6086.63	5688.44	6245.12	6490.25	5999.98	5873.05	6076.22	5669.88	6199.09	6431.72	5966.46	3033.47	3209.24	2857.7	3115.85	3307.24	2924.47	3111.38	3263.52	2959.24	3192.32	3357.28	3027.37	3787.84	3929.84	3645.85	4002.27	4159.85	3844.7	3725.12	3873.7	3576.55	3920.11	4076.13	3764.09	1330.88	1384.03	1277.73	1392.14	1452.17	1332.12	1364.02	1418.44	1309.61	1427.82	1487.53	1368.12	2163.07
603	5888.29	6087.68	5688.9	6245.91	6491.4	6000.42	5874	6077.52	5670.47	6200	6433.02	5966.98	3033.91	3209.72	2858.09	3116.36	3307.84	2924.87	3111.69	3263.86	2959.52	3192.64	3357.68	3027.6	3788.73	3930.81	3646.64	4003.36	4161.05	3845.67	3725.77	3874.46	3577.08	3920.9	4077.05	3764.75	1331.12	1384.37	1277.87	1392.41	1452.54	1332.28	1364.34	1418.87	1309.81	1428.16	1487.98	1368.34	2163.53
604	5889.05	6088.74	5689.35	6246.7	6492.56	6000.85	5874.94	6078.82	5671.06	6200.91	6434.32	5967.5	3034.35	3210.2	2858.49	3116.87	3308.44	2925.29	3112	3264.21	2959.8	3192.96	3358.07	3027.84	3789.61	3931.78	3647.44	4004.45	4162.26	3846.65	3726.41	3875.22	3577.61	3921.69	4077.97	3765.41	1331.36	1384.71	1278.02	1392.68	1452.92	1332.44	1364.66	1419.3	1310.02	1428.49	1488.44	1368.55	2164
605	5889.8	6089.8	5689.8	6247.5	6493.72	6001.28	5875.88	6080.12	5671.64	6201.82	6435.61	5968.02	3034.79	3210.69	2858.9	3117.38	3309.05	2925.71	3112.31	3264.55	2960.08	3193.28	3358.47	3028.09	3790.49	3932.75	3648.22	4005.54	4163.45	3847.62	3727.05	3875.97	3578.13	3922.48	4078.89	3766.06	1331.6	1385.05	1278.16	1392.95	1453.3	1332.6	1364.97	1419.73	1310.22	1428.83	1488.89	1368.77	2164.47
606	5890.55	6090.86	5690.24	6248.29	6494.87	6001.71	5876.81	6081.41	5672.22	6202.72	6436.91	5968.53	3035.25	3211.17	2859.32	3117.9	3309.65	2926.14	3112.63	3264.9	2960.36	3193.6	3358.86	3028.34	3791.36	3933.71	3649.01	4006.61	4164.64	3848.58	3727.68	3876.72	3578.64	3923.26	4079.8	3766.71	1331.85	1385.39	1278.3	1393.22	1453.68	1332.76	1365.29	1420.16	1310.42	1429.16	1489.34	1368.98	2164.93
607	5891.31	6091.93	5690.69	6249.08	6496.03	6002.13	5877.74	6082.7	5672.79	6203.61	6438.19	5969.03	3035.7	3211.66	2859.74	3118.42	3310.26	2926.57	3112.95	3265.24	2960.66	3193.93	3359.26	3028.59	3792.23	3934.67	3649.78	4007.69	4165.83	3849.54	3728.31	3877.47	3579.15	3924.03	4080.71	3767.35	1332.09	1385.73	1278.44	1393.49	1454.06	1332.91	1365.6	1420.58	1310.62	1429.49	1489.79	1369.19	2165.39
608	5892.06	6092.98	5691.14	6249.87	6497.19	6002.56	5878.67	6083.98	5673.36	6204.51	6439.48	5969.54	3036.16	3212.15	2860.17	3118.95	3310.88	2927.02	3113.27	3265.58	2960.95	3194.25	3359.66	3028.85	3793.09	3935.62	3650.56	4008.76	4167.02	3850.5	3728.94	3878.21	3579.66	3924.8	4081.61	3767.99	1332.33	1386.07	1278.58	1393.75	1454.43	1333.07	1365.91	1421.01	1310.82	1429.82	1490.24	1369.4	2165.85
609	5892.82	6094.04	5691.59	6250.67	6498.35	6002.99	5879.6	6085.26	5673.93	6205.39	6440.76	5970.03	3036.63	3212.64	2860.61	3119.48	3311.49	2927.47	3113.59	3265.93	2961.25	3194.58	3360.05	3029.11	3793.95	3936.57	3651.32	4009.82	4168.2	3851.45	3729.55	3878.95	3580.16	3925.57	4082.51	3768.62	1332.57	1386.41	1278.72	1394.02	1454.81	1333.23	1366.22	1421.43	1311.02	1430.15	1490.69	1369.61	2166.31
610	5893.57	6095.1	5692.04	6251.46	6499.5	6003.41	5880.51	6086.54	5674.49	6206.28	6442.03	5970.53	3037.1	3213.14	2861.05	3120.02	3312.11	2927.92	3113.91	3266.27	2961.55	3194.91	3360.45	3029.37	3794.8	3937.52	3652.09	4010.88	4169.37	3852.39	3730.17	3879.69	3580.65	3926.33	4083.4	3769.25	1332.8	1386.74	1278.87	1394.29	1455.19	1333.38	1366.53	1421.85	1311.21	1430.48	1491.13	1369.82	2166.77
611	5894.32	6096.16	5692.49	6252.25	6500.66	6003.84	5881.43	6087.81	5675.05	6207.16	6443.3	5971.02	3037.57	3213.64	2861.5	3120.56	3312.73	2928.39	3114.24	3266.62	2961.85	3195.24	3360.85	3029.64	3795.65	3938.46	3652.85	4011.94	4170.55	3853.34	3730.78	3880.42	3581.14	3927.08	4084.3	3769.87	1333.04	1387.08	1279.01	1394.55	1455.56	1333.54	1366.84	1422.27	1311.41	1430.8	1491.58	1370.03	2167.23
612	5895.07	6097.21	5692.94	6253.04	6501.81	6004.27	5882.34	6089.07	5675.61	6208.04	6444.56	5971.51	3038.05	3214.14	2861.96	3121.1	3313.35	2928.86	3114.56	3266.96	2962.16	3195.58	3361.24	3029.91	3796.5	3939.4	3653.6	4012.99	4171.71	3854.27	3731.39	3881.14	3581.63	3927.84	4085.18	3770.49	1333.28	1387.42	1279.15	1394.82	1455.94	1333.7	1367.14	1422.68	1311.6	1431.12	1492.02	1370.23	2167.68
613	5895.83	6098.26	5693.39	6253.83	6502.96	6004.7	5883.25	6090.33	5676.17	6208.91	6445.82	5972	3038.53	3214.64	2862.43	3121.65	3313.97	2929.33	3114.89	3267.31	2962.47	3195.91	3361.64	3030.19	3797.34	3940.33	3654.35	4014.04	4172.88	3855.2	3731.99	3881.87	3582.11	3928.58	4086.06	3771.1	1333.52	1387.75	1279.29	1395.09	1456.31	1333.86	1367.45	1423.1	1311.8	1431.45	1492.46	1370.44	2168.13
614	5896.58	6099.31	5693.85	6254.62	6504.11	6005.13	5884.15	6091.57	5676.73	6209.78	6447.07	5972.48	3039.02	3215.15	2862.9	3122.21	3314.6	2929.82	3115.22	3267.66	2962.79	3196.25	3362.04	3030.47	3798.18	3941.27	3655.09	4015.09	4174.04	3856.13	3732.58	3882.59	3582.58	3929.33	4086.94	3771.71	1333.76	1388.08	1279.44	1395.35	1456.69	1334.02	1367.75	1423.51	1311.99	1431.77	1492.89	1370.64	2168.59
615	5897.33	6100.36	5694.3	6255.41	6505.26	6005.57	5885.05	6092.82	5677.28	6210.64	6448.32	5972.97	3039.52	3215.66	2863.38	3122.77	3315.23	2930.31	3115.55	3268	2963.11	3196.59	3362.44	3030.75	3799.01	3942.19	3655.83	4016.12	4175.2	3857.05	3733.17	3883.3	3583.05	3930.07	4087.82	3772.31	1334	1388.42	1279.58	1395.62	1457.06	1334.17	1368.05	1423.92	1312.18	1432.09	1493.33	1370.84	2169.04
616	5898.08	6101.4	5694.76	6256.2	6506.4	6006	5885.95	6094.05	5677.84	6211.5	6449.56	5973.45	3040.01	3216.17	2863.86	3123.33	3315.86	2930.8	3115.89	3268.35	2963.43	3196.93	3362.84	3031.03	3799.84	3943.12	3656.56	4017.16	4176.35	3857.97	3733.76	3884.01	3583.51	3930.8	4088.69	3772.91	1334.24	1388.75	1279.72	1395.88	1457.43	1334.33	1368.35	1424.33	1312.38	1432.4	1493.76	1371.05	2169.49
617	5898.83	6102.44	5695.23	6256.99	6507.55	6006.44	5886.84	6095.28	5678.4	6212.36	6450.79	5973.93	3040.51	3216.68	2864.35	3123.9	3316.5	2931.31	3116.23	3268.7	2963.76	3197.28	3363.23	3031.32	3800.66	3944.04	3657.29	4018.19	4177.5	3858.89	3734.35	3884.72	3583.97	3931.53	4089.55	3773.51	1334.48	1389.08	1279.87	1396.15	1457.8	1334.5	1368.65	1424.73	1312.57	1432.72	1494.19	1371.25	2169.93
618	5899.58	6103.47	5695.69	6257.78	6508.68	6006.88	5887.72	6096.49	5678.95	6213.21	6452.01	5974.41	3041.02	3217.2	2864.85	3124.48	3317.14	2931.82	3116.56	3269.04	2964.09	3197.62	3363.63	3031.61	3801.49	3944.95	3658.02	4019.22	4178.64	3859.79	3734.92	3885.43	3584.42	3932.25	4090.41	3774.09	1334.71	1389.41	1280.02	1396.41	1458.17	1334.66	1368.95	1425.13	1312.76	1433.04	1494.62	1371.45	2170.38
619	5900.33	6104.5	5696.16	6258.57	6509.81	6007.33	5888.61	6097.7	5679.51	6214.06	6453.22	5974.89	3041.53	3217.72	2865.35	3125.05	3317.78	2932.33	3116.9	3269.39	2964.42	3197.97	3364.03	3031.91	3802.3	3945.87	3658.74	4020.24	4179.78	3860.7	3735.5	3886.13	3584.87	3932.97	4091.27	3774.68	1334.95	1389.74	1280.17	1396.68	1458.54	1334.82	1369.24	1425.53	1312.95	1433.35	1495.04	1371.65	2170.83
620	5901.08	6105.53	5696.64	6259.36	6510.94	6007.78	5889.48	6098.9	5680.07	6214.9	6454.43	5975.38	3042.05	3218.24	2865.86	3125.64	3318.42	2932.85	3117.25	3269.74	2964.75	3198.32	3364.43	3032.21	3803.11	3946.77	3659.45	4021.26	4180.92	3861.6	3736.07	3886.82	3585.31	3933.69	4092.13	3775.26	1335.19	1390.06	1280.32	1396.94	1458.91	1334.98	1369.53	1425.92	1313.14	1433.66	1495.46	1371.86	2171.27
621	5901.83	6106.55	5697.12	6260.15	6512.06	6008.23	5890.36	6100.09	5680.63	6215.74	6455.62	5975.86	3042.57	3218.76	2866.37	3126.22	3319.07	2933.38	3117.59	3270.09	2965.09	3198.67	3364.84	3032.51	3803.92	3947.68	3660.16	4022.27	4182.05	3862.49	3736.63	3887.52	3585.75	3934.4	4092.98	3775.83	1335.43	1390.39	1280.47	1397.21	1459.27	1335.15	1369.83	1426.31	1313.34	1433.97	1495.88	1372.06	2171.71
622	5902.58	6107.56	5697.6	6260.94	6513.18	6008.69	5891.23	6101.27	5681.19	6216.58	6456.81	5976.34	3043.09	3219.29	2866.89	3126.81	3319.72	2933.91	3117.94	3270.44	2965.43	3199.03	3365.24	3032.81	3804.73	3948.58	3660.87	4023.28	4183.18	3863.39	3737.19	3888.21	3586.18	3935.11	4093.82	3776.4	1335.66	1390.71	1280.62	1397.47	1459.63	1335.32	1370.12	1426.7	1313.53	1434.28	1496.3	1372.26	2172.15
623	5903.33	6108.57	5698.09	6261.72	6514.29	6009.15	5892.09	6102.43	5681.75	6217.41	6457.98	5976.83	3043.62	3219.82	2867.42	3127.41	3320.37	2934.45	3118.28	3270.79	2965.78	3199.38	3365.64	3033.12	3805.53	3949.48	3661.57	4024.29	4184.31	3864.27	3737.75	3888.89	3586.61	3935.81	4094.66	3776.96	1335.9	1391.03	1280.77	1397.74	1459.99	1335.48	1370.4	1427.09	1313.72	1434.58	1496.71	1372.46	2172.59
624	5904.08	6109.57	5698.59	6262.51	6515.4	6009.62	5892.95	6103.59	5682.32	6218.23	6459.15	5977.32	3044.15	3220.35	2867.95	3128.01	3321.02	2935	3118.63	3271.14	2966.12	3199.74	3366.04	3033.43	3806.32	3950.38	3662.27	4025.29	4185.43	3865.15	3738.3	3889.58	3587.03	3936.51	4095.5	3777.52	1336.14	1391.35	1280.93	1398	1460.35	1335.66	1370.69	1427.46	1313.92	1434.89	1497.11	1372.67	2173.03
625	5904.83	6110.57	5699.09	6263.3	6516.5	6010.1	5893.81	6104.73	5682.89	6219.06	6460.3	5977.81	3044.69	3220.89	2868.49	3128.62	3321.68	2935.55	3118.98	3271.49	2966.47	3200.09	3366.45	3033.74	3807.11	3951.27	3662.96	4026.29	4186.55	3866.03	3738.85	3890.26	3587.45	3937.21	4096.34	3778.08	1336.38	1391.67	1281.09	1398.27	1460.71	1335.83	1370.97	1427.84	1314.11	1435.19	1497.52	1372.87	2173.47
626	5905.58	6111.56	5699.59	6264.08	6517.59	6010.58	5894.66	6105.86	5683.46	6219.87	6461.45	5978.3	3045.23	3221.43	2869.04	3129.22	3322.34	2936.1	3119.34	3271.84	2966.83	3200.45	3366.85	3034.06	3807.9	3952.16	3663.65	4027.28	4187.66	3866.91	3739.4	3890.93	3587.86	3937.9	4097.17	3778.63	1336.62	1391.98	1281.25	1398.53	1461.07	1336	1371.26	1428.21	1314.3	1435.49	1497.92	1373.07	2173.91
627	5906.32	6112.54	5700.11	6264.87	6518.68	6011.06	5895.51	6106.98	5684.04	6220.69	6462.58	5978.8	3045.78	3221.97	2869.58	3129.84	3323.01	2936.67	3119.69	3272.2	2967.18	3200.82	3367.26	3034.38	3808.68	3953.04	3664.33	4028.28	4188.78	3867.77	3739.94	3891.61	3588.27	3938.58	4098	3779.17	1336.85	1392.29	1281.41	1398.8	1461.42	1336.18	1371.54	1428.58	1314.5	1435.79	1498.31	1373.27	2174.34
628	5907.07	6113.51	5700.63	6265.66	6519.75	6011.56	5896.35	6108.09	5684.62	6221.5	6463.7	5979.3	3046.33	3222.52	2870.14	3130.45	3323.67	2937.23	3120.05	3272.55	2967.54	3201.18	3367.66	3034.7	3809.46	3953.92	3665.01	4029.26	4189.88	3868.64	3740.47	3892.28	3588.67	3939.27	4098.82	3779.71	1337.09	1392.6	1281.58	1399.06	1461.77	1336.36	1371.82	1428.94	1314.7	1436.09	1498.7	1373.48	2174.77
629	5907.82	6114.48	5701.16	6266.44	6520.83	6012.06	5897.19	6109.18	5685.2	6222.3	6464.8	5979.8	3046.88	3223.07	2870.7	3131.08	3324.34	2937.81	3120.4	3272.91	2967.9	3201.55	3368.07	3035.02	3810.24	3954.8	3665.68	4030.24	4190.99	3869.5	3741	3892.94	3589.07	3939.94	4099.64	3780.25	1337.33	1392.91	1281.75	1399.33	1462.12	1336.54	1372.1	1429.3	1314.89	1436.39	1499.09	1373.68	2175.21
630	5908.56	6115.44	5701.69	6267.23	6521.89	6012.57	5898.03	6110.26	5685.79	6223.1	6465.9	5980.3	3047.44	3223.62	2871.26	3131.7	3325.02	2938.38	3120.76	3273.26	2968.27	3201.91	3368.48	3035.35	3811.01	3955.67	3666.35	4031.22	4192.09	3870.36	3741.53	3893.6	3589.46	3940.62	4100.46	3780.78	1337.57	1393.22	1281.92	1399.59	1462.47	1336.72	1372.37	1429.65	1315.09	1436.68	1499.47	1373.89	2175.64
631	5909.31	6116.38	5702.24	6268.01	6522.94	6013.08	5898.86	6111.33	5686.39	6223.9	6466.98	5980.82	3048.01	3224.18	2871.83	3132.33	3325.69	2938.97	3121.13	3273.62	2968.63	3202.28	3368.88	3035.68	3811.78	3956.55	3667.02	4032.2	4193.19	3871.21	3742.05	3894.26	3589.85	3941.29	4101.27	3781.31	1337.8	1393.52	1282.09	1399.86	1462.81	1336.9	1372.65	1430	1315.29	1436.97	1499.85	1374.1	2176.07
632	5910.06	6117.32	5702.79	6268.8	6523.99	6013.61	5899.69	6112.38	5686.99	6224.69	6468.05	5981.33	3048.57	3224.73	2872.41	3132.97	3326.37	2939.56	3121.49	3273.98	2969	3202.65	3369.29	3036.01	3812.54	3957.41	3667.68	4033.17	4194.28	3872.05	3742.57	3894.92	3590.23	3941.95	4102.08	3781.83	1338.04	1393.82	1282.26	1400.12	1463.16	1337.09	1372.92	1430.34	1315.49	1437.26	1500.22	1374.3	2176.49
633	5910.8	6118.26	5703.35	6269.58	6525.02	6014.14	5900.51	6113.42	5687.6	6225.48	6469.1	5981.85	3049.14	3225.3	2872.99	3133.6	3327.06	2940.15	3121.85	3274.34	2969.37	3203.03	3369.7	3036.35	3813.3	3958.28	3668.33	4034.13	4195.37	3872.9	3743.09	3895.57	3590.6	3942.62	4102.89	3782.35	1338.28	1394.12	1282.44	1400.39	1463.5	1337.28	1373.19	1430.68	1315.7	1437.55	1500.59	1374.51	2176.92
634	5911.55	6119.18	5703.92	6270.36	6526.05	6014.68	5901.32	6114.44	5688.21	6226.26	6470.14	5982.38	3049.72	3225.86	2873.58	3134.25	3327.74	2940.75	3122.22	3274.7	2969.74	3203.4	3370.12	3036.68	3814.06	3959.14	3668.98	4035.1	4196.46	3873.74	3743.6	3896.22	3590.98	3943.27	4103.69	3782.86	1338.52	1394.41	1282.62	1400.65	1463.83	1337.47	1373.46	1431.01	1315.9	1437.84	1500.96	1374.72	2177.35
635	5912.29	6120.09	5704.49	6271.15	6527.07	6015.23	5902.14	6115.44	5688.83	6227.04	6471.17	5982.91	3050.3	3226.43	2874.17	3134.89	3328.43	2941.35	3122.59	3275.06	2970.12	3203.78	3370.53	3037.02	3814.81	3960	3669.63	4036.06	4197.54	3874.57	3744.11	3896.87	3591.34	3943.93	4104.49	3783.37	1338.75	1394.7	1282.81	1400.92	1464.17	1337.67	1373.72	1431.34	1316.11	1438.12	1501.32	1374.93	2177.77
636	5913.04	6120.99	5705.08	6271.93	6528.08	6015.78	5902.95	6116.44	5689.45	6227.81	6472.18	5983.44	3050.88	3227	2874.76	3135.54	3329.12	2941.96	3122.96	3275.42	2970.5	3204.15	3370.94	3037.36	3815.56	3960.85	3670.27	4037.01	4198.62	3875.4	3744.61	3897.51	3591.71	3944.58	4105.28	3783.87	1338.99	1394.99	1282.99	1401.19	1464.5	1337.87	1373.99	1431.67	1316.31	1438.41	1501.67	1375.14	2178.19
637	5913.78	6121.89	5705.67	6272.71	6529.08	6016.35	5903.75	6117.41	5690.08	6228.58	6473.18	5983.98	3051.47	3227.58	2875.36	3136.2	3329.82	2942.57	3123.33	3275.79	2970.88	3204.53	3371.36	3037.71	3816.31	3961.71	3670.91	4037.96	4199.7	3876.23	3745.11	3898.15	3592.07	3945.22	4106.07	3784.37	1339.23	1395.28	1283.18	1401.45	1464.83	1338.07	1374.25	1431.98	1316.52	1438.69	1502.02	1375.36	2178.62
638	5914.52	6122.77	5706.27	6273.5	6530.07	6016.92	5904.55	6118.38	5690.72	6229.34	6474.16	5984.53	3052.06	3228.16	2875.96	3136.86	3330.52	2943.19	3123.71	3276.15	2971.26	3204.91	3371.77	3038.05	3817.05	3962.55	3671.54	4038.91	4200.77	3877.05	3745.6	3898.79	3592.42	3945.86	4106.86	3784.86	1339.47	1395.56	1283.38	1401.72	1465.16	1338.27	1374.51	1432.3	1316.73	1438.97	1502.37	1375.57	2179.04
639	5915.27	6123.65	5706.89	6274.28	6531.05	6017.5	5905.34	6119.33	5691.36	6230.11	6475.13	5985.08	3052.66	3228.74	2876.57	3137.52	3331.22	2943.81	3124.08	3276.52	2971.64	3205.3	3372.19	3038.4	3817.79	3963.4	3672.17	4039.85	4201.84	3877.87	3746.09	3899.42	3592.77	3946.5	4107.65	3785.35	1339.71	1395.84	1283.57	1401.98	1465.48	1338.48	1374.77	1432.6	1316.94	1439.25	1502.71	1375.79	2179.46
640	5916.01	6124.52	5707.5	6275.06	6532.02	6018.09	5906.14	6120.26	5692.01	6230.86	6476.09	5985.64	3053.26	3229.33	2877.18	3138.19	3331.93	2944.44	3124.46	3276.89	2972.02	3205.68	3372.61	3038.75	3818.52	3964.24	3672.8	4040.79	4202.91	3878.68	3746.58	3900.05	3593.11	3947.13	4108.43	3785.84	1339.94	1396.12	1283.77	1402.25	1465.8	1338.69	1375.03	1432.91	1317.16	1439.52	1503.04	1376	2179.88
641	5916.75	6125.37	5708.13	6275.84	6532.99	6018.69	5906.92	6121.18	5692.67	6231.61	6477.03	5986.2	3053.86	3229.92	2877.8	3138.86	3332.64	2945.07	3124.84	3277.26	2972.41	3206.07	3373.03	3039.1	3819.25	3965.08	3673.42	4041.73	4203.97	3879.49	3747.07	3900.68	3593.45	3947.76	4109.21	3786.32	1340.18	1396.39	1283.97	1402.51	1466.12	1338.9	1375.29	1433.21	1317.37	1439.8	1503.37	1376.22	2180.29
642	5917.5	6126.22	5708.77	6276.62	6533.94	6019.3	5907.71	6122.08	5693.33	6232.36	6477.96	5986.76	3054.47	3230.51	2878.42	3139.53	3333.35	2945.71	3125.22	3277.63	2972.8	3206.45	3373.45	3039.45	3819.98	3965.92	3674.03	4042.66	4205.03	3880.3	3747.54	3901.31	3593.78	3948.39	4109.98	3786.8	1340.42	1396.67	1284.17	1402.78	1466.44	1339.12	1375.54	1433.5	1317.59	1440.07	1503.7	1376.44	2180.71
643	5918.24	6127.06	5709.41	6277.4	6534.89	6019.92	5908.48	6122.97	5694	6233.11	6478.88	5987.34	3055.08	3231.11	2879.05	3140.21	3334.07	2946.35	3125.6	3278	2973.19	3206.84	3373.87	3039.81	3820.7	3966.75	3674.65	4043.59	4206.09	3881.1	3748.02	3901.93	3594.11	3949.01	4110.75	3787.27	1340.66	1396.94	1284.38	1403.04	1466.76	1339.33	1375.79	1433.79	1317.8	1440.34	1504.02	1376.66	2181.12
644	5918.98	6127.89	5710.07	6278.18	6535.82	6020.54	5909.26	6123.85	5694.67	6233.85	6479.78	5987.91	3055.69	3231.72	2879.67	3140.89	3334.79	2946.99	3125.98	3278.38	2973.58	3207.23	3374.3	3040.17	3821.42	3967.58	3675.25	4044.52	4207.14	3881.9	3748.49	3902.55	3594.44	3949.63	4111.52	3787.74	1340.9	1397.2	1284.59	1403.31	1467.07	1339.55	1376.05	1434.07	1318.02	1440.61	1504.34	1376.88	2181.54
645	5919.72	6128.71	5710.73	6278.96	6536.75	6021.17	5910.03	6124.71	5695.35	6234.58	6480.67	5988.49	3056.31	3232.32	2880.31	3141.58	3335.52	2947.64	3126.37	3278.76	2973.97	3207.62	3374.72	3040.52	3822.13	3968.41	3675.86	4045.44	4208.19	3882.69	3748.96	3903.16	3594.76	3950.24	4112.29	3788.2	1341.14	1397.47	1284.8	1403.58	1467.38	1339.77	1376.3	1434.35	1318.24	1440.88	1504.65	1377.1	2181.95
646	5920.46	6129.52	5711.4	6279.74	6537.67	6021.82	5910.79	6125.55	5696.03	6235.31	6481.54	5989.08	3056.94	3232.93	2880.94	3142.27	3336.24	2948.29	3126.75	3279.13	2974.37	3208.02	3375.15	3040.88	3822.85	3969.24	3676.46	4046.36	4209.24	3883.48	3749.42	3903.78	3595.07	3950.85	4113.05	3788.66	1341.37	1397.73	1285.02	1403.84	1467.68	1340	1376.54	1434.62	1318.47	1441.14	1504.96	1377.33	2182.36
647	5921.2	6130.32	5712.08	6280.52	6538.58	6022.46	5911.56	6126.39	5696.73	6236.04	6482.41	5989.67	3057.56	3233.55	2881.58	3142.96	3336.98	2948.94	3127.14	3279.51	2974.77	3208.41	3375.58	3041.25	3823.56	3970.06	3677.05	4047.27	4210.28	3884.26	3749.89	3904.39	3595.38	3951.46	4113.81	3789.11	1341.61	1397.99	1285.24	1404.11	1467.99	1340.23	1376.79	1434.89	1318.69	1441.41	1505.26	1377.55	2182.77
648	5921.94	6131.12	5712.77	6281.3	6539.48	6023.12	5912.31	6127.2	5697.42	6236.76	6483.25	5990.27	3058.19	3234.16	2882.22	3143.66	3337.71	2949.6	3127.53	3279.9	2975.16	3208.81	3376.01	3041.61	3824.26	3970.88	3677.64	4048.18	4211.33	3885.04	3750.34	3905	3595.69	3952.06	4114.57	3789.56	1341.85	1398.24	1285.46	1404.37	1468.29	1340.46	1377.03	1435.15	1318.91	1441.67	1505.56	1377.78	2183.18
649	5922.68	6131.9	5713.46	6282.08	6540.37	6023.79	5913.07	6128.01	5698.13	6237.48	6484.09	5990.88	3058.83	3234.79	2882.87	3144.36	3338.45	2950.27	3127.92	3280.28	2975.56	3209.21	3376.44	3041.97	3824.96	3971.69	3678.23	4049.09	4212.36	3885.82	3750.79	3905.6	3595.99	3952.66	4115.32	3790.01	1342.09	1398.5	1285.68	1404.64	1468.59	1340.69	1377.27	1435.41	1319.14	1441.93	1505.86	1378	2183.59
650	5923.42	6132.68	5714.17	6282.86	6541.26	6024.46	5913.82	6128.8	5698.84	6238.2	6484.91	5991.48	3059.47	3235.41	2883.52	3145.07	3339.2	2950.93	3128.31	3280.67	2975.96	3209.61	3376.88	3042.34	3825.66	3972.51	3678.81	4050	4213.4	3886.59	3751.24	3906.2	3596.29	3953.26	4116.07	3790.45	1342.33	1398.75	1285.91	1404.91	1468.89	1340.92	1377.52	1435.66	1319.37	1442.19	1506.15	1378.23	2183.99
651	5924.16	6133.45	5714.88	6283.64	6542.13	6025.14	5914.56	6129.58	5699.55	6238.91	6485.72	5992.1	3060.11	3236.04	2884.17	3145.77	3339.95	2951.6	3128.71	3281.05	2976.36	3210.01	3377.31	3042.71	3826.35	3973.32	3679.39	4050.9	4214.43	3887.36	3751.69	3906.8	3596.58	3953.85	4116.81	3790.89	1342.57	1399	1286.14	1405.17	1469.18	1341.16	1377.75	1435.91	1319.6	1442.45	1506.43	1378.46	2184.4
652	5924.9	6134.21	5715.6	6284.41	6543	6025.83	5915.31	6130.34	5700.27	6239.62	6486.52	5992.71	3060.75	3236.68	2884.83	3146.49	3340.7	2952.28	3129.1	3281.44	2976.76	3210.41	3377.75	3043.08	3827.05	3974.13	3679.96	4051.8	4215.46	3888.13	3752.13	3907.4	3596.87	3954.44	4117.56	3791.32	1342.81	1399.24	1286.37	1405.44	1469.47	1341.4	1377.99	1436.16	1319.83	1442.7	1506.72	1378.69	2184.8
653	5925.64	6134.96	5716.32	6285.19	6543.86	6026.53	5916.04	6131.09	5701	6240.32	6487.31	5993.33	3061.4	3237.32	2885.49	3147.2	3341.45	2952.95	3129.5	3281.84	2977.17	3210.82	3378.19	3043.45	3827.73	3974.93	3680.53	4052.69	4216.49	3888.89	3752.57	3907.99	3597.15	3955.03	4118.3	3791.75	1343.05	1399.49	1286.6	1405.7	1469.76	1341.64	1378.23	1436.4	1320.06	1442.96	1506.99	1378.92	2185.21
654	5926.38	6135.7	5717.06	6285.97	6544.71	6027.23	5916.78	6131.83	5701.73	6241.02	6488.08	5993.96	3062.06	3237.96	2886.15	3147.92	3342.21	2953.63	3129.9	3282.23	2977.57	3211.22	3378.63	3043.82	3828.42	3975.73	3681.1	4053.58	4217.51	3889.65	3753.01	3908.58	3597.43	3955.61	4119.04	3792.18	1343.28	1399.73	1286.84	1405.97	1470.05	1341.89	1378.46	1436.63	1320.29	1443.21	1507.26	1379.15	2185.61
655	5927.12	6136.43	5717.8	6286.75	6545.55	6027.94	5917.51	6132.55	5702.46	6241.71	6488.84	5994.59	3062.71	3238.61	2886.81	3148.65	3342.98	2954.31	3130.3	3282.63	2977.97	3211.63	3379.08	3044.19	3829.1	3976.53	3681.66	4054.47	4218.53	3890.4	3753.44	3909.17	3597.7	3956.18	4119.77	3792.6	1343.52	1399.97	1287.08	1406.24	1470.34	1342.14	1378.69	1436.86	1320.53	1443.46	1507.53	1379.38	2186.01
656	5927.86	6137.16	5718.55	6287.52	6546.38	6028.66	5918.23	6133.26	5703.21	6242.41	6489.59	5995.23	3063.37	3239.27	2887.48	3149.37	3343.75	2955	3130.7	3283.03	2978.38	3212.04	3379.52	3044.56	3829.78	3977.33	3682.22	4055.35	4219.55	3891.15	3753.86	3909.76	3597.97	3956.76	4120.5	3793.01	1343.76	1400.2	1287.32	1406.5	1470.62	1342.39	1378.93	1437.09	1320.76	1443.71	1507.8	1379.62	2186.41
657	5928.59	6137.88	5719.31	6288.3	6547.21	6029.39	5918.96	6133.96	5703.95	6243.09	6490.32	5995.87	3064.04	3239.92	2888.15	3150.1	3344.52	2955.69	3131.11	3283.43	2978.78	3212.45	3379.97	3044.94	3830.45	3978.13	3682.77	4056.23	4220.57	3891.9	3754.29	3910.34	3598.23	3957.33	4121.23	3793.43	1344	1400.44	1287.57	1406.77	1470.9	1342.64	1379.16	1437.31	1321	1443.96	1508.06	1379.85	2186.81
658	5929.33	6138.59	5720.07	6289.07	6548.03	6030.12	5919.67	6134.65	5704.7	6243.78	6491.05	5996.51	3064.7	3240.59	2888.82	3150.84	3345.3	2956.38	3131.51	3283.83	2979.19	3212.86	3380.42	3045.31	3831.12	3978.92	3683.32	4057.11	4221.58	3892.64	3754.71	3910.92	3598.5	3957.9	4121.96	3793.83	1344.24	1400.67	1287.81	1407.04	1471.18	1342.89	1379.38	1437.53	1321.24	1444.2	1508.32	1380.09	2187.21
659	5930.07	6139.29	5720.84	6289.85	6548.84	6030.86	5920.39	6135.32	5705.46	6244.46	6491.76	5997.16	3065.38	3241.26	2889.5	3151.58	3346.08	2957.07	3131.92	3284.24	2979.6	3213.28	3380.87	3045.69	3831.79	3979.71	3683.87	4057.98	4222.59	3893.38	3755.13	3911.5	3598.75	3958.46	4122.68	3794.24	1344.48	1400.9	1288.06	1407.3	1471.46	1343.15	1379.61	1437.74	1321.48	1444.45	1508.57	1380.32	2187.6
660	5930.8	6139.99	5721.62	6290.63	6549.64	6031.61	5921.1	6135.98	5706.22	6245.13	6492.46	5997.81	3066.05	3241.93	2890.17	3152.32	3346.87	2957.77	3132.32	3284.65	2980	3213.69	3381.33	3046.06	3832.45	3980.49	3684.41	4058.85	4223.59	3894.11	3755.54	3912.08	3599	3959.02	4123.4	3794.64	1344.72	1401.12	1288.32	1407.57	1471.73	1343.41	1379.83	1437.95	1321.72	1444.69	1508.82	1380.56	2188
661	5931.54	6140.68	5722.4	6291.4	6550.44	6032.36	5921.81	6136.63	5706.98	6245.81	6493.15	5998.46	3066.73	3242.6	2890.85	3153.06	3347.66	2958.47	3132.73	3285.06	2980.41	3214.11	3381.78	3046.44	3833.11	3981.28	3684.95	4059.72	4224.6	3894.84	3755.95	3912.65	3599.25	3959.58	4124.12	3795.03	1344.96	1401.35	1288.57	1407.84	1472	1343.67	1380.06	1438.15	1321.96	1444.93	1509.06	1380.8	2188.39
662	5932.28	6141.36	5723.2	6292.18	6551.23	6033.12	5922.51	6137.27	5707.75	6246.48	6493.83	5999.12	3067.41	3243.29	2891.53	3153.81	3348.45	2959.17	3133.14	3285.47	2980.82	3214.53	3382.24	3046.81	3833.77	3982.06	3685.48	4060.58	4225.6	3895.57	3756.36	3913.22	3599.49	3960.13	4124.84	3795.43	1345.2	1401.57	1288.82	1408.1	1472.28	1343.93	1380.28	1438.35	1322.2	1445.17	1509.3	1381.04	2188.79
663	5933.01	6142.03	5723.99	6292.95	6552.02	6033.89	5923.21	6137.9	5708.53	6247.14	6494.5	5999.78	3068.09	3243.97	2892.21	3154.56	3349.25	2959.88	3133.56	3285.89	2981.23	3214.95	3382.7	3047.19	3834.43	3982.84	3686.01	4061.45	4226.6	3896.29	3756.76	3913.79	3599.73	3960.68	4125.55	3795.81	1345.44	1401.79	1289.08	1408.37	1472.54	1344.19	1380.5	1438.55	1322.45	1445.41	1509.54	1381.28	2189.18
664	5933.75	6142.7	5724.8	6293.72	6552.79	6034.66	5923.91	6138.51	5709.3	6247.8	6495.16	6000.44	3068.78	3244.67	2892.9	3155.32	3350.06	2960.58	3133.97	3286.31	2981.63	3215.37	3383.17	3047.57	3835.08	3983.61	3686.54	4062.3	4227.59	3897.01	3757.16	3914.36	3599.97	3961.23	4126.26	3796.2	1345.68	1402.01	1289.34	1408.64	1472.81	1344.46	1380.72	1438.74	1322.69	1445.65	1509.77	1381.52	2189.57
665	5934.48	6143.36	5725.6	6294.5	6553.56	6035.43	5924.6	6139.12	5710.08	6248.46	6495.81	6001.11	3069.47	3245.36	2893.58	3156.08	3350.86	2961.29	3134.38	3286.73	2982.04	3215.79	3383.63	3047.95	3835.72	3984.39	3687.06	4063.16	4228.59	3897.73	3757.56	3914.92	3600.2	3961.77	4126.96	3796.58	1345.92	1402.23	1289.61	1408.9	1473.08	1344.73	1380.93	1438.93	1322.94	1445.88	1510.01	1381.76	2189.96
666	5935.22	6144.02	5726.42	6295.27	6554.33	6036.21	5925.29	6139.71	5710.87	6249.11	6496.45	6001.78	3070.17	3246.07	2894.27	3156.84	3351.68	2962	3134.8	3287.15	2982.45	3216.21	3384.1	3048.33	3836.37	3985.16	3687.58	4064.01	4229.58	3898.44	3757.95	3915.48	3600.42	3962.31	4127.67	3796.95	1346.16	1402.44	1289.87	1409.17	1473.34	1345	1381.15	1439.12	1323.18	1446.11	1510.23	1382	2190.35
667	5935.95	6144.67	5727.24	6296.05	6555.09	6037	5925.97	6140.3	5711.65	6249.77	6497.08	6002.45	3070.87	3246.77	2894.96	3157.6	3352.5	2962.71	3135.22	3287.58	2982.86	3216.64	3384.57	3048.71	3837.01	3985.93	3688.09	4064.86	4230.57	3899.15	3758.34	3916.04	3600.64	3962.85	4128.37	3797.32	1346.4	1402.65	1290.14	1409.44	1473.6	1345.27	1381.36	1439.3	1323.43	1446.35	1510.46	1382.24	2190.74
668	5936.69	6145.31	5728.06	6296.82	6555.84	6037.79	5926.66	6140.87	5712.44	6250.41	6497.7	6003.12	3071.57	3247.49	2895.65	3158.37	3353.32	2963.43	3135.64	3288.01	2983.26	3217.07	3385.05	3049.09	3837.65	3986.7	3688.6	4065.7	4231.55	3899.85	3758.73	3916.6	3600.86	3963.38	4129.07	3797.69	1346.63	1402.87	1290.4	1409.7	1473.86	1345.54	1381.58	1439.48	1323.68	1446.58	1510.68	1382.48	2191.13
669	5937.42	6145.95	5728.89	6297.59	6556.59	6038.59	5927.33	6141.44	5713.23	6251.06	6498.32	6003.8	3072.27	3248.21	2896.34	3159.15	3354.15	2964.14	3136.06	3288.45	2983.67	3217.49	3385.52	3049.46	3838.29	3987.46	3689.11	4066.54	4232.54	3900.55	3759.11	3917.15	3601.07	3963.91	4129.77	3798.05	1346.87	1403.08	1290.67	1409.97	1474.12	1345.82	1381.79	1439.65	1323.92	1446.81	1510.89	1382.72	2191.51
670	5938.16	6146.58	5729.73	6298.36	6557.34	6039.39	5928.01	6141.99	5714.03	6251.7	6498.92	6004.47	3072.98	3248.93	2897.04	3159.92	3354.98	2964.86	3136.48	3288.88	2984.08	3217.92	3386	3049.84	3838.92	3988.22	3689.61	4067.38	4233.52	3901.25	3759.49	3917.7	3601.28	3964.44	4130.46	3798.41	1347.11	1403.28	1290.94	1410.24	1474.38	1346.1	1382	1439.82	1324.17	1447.03	1511.11	1382.96	2191.9
671	5938.89	6147.21	5730.57	6299.14	6558.08	6040.2	5928.68	6142.54	5714.82	6252.33	6499.51	6005.15	3073.69	3249.66	2897.73	3160.7	3355.82	2965.58	3136.9	3289.32	2984.48	3218.35	3386.48	3050.22	3839.55	3988.98	3690.11	4068.22	4234.49	3901.95	3759.87	3918.25	3601.49	3964.96	4131.15	3798.77	1347.35	1403.49	1291.22	1410.51	1474.64	1346.37	1382.21	1439.99	1324.42	1447.26	1511.32	1383.2	2192.28
672	5939.62	6147.83	5731.41	6299.91	6558.81	6041.01	5929.35	6143.07	5715.62	6252.97	6500.1	6005.83	3074.41	3250.39	2898.42	3161.48	3356.66	2966.3	3137.33	3289.77	2984.89	3218.78	3386.97	3050.6	3840.17	3989.74	3690.61	4069.05	4235.47	3902.64	3760.24	3918.8	3601.69	3965.48	4131.84	3799.12	1347.59	1403.7	1291.49	1410.77	1474.89	1346.65	1382.41	1440.15	1324.67	1447.49	1511.53	1383.45	2192.67
673	5940.36	6148.45	5732.26	6300.68	6559.54	6041.82	5930.01	6143.6	5716.42	6253.6	6500.68	6006.51	3075.13	3251.13	2899.12	3162.27	3357.51	2967.02	3137.75	3290.21	2985.29	3219.22	3387.45	3050.98	3840.8	3990.5	3691.1	4069.88	4236.44	3903.32	3760.61	3919.35	3601.88	3966	4132.53	3799.47	1347.83	1403.9	1291.77	1411.04	1475.15	1346.93	1382.62	1440.32	1324.92	1447.71	1511.73	1383.69	2193.05
674	5941.09	6149.07	5733.11	6301.45	6560.27	6042.64	5930.67	6144.12	5717.22	6254.22	6501.25	6007.19	3075.85	3251.88	2899.82	3163.05	3358.36	2967.74	3138.18	3290.66	2985.7	3219.65	3387.94	3051.36	3841.42	3991.25	3691.59	4070.71	4237.41	3904.01	3760.98	3919.89	3602.08	3966.51	4133.21	3799.81	1348.07	1404.1	1292.05	1411.31	1475.4	1347.22	1382.82	1440.47	1325.17	1447.93	1511.93	1383.93	2193.43
675	5941.82	6149.68	5733.97	6302.22	6560.99	6043.46	5931.33	6144.64	5718.02	6254.84	6501.82	6007.87	3076.57	3252.63	2900.51	3163.85	3359.22	2968.47	3138.61	3291.12	2986.1	3220.09	3388.44	3051.74	3842.04	3992	3692.07	4071.53	4238.38	3904.69	3761.35	3920.43	3602.26	3967.02	4133.89	3800.16	1348.31	1404.3	1292.32	1411.57	1475.65	1347.5	1383.02	1440.63	1325.42	1448.15	1512.13	1384.17	2193.81
676	5942.55	6150.28	5734.82	6302.99	6561.71	6044.28	5931.98	6145.14	5718.83	6255.46	6502.37	6008.55	3077.3	3253.39	2901.21	3164.64	3360.09	2969.19	3139.04	3291.57	2986.5	3220.52	3388.93	3052.11	3842.65	3992.75	3692.55	4072.36	4239.35	3905.36	3761.71	3920.97	3602.45	3967.53	4134.57	3800.49	1348.55	1404.5	1292.6	1411.84	1475.9	1347.78	1383.22	1440.78	1325.67	1448.37	1512.33	1384.41	2194.19
677	5943.29	6150.89	5735.69	6303.76	6562.42	6045.1	5932.63	6145.64	5719.63	6256.08	6502.93	6009.23	3078.03	3254.15	2901.91	3165.44	3360.96	2969.92	3139.47	3292.03	2986.9	3220.96	3389.43	3052.49	3843.26	3993.5	3693.03	4073.17	4240.31	3906.04	3762.07	3921.51	3602.63	3968.04	4135.25	3800.83	1348.79	1404.7	1292.88	1412.11	1476.15	1348.07	1383.42	1440.93	1325.92	1448.59	1512.52	1384.66	2194.57
678	5944.02	6151.48	5736.55	6304.53	6563.14	6045.93	5933.28	6146.13	5720.43	6256.69	6503.47	6009.91	3078.76	3254.92	2902.61	3166.24	3361.83	2970.65	3139.9	3292.5	2987.31	3221.4	3389.94	3052.87	3843.87	3994.24	3693.5	4073.99	4241.27	3906.7	3762.42	3922.04	3602.8	3968.54	4135.92	3801.15	1349.03	1404.9	1293.17	1412.38	1476.4	1348.35	1383.62	1441.08	1326.17	1448.81	1512.72	1384.9	2194.95
679	5944.75	6152.08	5737.42	6305.3	6563.85	6046.76	5933.93	6146.62	5721.24	6257.3	6504.01	6010.59	3079.5	3255.7	2903.3	3167.04	3362.71	2971.37	3140.33	3292.96	2987.7	3221.84	3390.44	3053.25	3844.48	3994.99	3693.97	4074.8	4242.23	3907.37	3762.78	3922.58	3602.97	3969.04	4136.6	3801.48	1349.27	1405.1	1293.45	1412.64	1476.65	1348.64	1383.82	1441.23	1326.41	1449.02	1512.91	1385.14	2195.32
680	5945.48	6152.68	5738.28	6306.07	6564.56	6047.59	5934.57	6147.1	5722.04	6257.91	6504.54	6011.27	3080.24	3256.48	2904	3167.85	3363.59	2972.1	3140.77	3293.44	2988.1	3222.29	3390.95	3053.62	3845.08	3995.73	3694.44	4075.61	4243.19	3908.03	3763.13	3923.11	3603.14	3969.53	4137.27	3801.8	1349.51	1405.29	1293.73	1412.91	1476.89	1348.93	1384.02	1441.37	1326.66	1449.24	1513.09	1385.38	2195.7
681	5946.21	6153.27	5739.15	6306.84	6565.26	6048.43	5935.2	6147.57	5722.84	6258.51	6505.07	6011.95	3080.98	3257.27	2904.7	3168.66	3364.48	2972.83	3141.21	3293.91	2988.5	3222.73	3391.46	3054	3845.68	3996.46	3694.9	4076.42	4244.15	3908.69	3763.47	3923.64	3603.31	3970.03	4137.94	3802.12	1349.75	1405.49	1294.02	1413.18	1477.14	1349.22	1384.21	1441.51	1326.91	1449.45	1513.28	1385.62	2196.08
682	5946.94	6153.86	5740.03	6307.61	6565.97	6049.26	5935.84	6148.04	5723.64	6259.11	6505.6	6012.63	3081.73	3258.06	2905.4	3169.47	3365.38	2973.56	3141.64	3294.39	2988.9	3223.17	3391.98	3054.37	3846.28	3997.2	3695.36	4077.22	4245.1	3909.35	3763.82	3924.17	3603.47	3970.52	4138.6	3802.43	1349.99	1405.69	1294.3	1413.45	1477.39	1349.51	1384.4	1441.65	1327.16	1449.66	1513.46	1385.86	2196.45
683	5947.67	6154.44	5740.9	6308.38	6566.67	6050.1	5936.47	6148.5	5724.44	6259.71	6506.12	6013.3	3082.48	3258.86	2906.1	3170.29	3366.28	2974.29	3142.08	3294.87	2989.29	3223.62	3392.5	3054.74	3846.88	3997.94	3695.81	4078.02	4246.05	3910	3764.16	3924.69	3603.62	3971	4139.26	3802.74	1350.24	1405.88	1294.59	1413.71	1477.63	1349.8	1384.59	1441.78	1327.41	1449.87	1513.64	1386.09	2196.82
684	5948.4	6155.03	5741.77	6309.15	6567.37	6050.93	5937.1	6148.96	5725.24	6260.3	6506.63	6013.97	3083.23	3259.66	2906.79	3171.11	3367.19	2975.02	3142.52	3295.36	2989.68	3224.07	3393.02	3055.12	3847.47	3998.67	3696.27	4078.82	4247	3910.65	3764.49	3925.22	3603.77	3971.49	4139.93	3803.05	1350.48	1406.07	1294.88	1413.98	1477.88	1350.09	1384.79	1441.92	1327.65	1450.08	1513.82	1386.33	2197.19
685	5949.13	6155.61	5742.65	6309.92	6568.07	6051.77	5937.72	6149.41	5726.04	6260.89	6507.14	6014.64	3083.98	3260.48	2907.49	3171.93	3368.1	2975.75	3142.96	3295.85	2990.08	3224.52	3393.54	3055.49	3848.06	3999.4	3696.72	4079.62	4247.94	3911.29	3764.83	3925.74	3603.92	3971.97	4140.59	3803.36	1350.72	1406.27	1295.16	1414.25	1478.12	1350.38	1384.97	1442.05	1327.9	1450.29	1514	1386.57	2197.57
686	5949.86	6156.2	5743.52	6310.69	6568.77	6052.6	5938.35	6149.86	5726.83	6261.48	6507.65	6015.31	3084.74	3261.3	2908.19	3172.75	3369.02	2976.48	3143.4	3296.34	2990.47	3224.96	3394.07	3055.86	3848.64	4000.13	3697.16	4080.41	4248.89	3911.94	3765.16	3926.26	3604.06	3972.45	4141.24	3803.65	1350.96	1406.46	1295.45	1414.52	1478.37	1350.67	1385.16	1442.18	1328.14	1450.49	1514.18	1386.8	2197.94
687	5950.59	6156.78	5744.4	6311.46	6569.47	6053.44	5938.96	6150.31	5727.62	6262.06	6508.15	6015.97	3085.5	3262.12	2908.89	3173.58	3369.94	2977.21	3143.85	3296.84	2990.86	3225.42	3394.6	3056.23	3849.23	4000.85	3697.6	4081.2	4249.83	3912.58	3765.49	3926.78	3604.2	3972.92	4141.9	3803.95	1351.2	1406.65	1295.74	1414.79	1478.61	1350.96	1385.35	1442.31	1328.39	1450.7	1514.35	1387.04	2198.31
688	5951.32	6157.37	5745.27	6312.22	6570.17	6054.27	5939.58	6150.75	5728.41	6262.64	6508.66	6016.63	3086.27	3262.95	2909.58	3174.41	3370.87	2977.95	3144.29	3297.34	2991.24	3225.87	3395.14	3056.59	3849.81	4001.58	3698.04	4081.99	4250.77	3913.21	3765.82	3927.29	3604.34	3973.4	4142.55	3804.24	1351.44	1406.85	1296.03	1415.05	1478.86	1351.25	1385.53	1442.44	1328.63	1450.9	1514.53	1387.27	2198.67
689	5952.05	6157.95	5746.15	6312.99	6570.87	6055.11	5940.19	6151.19	5729.19	6263.22	6509.16	6017.29	3087.03	3263.79	2910.28	3175.24	3371.81	2978.68	3144.74	3297.85	2991.63	3226.32	3395.68	3056.96	3850.39	4002.3	3698.47	4082.77	4251.71	3913.84	3766.14	3927.81	3604.47	3973.87	4143.2	3804.53	1351.68	1407.04	1296.31	1415.32	1479.1	1351.54	1385.72	1442.56	1328.87	1451.1	1514.7	1387.5	2199.04
690	5952.78	6158.53	5747.02	6313.76	6571.58	6055.94	5940.8	6151.63	5729.97	6263.8	6509.65	6017.94	3087.8	3264.63	2910.97	3176.08	3372.75	2979.41	3145.18	3298.36	2992.01	3226.77	3396.22	3057.33	3850.96	4003.02	3698.9	4083.56	4252.64	3914.47	3766.46	3928.32	3604.6	3974.33	4143.85	3804.82	1351.92	1407.23	1296.6	1415.59	1479.35	1351.83	1385.9	1442.69	1329.11	1451.3	1514.87	1387.73	2199.41
691	5953.51	6159.12	5747.9	6314.53	6572.28	6056.77	5941.41	6152.07	5730.75	6264.37	6510.15	6018.59	3088.57	3265.48	2911.66	3176.92	3373.7	2980.14	3145.63	3298.87	2992.39	3227.23	3396.77	3057.69	3851.54	4003.74	3699.33	4084.34	4253.57	3915.1	3766.78	3928.83	3604.73	3974.8	4144.5	3805.1	1352.16	1407.43	1296.89	1415.86	1479.59	1352.12	1386.08	1442.81	1329.35	1451.5	1515.04	1387.96	2199.78
692	5954.23	6159.7	5748.77	6315.29	6572.98	6057.6	5942.01	6152.5	5731.52	6264.94	6510.65	6019.23	3089.35	3266.34	2912.35	3177.76	3374.65	2980.87	3146.08	3299.39	2992.77	3227.69	3397.32	3058.05	3852.11	4004.46	3699.76	4085.11	4254.51	3915.72	3767.09	3929.34	3604.85	3975.26	4145.14	3805.38	1352.4	1407.62	1297.18	1416.13	1479.84	1352.42	1386.26	1442.94	1329.59	1451.7	1515.21	1388.19	2200.14
693	5954.96	6160.29	5749.64	6316.06	6573.69	6058.43	5942.61	6152.93	5732.29	6265.5	6511.14	6019.87	3090.12	3267.21	2913.04	3178.6	3375.61	2981.6	3146.53	3299.92	2993.15	3228.14	3397.87	3058.41	3852.68	4005.18	3700.18	4085.89	4255.44	3916.34	3767.41	3929.85	3604.97	3975.72	4145.79	3805.65	1352.64	1407.82	1297.46	1416.39	1480.08	1352.71	1386.44	1443.06	1329.82	1451.9	1515.38	1388.42	2200.51
694	5955.69	6160.88	5750.5	6316.83	6574.4	6059.25	5943.21	6153.37	5733.05	6266.07	6511.64	6020.5	3090.9	3268.08	2913.73	3179.45	3376.58	2982.33	3146.98	3300.44	2993.52	3228.6	3398.43	3058.77	3853.24	4005.89	3700.6	4086.66	4256.36	3916.96	3767.72	3930.35	3605.08	3976.18	4146.43	3805.93	1352.88	1408.01	1297.75	1416.66	1480.33	1353	1386.62	1443.18	1330.05	1452.09	1515.55	1388.64	2200.87
695	5956.42	6161.47	5751.37	6317.59	6575.11	6060.07	5943.81	6153.8	5733.81	6266.63	6512.13	6021.13	3091.69	3268.95	2914.42	3180.3	3377.55	2983.05	3147.44	3300.98	2993.9	3229.06	3398.99	3059.13	3853.81	4006.6	3701.01	4087.43	4257.29	3917.57	3768.02	3930.86	3605.19	3976.63	4147.07	3806.19	1353.12	1408.21	1298.04	1416.93	1480.58	1353.28	1386.8	1443.3	1330.29	1452.29	1515.72	1388.86	2201.23
696	5957.15	6162.06	5752.23	6318.36	6575.82	6060.89	5944.4	6154.23	5734.56	6267.18	6512.62	6021.75	3092.47	3269.84	2915.11	3181.15	3378.52	2983.78	3147.89	3301.51	2994.27	3229.52	3399.56	3059.49	3854.37	4007.31	3701.42	4088.2	4258.21	3918.18	3768.33	3931.36	3605.3	3977.08	4147.7	3806.46	1353.36	1408.4	1298.32	1417.2	1480.82	1353.57	1386.97	1443.42	1330.52	1452.48	1515.88	1389.08	2201.59
697	5957.87	6162.66	5753.09	6319.12	6576.54	6061.71	5944.99	6154.67	5735.31	6267.74	6513.12	6022.36	3093.26	3270.73	2915.79	3182.01	3379.51	2984.51	3148.34	3302.05	2994.64	3229.99	3400.13	3059.84	3854.93	4008.02	3701.83	4088.96	4259.14	3918.79	3768.63	3931.86	3605.4	3977.53	4148.34	3806.72	1353.6	1408.6	1298.61	1417.47	1481.07	1353.86	1387.15	1443.54	1330.75	1452.67	1516.05	1389.3	2201.95
698	5958.6	6163.26	5753.94	6319.89	6577.26	6062.52	5945.57	6155.1	5736.05	6268.29	6513.62	6022.97	3094.05	3271.63	2916.47	3182.87	3380.5	2985.23	3148.8	3302.6	2995	3230.45	3400.7	3060.19	3855.48	4008.73	3702.23	4089.73	4260.06	3919.39	3768.93	3932.36	3605.5	3977.98	4148.97	3806.98	1353.85	1408.8	1298.89	1417.73	1481.32	1354.15	1387.32	1443.67	1330.97	1452.87	1516.22	1389.52	2202.31
699	5959.33	6163.86	5754.79	6320.65	6577.99	6063.32	5946.16	6155.54	5736.78	6268.84	6514.12	6023.56	3094.84	3272.53	2917.16	3183.73	3381.49	2985.96	3149.26	3303.15	2995.36	3230.91	3401.28	3060.55	3856.04	4009.44	3702.63	4090.49	4260.98	3920	3769.23	3932.86	3605.59	3978.42	4149.6	3807.23	1354.09	1409	1299.17	1418	1481.57	1354.44	1387.49	1443.79	1331.19	1453.06	1516.38	1389.73	2202.67
700	5960.05	6164.47	5755.64	6321.42	6578.72	6064.12	5946.74	6155.97	5737.5	6269.39	6514.62	6024.16	3095.64	3273.45	2917.83	3184.59	3382.5	2986.68	3149.71	3303.7	2995.73	3231.38	3401.86	3060.89	3856.59	4010.14	3703.03	4091.24	4261.89	3920.59	3769.52	3933.36	3605.69	3978.86	4150.24	3807.49	1354.33	1409.2	1299.46	1418.27	1481.82	1354.72	1387.66	1443.91	1331.41	1453.25	1516.55	1389.94	2203.03
701	5960.78	6165.08	5756.48	6322.18	6579.45	6064.92	5947.32	6156.41	5738.22	6269.93	6515.12	6024.74	3096.44	3274.37	2918.51	3185.45	3383.5	2987.4	3150.17	3304.26	2996.08	3231.85	3402.45	3061.24	3857.14	4010.84	3703.43	4092	4262.81	3921.19	3769.81	3933.86	3605.77	3979.3	4150.86	3807.73	1354.57	1409.4	1299.74	1418.54	1482.08	1355	1387.83	1444.03	1331.63	1453.43	1516.72	1390.15	2203.39
702	5961.5	6165.69	5757.32	6322.95	6580.19	6065.71	5947.89	6156.86	5738.92	6270.47	6515.62	6025.32	3097.24	3275.29	2919.19	3186.32	3384.52	2988.13	3150.63	3304.83	2996.44	3232.31	3403.04	3061.59	3857.68	4011.54	3703.82	4092.75	4263.72	3921.78	3770.1	3934.35	3605.86	3979.73	4151.49	3807.98	1354.81	1409.6	1300.01	1418.81	1482.33	1355.29	1388	1444.15	1331.85	1453.62	1516.88	1390.36	2203.75
703	5962.23	6166.31	5758.15	6323.71	6580.93	6066.49	5948.46	6157.3	5739.62	6271.01	6516.13	6025.88	3098.04	3276.23	2919.86	3187.19	3385.54	2988.84	3151.1	3305.4	2996.79	3232.78	3403.63	3061.93	3858.23	4012.24	3704.21	4093.5	4264.63	3922.37	3770.39	3934.84	3605.94	3980.17	4152.12	3808.22	1355.05	1409.81	1300.29	1419.08	1482.59	1355.57	1388.17	1444.27	1332.06	1453.81	1517.05	1390.56	2204.11
704	5962.96	6166.94	5758.97	6324.48	6581.68	6067.27	5949.03	6157.75	5740.31	6271.54	6516.65	6026.44	3098.85	3277.17	2920.53	3188.07	3386.57	2989.56	3151.56	3305.97	2997.14	3233.25	3404.23	3062.27	3858.77	4012.94	3704.59	4094.25	4265.54	3922.96	3770.68	3935.33	3606.02	3980.6	4152.74	3808.46	1355.29	1410.01	1300.57	1419.35	1482.84	1355.85	1388.33	1444.39	1332.27	1453.99	1517.22	1390.76	2204.46
705	5963.68	6167.57	5759.79	6325.24	6582.44	6068.04	5949.6	6158.21	5740.99	6272.08	6517.16	6026.99	3099.66	3278.12	2921.2	3188.94	3387.6	2990.28	3152.02	3306.55	2997.49	3233.72	3404.83	3062.61	3859.31	4013.64	3704.98	4095	4266.45	3923.54	3770.96	3935.82	3606.09	3981.03	4153.36	3808.7	1355.53	1410.22	1300.84	1419.61	1483.1	1356.13	1388.5	1444.52	1332.48	1454.17	1517.39	1390.96	2204.82
706	5964.41	6168.21	5760.61	6326.01	6583.2	6068.81	5950.17	6158.67	5741.66	6272.61	6517.68	6027.53	3100.47	3279.07	2921.87	3189.82	3388.64	2991	3152.48	3307.13	2997.83	3234.19	3405.44	3062.95	3859.84	4014.33	3705.35	4095.74	4267.36	3924.12	3771.24	3936.31	3606.16	3981.45	4153.98	3808.93	1355.77	1410.43	1301.12	1419.88	1483.36	1356.4	1388.66	1444.64	1332.68	1454.36	1517.56	1391.15	2205.17
707	5965.13	6168.85	5761.41	6326.77	6583.97	6069.57	5950.73	6159.13	5742.32	6273.13	6518.21	6028.06	3101.28	3280.04	2922.53	3190.7	3389.69	2991.71	3152.95	3307.72	2998.18	3234.67	3406.05	3063.28	3860.38	4015.03	3705.73	4096.48	4268.26	3924.7	3771.51	3936.8	3606.23	3981.88	4154.6	3809.16	1356.02	1410.64	1301.39	1420.15	1483.62	1356.68	1388.83	1444.77	1332.88	1454.54	1517.73	1391.35	2205.52
708	5965.86	6169.5	5762.21	6327.53	6584.75	6070.32	5951.29	6159.6	5742.97	6273.66	6518.74	6028.58	3102.1	3281.01	2923.19	3191.58	3390.74	2992.42	3153.42	3308.32	2998.51	3235.14	3406.67	3063.61	3860.91	4015.72	3706.1	4097.22	4269.17	3925.27	3771.79	3937.29	3606.29	3982.3	4155.22	3809.38	1356.26	1410.86	1301.66	1420.42	1483.89	1356.95	1388.99	1444.9	1333.08	1454.72	1517.9	1391.53	2205.88
709	5966.58	6170.16	5763.01	6328.3	6585.53	6071.06	5951.84	6160.07	5743.61	6274.18	6519.28	6029.09	3102.92	3281.98	2923.85	3192.47	3391.8	2993.13	3153.88	3308.92	2998.85	3235.61	3407.29	3063.94	3861.44	4016.41	3706.47	4097.96	4270.07	3925.84	3772.06	3937.77	3606.35	3982.72	4155.83	3809.6	1356.5	1411.07	1301.92	1420.69	1484.15	1357.22	1389.15	1445.03	1333.27	1454.9	1518.07	1391.72	2206.23
710	5967.31	6170.82	5763.79	6329.06	6586.32	6071.79	5952.4	6160.56	5744.24	6274.7	6519.82	6029.58	3103.74	3282.97	2924.5	3193.35	3392.87	2993.84	3154.35	3309.52	2999.18	3236.09	3407.91	3064.27	3861.97	4017.1	3706.84	4098.69	4270.97	3926.41	3772.33	3938.25	3606.41	3983.14	4156.45	3809.82	1356.74	1411.29	1302.19	1420.96	1484.42	1357.49	1389.31	1445.15	1333.46	1455.07	1518.25	1391.9	2206.58
711	5968.03	6171.49	5764.57	6329.82	6587.12	6072.52	5952.95	6161.04	5744.86	6275.22	6520.37	6030.07	3104.56	3283.96	2925.16	3194.24	3393.94	2994.55	3154.82	3310.13	2999.51	3236.57	3408.54	3064.59	3862.5	4017.79	3707.21	4099.42	4271.87	3926.98	3772.6	3938.74	3606.47	3983.55	4157.06	3810.04	1356.98	1411.51	1302.45	1421.23	1484.69	1357.76	1389.47	1445.29	1333.65	1455.25	1518.42	1392.08	2206.93
712	5968.75	6172.17	5765.33	6330.58	6587.93	6073.24	5953.5	6161.54	5745.46	6275.73	6520.93	6030.54	3105.38	3284.96	2925.81	3195.13	3395.02	2995.25	3155.29	3310.74	2999.84	3237.04	3409.17	3064.91	3863.02	4018.48	3707.57	4100.16	4272.77	3927.54	3772.87	3939.22	3606.52	3983.96	4157.67	3810.25	1357.22	1411.74	1302.71	1421.5	1484.96	1358.03	1389.63	1445.42	1333.83	1455.43	1518.6	1392.26	2207.28
713	5969.48	6172.86	5766.09	6331.35	6588.75	6073.94	5954.05	6162.04	5746.05	6276.25	6521.49	6031	3106.21	3285.97	2926.45	3196.03	3396.1	2995.95	3155.76	3311.36	3000.16	3237.52	3409.81	3065.23	3863.54	4019.16	3707.92	4100.88	4273.66	3928.1	3773.13	3939.7	3606.56	3984.37	4158.28	3810.46	1357.46	1411.96	1302.97	1421.76	1485.24	1358.29	1389.78	1445.56	1334.01	1455.6	1518.78	1392.43	2207.63
714	5970.2	6173.56	5766.84	6332.11	6589.58	6074.64	5954.59	6162.55	5746.63	6276.76	6522.06	6031.45	3107.04	3286.98	2927.1	3196.93	3397.2	2996.65	3156.23	3311.99	3000.48	3238	3410.45	3065.55	3864.06	4019.85	3708.28	4101.61	4274.56	3928.66	3773.39	3940.18	3606.61	3984.78	4158.89	3810.67	1357.71	1412.19	1303.22	1422.03	1485.52	1358.55	1389.94	1445.69	1334.18	1455.78	1518.96	1392.6	2207.98
715	5970.92	6174.27	5767.58	6332.87	6590.41	6075.33	5955.13	6163.07	5747.2	6277.26	6522.64	6031.89	3107.87	3288.01	2927.74	3197.82	3398.3	2997.35	3156.71	3312.62	3000.8	3238.48	3411.1	3065.86	3864.58	4020.53	3708.63	4102.33	4275.45	3929.22	3773.65	3940.65	3606.65	3985.19	4159.5	3810.88	1357.95	1412.42	1303.47	1422.3	1485.79	1358.81	1390.09	1445.83	1334.35	1455.95	1519.14	1392.76	2208.33
716	5971.65	6174.98	5768.31	6333.63	6591.26	6076.01	5955.67	6163.6	5747.75	6277.77	6523.23	6032.31	3108.71	3289.04	2928.38	3198.73	3399.4	2998.05	3157.18	3313.25	3001.11	3238.96	3411.75	3066.18	3865.1	4021.21	3708.98	4103.06	4276.34	3929.77	3773.91	3941.13	3606.69	3985.59	4160.1	3811.08	1358.19	1412.65	1303.72	1422.57	1486.08	1359.06	1390.25	1445.97	1334.52	1456.12	1519.32	1392.92	2208.67
717	5972.37	6175.71	5769.03	6334.39	6592.12	6076.67	5956.21	6164.14	5748.29	6278.27	6523.82	6032.72	3109.54	3290.07	2929.01	3199.63	3400.52	2998.74	3157.65	3313.89	3001.42	3239.44	3412.4	3066.48	3865.61	4021.89	3709.33	4103.78	4277.24	3930.32	3774.16	3941.61	3606.72	3985.99	4160.71	3811.28	1358.43	1412.89	1303.97	1422.84	1486.36	1359.32	1390.4	1446.12	1334.68	1456.29	1519.51	1393.08	2209.02
718	5973.09	6176.45	5769.74	6335.16	6592.98	6077.33	5956.75	6164.69	5748.81	6278.77	6524.43	6033.12	3110.38	3291.12	2929.64	3200.53	3401.63	2999.43	3158.13	3314.54	3001.72	3239.93	3413.06	3066.79	3866.12	4022.57	3709.67	4104.49	4278.12	3930.86	3774.42	3942.08	3606.75	3986.39	4161.31	3811.47	1358.67	1413.13	1304.21	1423.11	1486.65	1359.57	1390.55	1446.27	1334.84	1456.46	1519.7	1393.23	2209.37
719	5973.82	6177.2	5770.44	6335.92	6593.86	6077.97	5957.28	6165.24	5749.32	6279.27	6525.04	6033.5	3111.22	3292.17	2930.27	3201.44	3402.76	3000.12	3158.61	3315.19	3002.02	3240.41	3413.73	3067.09	3866.63	4023.25	3710.01	4105.21	4279.01	3931.41	3774.67	3942.55	3606.78	3986.79	4161.91	3811.66	1358.91	1413.37	1304.45	1423.38	1486.94	1359.81	1390.7	1446.42	1334.99	1456.63	1519.89	1393.38	2209.71
720	5974.54	6177.95	5771.12	6336.68	6594.75	6078.61	5957.81	6165.81	5749.81	6279.77	6525.67	6033.87	3112.06	3293.23	2930.89	3202.35	3403.89	3000.81	3159.08	3315.84	3002.32	3240.89	3414.4	3067.39	3867.14	4023.93	3710.35	4105.92	4279.9	3931.95	3774.92	3943.03	3606.8	3987.18	4162.51	3811.85	1359.15	1413.62	1304.69	1423.65	1487.24	1360.06	1390.85	1446.57	1335.13	1456.8	1520.08	1393.52	2210.06
721	5975.26	6178.72	5771.8	6337.44	6595.65	6079.23	5958.34	6166.39	5750.29	6280.26	6526.31	6034.22	3112.91	3294.3	2931.51	3203.26	3405.03	3001.49	3159.56	3316.51	3002.62	3241.38	3415.07	3067.69	3867.65	4024.6	3710.69	4106.64	4280.78	3932.49	3775.16	3943.5	3606.83	3987.58	4163.11	3812.04	1359.4	1413.87	1304.92	1423.92	1487.53	1360.3	1391	1446.73	1335.28	1456.97	1520.28	1393.66	2210.4
722	5975.98	6179.5	5772.46	6338.2	6596.56	6079.84	5958.87	6166.98	5750.75	6280.75	6526.95	6034.56	3113.75	3295.38	2932.13	3204.18	3406.18	3002.17	3160.04	3317.17	3002.91	3241.87	3415.75	3067.98	3868.15	4025.28	3711.02	4107.35	4281.67	3933.02	3775.41	3943.97	3606.84	3987.97	4163.71	3812.23	1359.64	1414.13	1305.15	1424.18	1487.83	1360.54	1391.15	1446.88	1335.42	1457.14	1520.48	1393.79	2210.74
723	5976.71	6180.3	5773.11	6338.96	6597.49	6080.43	5959.39	6167.58	5751.2	6281.24	6527.61	6034.88	3114.6	3296.46	2932.74	3205.09	3407.33	3002.85	3160.52	3317.85	3003.19	3242.35	3416.43	3068.27	3868.65	4025.95	3711.35	4108.06	4282.55	3933.56	3775.65	3944.44	3606.86	3988.36	4164.3	3812.41	1359.88	1414.38	1305.38	1424.45	1488.14	1360.77	1391.3	1447.05	1335.55	1457.3	1520.68	1393.92	2211.09
724	5977.43	6181.1	5773.75	6339.72	6598.43	6081.02	5959.91	6168.2	5751.63	6281.73	6528.28	6035.18	3115.45	3297.55	2933.35	3206.01	3408.5	3003.52	3161	3318.52	3003.48	3242.84	3417.12	3068.56	3869.15	4026.62	3711.68	4108.76	4283.43	3934.09	3775.89	3944.91	3606.87	3988.74	4164.9	3812.59	1360.12	1414.64	1305.6	1424.72	1488.44	1361	1391.44	1447.21	1335.67	1457.47	1520.88	1394.05	2211.43
725	5978.15	6181.92	5774.38	6340.48	6599.38	6081.59	5960.43	6168.83	5752.04	6282.22	6528.96	6035.47	3116.31	3298.65	2933.96	3206.93	3409.66	3004.2	3161.48	3319.21	3003.76	3243.33	3417.82	3068.85	3869.65	4027.3	3712	4109.47	4284.31	3934.62	3776.13	3945.38	3606.88	3989.13	4165.5	3812.76	1360.36	1414.91	1305.82	1424.99	1488.75	1361.23	1391.59	1447.38	1335.79	1457.63	1521.09	1394.17	2211.77
726	5978.87	6182.75	5774.99	6341.24	6600.34	6082.14	5960.95	6169.47	5752.43	6282.7	6529.65	6035.75	3117.16	3299.76	2934.56	3207.85	3410.84	3004.86	3161.97	3319.9	3004.03	3243.82	3418.51	3069.13	3870.15	4027.97	3712.32	4110.17	4285.19	3935.14	3776.37	3945.84	3606.89	3989.51	4166.09	3812.93	1360.61	1415.18	1306.03	1425.26	1489.07	1361.45	1391.73	1447.56	1335.91	1457.79	1521.3	1394.28	2212.11
727	5979.59	6183.59	5775.59	6342	6601.32	6082.69	5961.47	6170.12	5752.81	6283.18	6530.36	6036	3118.02	3300.88	2935.16	3208.77	3412.02	3005.53	3162.45	3320.59	3004.3	3244.31	3419.22	3069.41	3870.64	4028.64	3712.64	4110.87	4286.07	3935.67	3776.6	3946.31	3606.89	3989.89	4166.68	3813.1	1360.85	1415.45	1306.24	1425.53	1489.39	1361.68	1391.88	1447.73	1336.02	1457.95	1521.52	1394.39	2212.45
728	5980.31	6184.45	5776.18	6342.76	6602.31	6083.22	5961.98	6170.79	5753.17	6283.66	6531.07	6036.24	3118.88	3302	2935.75	3209.7	3413.21	3006.19	3162.93	3321.29	3004.57	3244.8	3419.92	3069.68	3871.13	4029.31	3712.96	4111.57	4286.95	3936.19	3776.83	3946.77	3606.89	3990.27	4167.27	3813.27	1361.09	1415.73	1306.45	1425.8	1489.71	1361.89	1392.02	1447.92	1336.12	1458.12	1521.73	1394.5	2212.79
729	5981.03	6185.32	5776.75	6343.52	6603.31	6083.73	5962.49	6171.47	5753.51	6284.14	6531.8	6036.47	3119.74	3303.13	2936.34	3210.63	3414.4	3006.85	3163.42	3322	3004.84	3245.29	3420.64	3069.95	3871.62	4029.97	3713.27	4112.27	4287.82	3936.71	3777.06	3947.24	3606.89	3990.65	4167.86	3813.44	1361.33	1416.01	1306.65	1426.07	1490.03	1362.11	1392.16	1448.1	1336.23	1458.28	1521.95	1394.6	2213.13
730	5981.75	6186.21	5777.3	6344.28	6604.33	6084.23	5963	6172.17	5753.83	6284.61	6532.55	6036.67	3120.6	3304.27	2936.93	3211.56	3415.6	3007.51	3163.9	3322.71	3005.1	3245.79	3421.35	3070.22	3872.11	4030.64	3713.59	4112.96	4288.7	3937.23	3777.29	3947.7	3606.89	3991.02	4168.45	3813.6	1361.57	1416.3	1306.85	1426.34	1490.36	1362.32	1392.3	1448.29	1336.32	1458.44	1522.18	1394.69	2213.47
731	5982.48	6187.11	5777.85	6345.04	6605.36	6084.72	5963.51	6172.88	5754.14	6285.08	6533.31	6036.86	3121.46	3305.41	2937.51	3212.49	3416.81	3008.16	3164.39	3323.43	3005.35	3246.28	3422.08	3070.49	3872.6	4031.31	3713.89	4113.66	4289.57	3937.74	3777.52	3948.16	3606.88	3991.4	4169.04	3813.76	1361.82	1416.59	1307.05	1426.61	1490.69	1362.52	1392.44	1448.48	1336.41	1458.59	1522.4	1394.78	2213.81
732	5983.2	6188.02	5778.37	6345.8	6606.41	6085.19	5964.01	6173.61	5754.42	6285.55	6534.08	6037.03	3122.33	3306.57	2938.09	3213.42	3418.03	3008.81	3164.88	3324.15	3005.6	3246.77	3422.8	3070.75	3873.09	4031.97	3714.2	4114.35	4290.45	3938.25	3777.75	3948.63	3606.87	3991.77	4169.63	3813.91	1362.06	1416.88	1307.23	1426.88	1491.03	1362.72	1392.58	1448.68	1336.49	1458.75	1522.64	1394.87	2214.14
733	5983.92	6188.95	5778.88	6346.56	6607.48	6085.64	5964.52	6174.35	5754.69	6286.02	6534.87	6037.18	3123.2	3307.73	2938.66	3214.36	3419.25	3009.46	3165.36	3324.88	3005.85	3247.27	3423.54	3071	3873.57	4032.64	3714.51	4115.04	4291.32	3938.76	3777.97	3949.09	3606.85	3992.14	4170.21	3814.07	1362.3	1417.18	1307.42	1427.15	1491.37	1362.92	1392.72	1448.88	1336.56	1458.91	1522.87	1394.95	2214.48
734	5984.64	6189.89	5779.38	6347.32	6608.56	6086.08	5965.02	6175.11	5754.93	6286.49	6535.67	6037.31	3124.07	3308.9	2939.23	3215.29	3420.48	3010.11	3165.85	3325.61	3006.09	3247.77	3424.27	3071.26	3874.05	4033.3	3714.81	4115.73	4292.19	3939.27	3778.19	3949.55	3606.84	3992.51	4170.8	3814.22	1362.54	1417.48	1307.6	1427.42	1491.72	1363.11	1392.86	1449.09	1336.63	1459.07	1523.11	1395.02	2214.82
735	5985.36	6190.85	5779.86	6348.08	6609.65	6086.5	5965.52	6175.88	5755.16	6286.96	6536.48	6037.43	3124.94	3310.08	2939.8	3216.23	3421.71	3010.75	3166.34	3326.35	3006.33	3248.26	3425.01	3071.51	3874.53	4033.96	3715.11	4116.42	4293.06	3939.77	3778.41	3950.01	3606.82	3992.88	4171.38	3814.37	1362.78	1417.79	1307.78	1427.69	1492.07	1363.3	1393	1449.3	1336.69	1459.22	1523.35	1395.09	2215.15
736	5986.08	6191.83	5780.33	6348.83	6610.76	6086.91	5966.02	6176.67	5755.36	6287.42	6537.32	6037.52	3125.81	3311.26	2940.36	3217.17	3422.96	3011.38	3166.83	3327.1	3006.57	3248.76	3425.76	3071.76	3875.01	4034.62	3715.4	4117.1	4293.93	3940.27	3778.63	3950.47	3606.8	3993.24	4171.97	3814.52	1363.03	1418.1	1307.95	1427.96	1492.42	1363.49	1393.14	1449.52	1336.75	1459.38	1523.6	1395.15	2215.49
737	5986.8	6192.82	5780.77	6349.59	6611.89	6087.3	5966.51	6177.48	5755.55	6287.88	6538.16	6037.6	3126.69	3312.46	2940.91	3218.11	3424.21	3012.02	3167.32	3327.85	3006.8	3249.26	3426.51	3072	3875.49	4035.29	3715.7	4117.79	4294.8	3940.77	3778.85	3950.93	3606.77	3993.6	4172.55	3814.66	1363.27	1418.42	1308.11	1428.23	1492.78	1363.67	1393.27	1449.74	1336.8	1459.53	1523.85	1395.21	2215.82
738	5987.52	6193.82	5781.21	6350.35	6613.03	6087.67	5967.01	6178.3	5755.71	6288.34	6539.03	6037.66	3127.56	3313.66	2941.47	3219.06	3425.47	3012.65	3167.81	3328.6	3007.02	3249.76	3427.27	3072.24	3875.97	4035.95	3715.99	4118.47	4295.66	3941.27	3779.06	3951.38	3606.74	3993.97	4173.13	3814.8	1363.51	1418.75	1308.27	1428.49	1493.14	1363.85	1393.41	1449.97	1336.84	1459.68	1524.11	1395.26	2216.16
739	5988.24	6194.85	5781.62	6351.11	6614.19	6088.03	5967.5	6179.14	5755.86	6288.8	6539.9	6037.69	3128.44	3314.87	2942.01	3220	3426.73	3013.27	3168.3	3329.36	3007.25	3250.26	3428.03	3072.48	3876.44	4036.61	3716.28	4119.15	4296.53	3941.77	3779.28	3951.84	3606.71	3994.33	4173.71	3814.94	1363.75	1419.07	1308.43	1428.76	1493.51	1364.02	1393.54	1450.2	1336.88	1459.84	1524.37	1395.3	2216.49
740	5988.95	6195.89	5782.02	6351.87	6615.37	6088.37	5967.99	6180	5755.98	6289.25	6540.8	6037.71	3129.32	3316.08	2942.56	3220.95	3428	3013.89	3168.8	3330.13	3007.46	3250.76	3428.8	3072.71	3876.91	4037.27	3716.56	4119.83	4297.4	3942.26	3779.49	3952.3	3606.68	3994.69	4174.29	3815.08	1363.99	1419.41	1308.58	1429.03	1493.88	1364.18	1393.67	1450.44	1336.91	1459.99	1524.63	1395.34	2216.83
741	5989.67	6196.95	5782.4	6352.62	6616.56	6088.69	5968.48	6180.88	5756.08	6289.71	6541.71	6037.71	3130.2	3317.31	2943.09	3221.9	3429.28	3014.51	3169.29	3330.91	3007.68	3251.26	3429.57	3072.94	3877.39	4037.92	3716.85	4120.51	4298.26	3942.75	3779.7	3952.75	3606.65	3995.04	4174.87	3815.21	1364.24	1419.75	1308.73	1429.3	1494.26	1364.35	1393.81	1450.68	1336.94	1460.14	1524.9	1395.38	2217.16
742	5990.39	6198.02	5782.77	6353.38	6617.77	6089	5968.97	6181.77	5756.16	6290.16	6542.64	6037.69	3131.08	3318.54	2943.63	3222.85	3430.56	3015.13	3169.79	3331.68	3007.89	3251.76	3430.35	3073.17	3877.86	4038.58	3717.13	4121.18	4299.13	3943.24	3779.91	3953.21	3606.61	3995.4	4175.45	3815.34	1364.48	1420.09	1308.87	1429.57	1494.64	1364.51	1393.94	1450.92	1336.95	1460.29	1525.17	1395.41	2217.49
743	5991.11	6199.11	5783.11	6354.14	6619	6089.28	5969.45	6182.69	5756.22	6290.61	6543.58	6037.64	3131.97	3319.78	2944.16	3223.8	3431.85	3015.74	3170.28	3332.47	3008.09	3252.26	3431.13	3073.39	3878.33	4039.24	3717.41	4121.86	4299.99	3943.73	3780.12	3953.67	3606.57	3995.75	4176.03	3815.47	1364.72	1420.44	1309.01	1429.84	1495.03	1364.66	1394.07	1451.18	1336.96	1460.44	1525.45	1395.43	2217.82
744	5991.83	6200.22	5783.44	6354.9	6620.24	6089.55	5969.94	6183.62	5756.26	6291.06	6544.55	6037.58	3132.86	3321.03	2944.68	3224.75	3433.15	3016.35	3170.78	3333.26	3008.29	3252.76	3431.91	3073.61	3878.79	4039.89	3717.69	4122.53	4300.85	3944.21	3780.32	3954.12	3606.52	3996.1	4176.61	3815.6	1364.96	1420.79	1309.14	1430.11	1495.42	1364.81	1394.2	1451.44	1336.97	1460.59	1525.73	1395.44	2218.15
745	5992.55	6201.34	5783.76	6355.66	6621.5	6089.81	5970.42	6184.57	5756.27	6291.51	6545.53	6037.5	3133.74	3322.28	2945.2	3225.7	3434.46	3016.95	3171.27	3334.06	3008.49	3253.27	3432.71	3073.83	3879.26	4040.55	3717.97	4123.2	4301.71	3944.69	3780.53	3954.57	3606.48	3996.45	4177.18	3815.73	1365.21	1421.15	1309.26	1430.38	1495.81	1364.95	1394.33	1451.7	1336.96	1460.74	1526.02	1395.45	2218.48
746	5993.27	6202.49	5784.05	6356.41	6622.79	6090.04	5970.9	6185.54	5756.26	6291.96	6546.52	6037.39	3134.63	3323.55	2945.72	3226.66	3435.77	3017.55	3171.77	3334.86	3008.68	3253.77	3433.5	3074.04	3879.72	4041.21	3718.24	4123.87	4302.57	3945.17	3780.73	3955.03	3606.43	3996.8	4177.76	3815.85	1365.45	1421.52	1309.38	1430.65	1496.21	1365.09	1394.46	1451.97	1336.95	1460.88	1526.31	1395.45	2218.82
747	5993.99	6203.65	5784.33	6357.17	6624.08	6090.25	5971.38	6186.53	5756.23	6292.4	6547.54	6037.27	3135.52	3324.82	2946.23	3227.62	3437.09	3018.15	3172.26	3335.66	3008.86	3254.27	3434.3	3074.25	3880.19	4041.86	3718.51	4124.54	4303.43	3945.65	3780.93	3955.48	3606.38	3997.15	4178.33	3815.97	1365.69	1421.89	1309.5	1430.92	1496.62	1365.22	1394.59	1452.24	1336.93	1461.03	1526.61	1395.45	2219.15
748	5994.7	6204.83	5784.58	6357.93	6625.4	6090.45	5971.86	6187.53	5756.18	6292.84	6548.57	6037.12	3136.41	3326.1	2946.73	3228.58	3438.42	3018.74	3172.76	3336.48	3009.05	3254.78	3435.11	3074.45	3880.65	4042.51	3718.78	4125.21	4304.29	3946.13	3781.13	3955.94	3606.33	3997.5	4178.91	3816.09	1365.93	1422.26	1309.6	1431.19	1497.03	1365.35	1394.72	1452.52	1336.91	1461.18	1526.91	1395.44	2219.47
749	5995.42	6206.02	5784.82	6358.68	6626.74	6090.63	5972.33	6188.56	5756.11	6293.29	6549.62	6036.95	3137.31	3327.38	2947.23	3229.54	3439.75	3019.33	3173.26	3337.3	3009.23	3255.29	3435.92	3074.65	3881.11	4043.17	3719.05	4125.88	4305.15	3946.6	3781.33	3956.39	3606.27	3997.84	4179.48	3816.2	1366.18	1422.64	1309.71	1431.46	1497.44	1365.48	1394.84	1452.81	1336.88	1461.32	1527.22	1395.43	2219.8
750	5996.14	6207.24	5785.04	6359.44	6628.09	6090.79	5972.81	6189.61	5756.01	6293.73	6550.69	6036.76	3138.2	3328.68	2947.73	3230.5	3441.09	3019.91	3173.76	3338.12	3009.4	3255.79	3436.74	3074.85	3881.57	4043.82	3719.31	4126.54	4306.01	3947.07	3781.53	3956.84	3606.21	3998.19	4180.06	3816.32	1366.42	1423.03	1309.81	1431.73	1497.86	1365.6	1394.97	1453.1	1336.84	1461.47	1527.53	1395.41	2220.13
751	5996.86	6208.47	5785.25	6360.2	6629.46	6090.93	5973.28	6190.67	5755.89	6294.16	6551.77	6036.55	3139.1	3329.98	2948.22	3231.46	3442.43	3020.49	3174.26	3338.95	3009.57	3256.3	3437.56	3075.04	3882.02	4044.47	3719.57	4127.21	4306.87	3947.54	3781.72	3957.29	3606.15	3998.53	4180.63	3816.43	1366.66	1423.42	1309.9	1432	1498.29	1365.71	1395.1	1453.4	1336.8	1461.61	1527.85	1395.38	2220.46
752	5997.58	6209.72	5785.43	6360.95	6630.85	6091.05	5973.75	6191.76	5755.75	6294.6	6552.88	6036.32	3140	3331.29	2948.71	3232.43	3443.79	3021.07	3174.76	3339.79	3009.73	3256.81	3438.39	3075.23	3882.48	4045.13	3719.83	4127.87	4307.73	3948.01	3781.92	3957.74	3606.09	3998.87	4181.2	3816.54	1366.9	1423.82	1309.99	1432.27	1498.72	1365.82	1395.22	1453.71	1336.74	1461.76	1528.17	1395.34	2220.79
753	5998.29	6211	5785.59	6361.71	6632.26	6091.16	5974.22	6192.87	5755.58	6295.04	6554	6036.07	3140.9	3332.61	2949.19	3233.39	3445.15	3021.64	3175.26	3340.63	3009.89	3257.31	3439.22	3075.41	3882.94	4045.78	3720.09	4128.53	4308.58	3948.48	3782.11	3958.2	3606.02	3999.21	4181.78	3816.64	1367.15	1424.22	1310.07	1432.54	1499.16	1365.93	1395.35	1454.01	1336.68	1461.9	1528.49	1395.3	2221.12
754	5999.01	6212.28	5785.74	6362.47	6633.69	6091.24	5974.69	6193.99	5755.39	6295.47	6555.15	6035.8	3141.8	3333.93	2949.66	3234.36	3446.51	3022.21	3175.76	3341.47	3010.05	3257.82	3440.05	3075.59	3883.39	4046.43	3720.35	4129.19	4309.44	3948.94	3782.3	3958.65	3605.96	3999.55	4182.35	3816.75	1367.39	1424.63	1310.14	1432.81	1499.6	1366.02	1395.47	1454.33	1336.62	1462.04	1528.83	1395.26	2221.44
755	5999.73	6213.59	5785.87	6363.22	6635.14	6091.31	5975.16	6195.14	5755.18	6295.9	6556.31	6035.5	3142.7	3335.26	2950.13	3235.33	3447.89	3022.77	3176.26	3342.33	3010.2	3258.33	3440.89	3075.77	3883.84	4047.08	3720.6	4129.85	4310.3	3949.41	3782.49	3959.1	3605.89	3999.88	4182.92	3816.85	1367.63	1425.05	1310.21	1433.08	1500.04	1366.12	1395.6	1454.65	1336.54	1462.18	1529.16	1395.2	2221.77
756	6000.45	6214.92	5785.98	6363.98	6636.6	6091.35	5975.63	6196.3	5754.95	6296.34	6557.49	6035.18	3143.6	3336.6	2950.6	3236.3	3449.27	3023.33	3176.77	3343.18	3010.35	3258.84	3441.74	3075.94	3884.29	4047.73	3720.86	4130.51	4311.15	3949.87	3782.68	3959.55	3605.82	4000.22	4183.49	3816.95	1367.87	1425.47	1310.28	1433.35	1500.49	1366.21	1395.72	1454.98	1336.46	1462.33	1529.51	1395.14	2222.1
757	6001.16	6216.26	5786.07	6364.73	6638.09	6091.38	5976.09	6197.49	5754.69	6296.77	6558.69	6034.85	3144.5	3337.95	2951.06	3237.27	3450.65	3023.89	3177.27	3344.05	3010.49	3259.35	3442.59	3076.11	3884.74	4048.38	3721.11	4131.17	4312.01	3950.33	3782.87	3960	3605.74	4000.56	4184.06	3817.05	1368.12	1425.9	1310.34	1433.62	1500.95	1366.29	1395.84	1455.31	1336.37	1462.47	1529.85	1395.08	2222.42
758	6001.88	6217.63	5786.14	6365.49	6639.59	6091.39	5976.55	6198.7	5754.41	6297.19	6559.9	6034.49	3145.41	3339.3	2951.52	3238.24	3452.05	3024.44	3177.77	3344.92	3010.63	3259.86	3443.45	3076.28	3885.19	4049.03	3721.36	4131.82	4312.86	3950.78	3783.06	3960.45	3605.66	4000.89	4184.63	3817.15	1368.36	1426.33	1310.39	1433.89	1501.41	1366.37	1395.97	1455.65	1336.28	1462.61	1530.21	1395.01	2222.75
759	6002.6	6219.01	5786.19	6366.25	6641.12	6091.37	5977.02	6199.93	5754.11	6297.62	6561.14	6034.1	3146.32	3340.66	2951.97	3239.22	3453.45	3024.99	3178.28	3345.79	3010.76	3260.37	3444.31	3076.44	3885.64	4049.68	3721.6	4132.48	4313.71	3951.24	3783.24	3960.9	3605.59	4001.22	4185.2	3817.24	1368.6	1426.77	1310.44	1434.16	1501.88	1366.44	1396.09	1456	1336.18	1462.75	1530.57	1394.93	2223.07
760	6003.32	6220.41	5786.22	6367	6642.66	6091.34	5977.48	6201.17	5753.78	6298.05	6562.39	6033.7	3147.22	3342.03	2952.42	3240.19	3454.85	3025.53	3178.78	3346.67	3010.89	3260.89	3445.17	3076.6	3886.09	4050.33	3721.85	4133.13	4314.57	3951.69	3783.43	3961.35	3605.51	4001.55	4185.77	3817.34	1368.84	1427.21	1310.48	1434.43	1502.35	1366.51	1396.21	1456.35	1336.07	1462.89	1530.93	1394.84	2223.4
761	6004.03	6221.83	5786.23	6367.76	6644.22	6091.29	5977.94	6202.44	5753.43	6298.47	6563.67	6033.28	3148.13	3343.41	2952.86	3241.17	3456.27	3026.07	3179.28	3347.56	3011.01	3261.4	3446.04	3076.75	3886.53	4050.98	3722.09	4133.78	4315.42	3952.14	3783.61	3961.8	3605.42	4001.88	4186.34	3817.43	1369.09	1427.66	1310.52	1434.7	1502.83	1366.57	1396.33	1456.71	1335.95	1463.03	1531.3	1394.75	2223.72
762	6004.75	6223.27	5786.23	6368.51	6645.8	6091.22	5978.39	6203.73	5753.06	6298.9	6564.96	6032.83	3149.04	3344.79	2953.29	3242.14	3457.69	3026.6	3179.79	3348.45	3011.13	3261.91	3446.92	3076.9	3886.98	4051.63	3722.33	4134.43	4316.27	3952.59	3783.79	3962.25	3605.34	4002.21	4186.91	3817.52	1369.33	1428.11	1310.55	1434.97	1503.31	1366.63	1396.45	1457.07	1335.83	1463.16	1531.67	1394.66	2224.05
763	6005.47	6224.73	5786.2	6369.27	6647.4	6091.13	5978.85	6205.04	5752.67	6299.32	6566.27	6032.36	3149.95	3346.18	2953.73	3243.12	3459.11	3027.13	3180.3	3349.34	3011.25	3262.42	3447.8	3077.05	3887.42	4052.28	3722.57	4135.08	4317.13	3953.04	3783.97	3962.7	3605.25	4002.54	4187.48	3817.6	1369.57	1428.57	1310.57	1435.24	1503.8	1366.68	1396.57	1457.44	1335.7	1463.3	1532.05	1394.55	2224.37
764	6006.18	6226.21	5786.16	6370.02	6649.02	6091.03	5979.31	6206.37	5752.25	6299.74	6567.61	6031.88	3150.87	3347.58	2954.15	3244.1	3460.54	3027.66	3180.8	3350.25	3011.36	3262.94	3448.69	3077.19	3887.87	4052.93	3722.81	4135.73	4317.98	3953.49	3784.16	3963.15	3605.16	4002.87	4188.04	3817.69	1369.81	1429.04	1310.59	1435.51	1504.29	1366.73	1396.69	1457.81	1335.56	1463.44	1532.43	1394.44	2224.69
765	6006.9	6227.7	5786.1	6370.78	6650.66	6090.9	5979.76	6207.71	5751.81	6300.16	6568.96	6031.37	3151.78	3348.98	2954.57	3245.08	3461.98	3028.18	3181.31	3351.15	3011.46	3263.45	3449.58	3077.32	3888.31	4053.57	3723.04	4136.38	4318.83	3953.93	3784.33	3963.6	3605.07	4003.19	4188.61	3817.77	1370.06	1429.51	1310.6	1435.78	1504.79	1366.77	1396.81	1458.2	1335.42	1463.58	1532.82	1394.33	2225.02
766	6007.62	6229.21	5786.02	6371.53	6652.31	6090.75	5980.22	6209.08	5751.35	6300.58	6570.33	6030.84	3152.69	3350.4	2954.99	3246.06	3463.43	3028.7	3181.81	3352.07	3011.56	3263.96	3450.47	3077.46	3888.75	4054.22	3723.28	4137.03	4319.68	3954.37	3784.51	3964.05	3604.98	4003.52	4189.18	3817.85	1370.3	1429.99	1310.61	1436.05	1505.29	1366.81	1396.92	1458.58	1335.27	1463.71	1533.22	1394.2	2225.34
767	6008.33	6230.75	5785.92	6372.29	6653.99	6090.58	5980.67	6210.47	5750.87	6301	6571.72	6030.28	3153.61	3351.81	2955.4	3247.04	3464.88	3029.21	3182.32	3352.98	3011.66	3264.48	3451.37	3077.59	3889.19	4054.87	3723.51	4137.67	4320.53	3954.82	3784.69	3964.5	3604.88	4003.84	4189.75	3817.93	1370.54	1430.47	1310.61	1436.32	1505.8	1366.84	1397.04	1458.98	1335.11	1463.85	1533.62	1394.08	2225.66
768	6009.05	6232.3	5785.8	6373.04	6655.69	6090.4	5981.12	6211.88	5750.36	6301.42	6573.12	6029.71	3154.53	3353.24	2955.81	3248.03	3466.34	3029.72	3182.83	3353.91	3011.75	3264.99	3452.27	3077.71	3889.63	4055.52	3723.74	4138.32	4321.39	3955.26	3784.87	3964.95	3604.79	4004.16	4190.31	3818.01	1370.79	1430.96	1310.61	1436.59	1506.31	1366.87	1397.16	1459.38	1334.94	1463.98	1534.03	1393.94	2225.99
769	6009.76	6233.87	5785.66	6373.8	6657.4	6090.19	5981.57	6213.31	5749.83	6301.83	6574.55	6029.12	3155.44	3354.67	2956.21	3249.01	3467.8	3030.22	3183.34	3354.83	3011.84	3265.51	3453.18	3077.84	3890.07	4056.16	3723.97	4138.96	4322.24	3955.69	3785.04	3965.4	3604.69	4004.48	4190.88	3818.09	1371.03	1431.45	1310.6	1436.86	1506.83	1366.89	1397.28	1459.78	1334.77	1464.12	1534.44	1393.8	2226.31
770	6010.48	6235.46	5785.5	6374.55	6659.13	6089.97	5982.02	6214.76	5749.28	6302.25	6575.99	6028.5	3156.36	3356.11	2956.61	3250	3469.27	3030.72	3183.85	3355.77	3011.93	3266.03	3454.1	3077.96	3890.5	4056.81	3724.19	4139.61	4323.09	3956.13	3785.22	3965.85	3604.59	4004.8	4191.45	3818.16	1371.27	1431.95	1310.59	1437.13	1507.35	1366.91	1397.39	1460.19	1334.59	1464.25	1534.85	1393.65	2226.63
771	6011.2	6237.06	5785.33	6375.31	6660.89	6089.73	5982.47	6216.23	5748.71	6302.66	6577.46	6027.86	3157.28	3357.56	2957	3250.98	3470.75	3031.22	3184.36	3356.71	3012	3266.54	3455.01	3078.07	3890.94	4057.46	3724.42	4140.25	4323.94	3956.57	3785.39	3966.29	3604.48	4005.12	4192.02	3818.23	1371.51	1432.46	1310.57	1437.4	1507.88	1366.92	1397.51	1460.61	1334.41	1464.39	1535.27	1393.5	2226.95
772	6011.91	6238.69	5785.14	6376.06	6662.66	6089.47	5982.92	6217.72	5748.12	6303.07	6578.94	6027.21	3158.2	3359.01	2957.39	3251.97	3472.23	3031.71	3184.86	3357.65	3012.08	3267.06	3455.94	3078.18	3891.38	4058.11	3724.64	4140.89	4324.79	3957	3785.56	3966.74	3604.38	4005.44	4192.58	3818.3	1371.76	1432.97	1310.54	1437.67	1508.42	1366.93	1397.63	1461.03	1334.22	1464.52	1535.7	1393.34	2227.27
773	6012.63	6240.33	5784.92	6376.82	6664.45	6089.18	5983.37	6219.23	5747.5	6303.49	6580.44	6026.53	3159.12	3360.47	2957.77	3252.96	3473.72	3032.2	3185.37	3358.6	3012.15	3267.58	3456.86	3078.29	3891.81	4058.75	3724.87	4141.53	4325.64	3957.43	3785.73	3967.19	3604.27	4005.76	4193.15	3818.37	1372	1433.49	1310.51	1437.94	1508.96	1366.93	1397.74	1461.46	1334.02	1464.66	1536.13	1393.18	2227.59
774	6013.34	6241.99	5784.7	6377.57	6666.26	6088.88	5983.81	6220.76	5746.87	6303.9	6581.96	6025.83	3160.04	3361.94	2958.14	3253.95	3475.21	3032.68	3185.88	3359.55	3012.22	3268.09	3457.8	3078.39	3892.24	4059.4	3725.09	4142.18	4326.49	3957.86	3785.9	3967.64	3604.16	4006.08	4193.72	3818.44	1372.24	1434.01	1310.48	1438.21	1509.5	1366.92	1397.86	1461.89	1333.82	1464.79	1536.57	1393.01	2227.91
775	6014.06	6243.67	5784.45	6378.32	6668.08	6088.57	5984.26	6222.3	5746.21	6304.31	6583.5	6025.11	3160.96	3363.41	2958.52	3254.94	3476.71	3033.16	3186.39	3360.51	3012.28	3268.61	3458.73	3078.49	3892.68	4060.05	3725.31	4142.81	4327.34	3958.29	3786.07	3968.09	3604.05	4006.4	4194.29	3818.51	1372.49	1434.54	1310.43	1438.48	1510.05	1366.91	1397.97	1462.34	1333.61	1464.92	1537.01	1392.83	2228.23
776	6014.78	6245.37	5784.18	6379.08	6669.93	6088.23	5984.7	6223.87	5745.53	6304.72	6585.06	6024.38	3161.89	3364.89	2958.88	3255.93	3478.22	3033.63	3186.91	3361.48	3012.33	3269.13	3459.68	3078.58	3893.11	4060.7	3725.52	4143.45	4328.19	3958.72	3786.24	3968.54	3603.94	4006.71	4194.85	3818.57	1372.73	1435.07	1310.39	1438.75	1510.61	1366.9	1398.08	1462.78	1333.39	1465.05	1537.46	1392.65	2228.55
777	6015.49	6247.08	5783.9	6379.83	6671.79	6087.87	5985.14	6225.45	5744.83	6305.13	6586.64	6023.62	3162.81	3366.38	2959.25	3256.92	3479.73	3034.1	3187.42	3362.45	3012.39	3269.65	3460.62	3078.67	3893.54	4061.34	3725.74	4144.09	4329.04	3959.14	3786.41	3969	3603.83	4007.03	4195.42	3818.63	1372.97	1435.61	1310.34	1439.02	1511.17	1366.88	1398.2	1463.23	1333.17	1465.19	1537.91	1392.46	2228.87
778	6016.21	6248.82	5783.6	6380.59	6673.67	6087.5	5985.59	6227.06	5744.11	6305.54	6588.23	6022.84	3163.74	3367.87	2959.6	3257.91	3481.25	3034.57	3187.93	3363.42	3012.44	3270.17	3461.57	3078.76	3893.97	4061.99	3725.95	4144.73	4329.89	3959.57	3786.58	3969.45	3603.72	4007.34	4195.99	3818.7	1373.21	1436.15	1310.28	1439.29	1511.73	1366.86	1398.31	1463.69	1332.94	1465.32	1538.37	1392.27	2229.19
779	6016.92	6250.57	5783.28	6381.34	6675.57	6087.11	5986.03	6228.68	5743.37	6305.94	6589.84	6022.04	3164.66	3369.37	2959.95	3258.9	3482.77	3035.03	3188.44	3364.4	3012.48	3270.68	3462.53	3078.84	3894.4	4062.64	3726.17	4145.37	4330.74	3959.99	3786.75	3969.9	3603.6	4007.65	4196.55	3818.76	1373.46	1436.7	1310.22	1439.56	1512.3	1366.83	1398.43	1464.15	1332.7	1465.45	1538.83	1392.07	2229.51
780	6017.64	6252.33	5782.94	6382.1	6677.49	6086.7	5986.47	6230.32	5742.62	6306.35	6591.47	6021.23	3165.59	3370.87	2960.3	3259.89	3484.3	3035.49	3188.95	3365.38	3012.52	3271.2	3463.49	3078.92	3894.83	4063.29	3726.38	4146	4331.59	3960.42	3786.91	3970.35	3603.48	4007.97	4197.12	3818.81	1373.7	1437.25	1310.15	1439.83	1512.87	1366.79	1398.54	1464.62	1332.46	1465.58	1539.3	1391.86	2229.83
781	6018.35	6254.12	5782.59	6382.85	6679.43	6086.27	5986.91	6231.99	5741.84	6306.75	6593.12	6020.39	3166.51	3372.39	2960.64	3260.89	3485.84	3035.94	3189.46	3366.37	3012.56	3271.72	3464.45	3079	3895.26	4063.94	3726.59	4146.64	4332.44	3960.84	3787.08	3970.8	3603.36	4008.28	4197.69	3818.87	1373.94	1437.81	1310.08	1440.1	1513.45	1366.76	1398.65	1465.09	1332.21	1465.71	1539.77	1391.65	2230.15
782	6019.07	6255.92	5782.22	6383.6	6681.38	6085.83	5987.35	6233.66	5741.04	6307.16	6594.78	6019.54	3167.44	3373.9	2960.98	3261.88	3487.38	3036.39	3189.98	3367.37	3012.59	3272.24	3465.42	3079.07	3895.69	4064.58	3726.8	4147.27	4333.29	3961.26	3787.25	3971.25	3603.24	4008.59	4198.26	3818.93	1374.19	1438.37	1310	1440.37	1514.04	1366.71	1398.76	1465.57	1331.96	1465.84	1540.25	1391.44	2230.47
783	6019.78	6257.74	5781.83	6384.36	6683.35	6085.36	5987.79	6235.36	5740.22	6307.56	6596.46	6018.66	3168.37	3375.43	2961.31	3262.88	3488.93	3036.83	3190.49	3368.36	3012.61	3272.76	3466.39	3079.14	3896.12	4065.23	3727.01	4147.91	4334.14	3961.67	3787.41	3971.7	3603.12	4008.9	4198.82	3818.98	1374.43	1438.94	1309.92	1440.64	1514.62	1366.67	1398.88	1466.05	1331.7	1465.97	1540.73	1391.21	2230.79
784	6020.5	6259.57	5781.43	6385.11	6685.34	6084.88	5988.23	6237.07	5739.38	6307.97	6598.16	6017.77	3169.3	3376.96	2961.64	3263.87	3490.48	3037.27	3191	3369.37	3012.64	3273.28	3467.37	3079.2	3896.55	4065.88	3727.21	4148.54	4334.99	3962.09	3787.57	3972.16	3602.99	4009.21	4199.39	3819.03	1374.67	1439.51	1309.83	1440.91	1515.22	1366.61	1398.99	1466.54	1331.43	1466.1	1541.22	1390.99	2231.11
785	6021.21	6261.42	5781.01	6385.87	6687.35	6084.38	5988.66	6238.81	5738.52	6308.37	6599.88	6016.86	3170.23	3378.49	2961.97	3264.87	3492.04	3037.7	3191.52	3370.37	3012.66	3273.8	3468.35	3079.26	3896.97	4066.53	3727.42	4149.17	4335.84	3962.51	3787.74	3972.61	3602.87	4009.52	4199.96	3819.08	1374.91	1440.09	1309.74	1441.19	1515.81	1366.56	1399.1	1467.04	1331.16	1466.23	1541.71	1390.75	2231.42
786	6021.93	6263.29	5780.57	6386.62	6689.37	6083.87	5989.1	6240.56	5737.65	6308.77	6601.61	6015.93	3171.16	3380.03	2962.28	3265.87	3493.6	3038.13	3192.03	3371.39	3012.67	3274.33	3469.33	3079.32	3897.4	4067.18	3727.62	4149.81	4336.69	3962.92	3787.9	3973.06	3602.74	4009.83	4200.53	3819.13	1375.16	1440.68	1309.64	1441.46	1516.42	1366.49	1399.21	1467.54	1330.88	1466.36	1542.21	1390.52	2231.74
787	6022.64	6265.17	5780.12	6387.37	6691.41	6083.34	5989.54	6242.32	5736.75	6309.17	6603.36	6014.98	3172.09	3381.58	2962.6	3266.86	3495.17	3038.56	3192.54	3372.4	3012.68	3274.85	3470.32	3079.37	3897.83	4067.83	3727.82	4150.44	4337.54	3963.33	3788.06	3973.51	3602.61	4010.14	4201.1	3819.18	1375.4	1441.26	1309.54	1441.73	1517.02	1366.43	1399.32	1468.04	1330.6	1466.49	1542.71	1390.28	2232.06
788	6023.36	6267.07	5779.65	6388.13	6693.46	6082.79	5989.97	6244.11	5735.84	6309.58	6605.13	6014.02	3173.02	3383.13	2962.91	3267.86	3496.74	3038.98	3193.06	3373.42	3012.69	3275.37	3471.31	3079.42	3898.25	4068.48	3728.03	4151.07	4338.4	3963.75	3788.22	3973.97	3602.48	4010.45	4201.67	3819.23	1375.64	1441.86	1309.43	1442	1517.64	1366.36	1399.43	1468.55	1330.32	1466.62	1543.21	1390.03	2232.38
789	6024.07	6268.99	5779.16	6388.88	6695.54	6082.22	5990.41	6245.91	5734.91	6309.98	6606.92	6013.04	3173.95	3384.69	2963.21	3268.86	3498.32	3039.4	3193.57	3374.45	3012.69	3275.89	3472.31	3079.47	3898.68	4069.13	3728.23	4151.7	4339.25	3964.16	3788.39	3974.42	3602.35	4010.76	4202.24	3819.28	1375.89	1442.45	1309.32	1442.27	1518.25	1366.28	1399.54	1469.06	1330.02	1466.75	1543.73	1389.77	2232.7
790	6024.79	6270.92	5778.66	6389.63	6697.62	6081.64	5990.84	6247.72	5733.97	6310.38	6608.72	6012.04	3174.88	3386.26	2963.51	3269.86	3499.91	3039.81	3194.08	3375.48	3012.69	3276.41	3473.31	3079.51	3899.1	4069.78	3728.42	4152.33	4340.1	3964.57	3788.55	3974.88	3602.21	4011.06	4202.81	3819.32	1376.13	1443.05	1309.2	1442.54	1518.87	1366.2	1399.65	1469.58	1329.73	1466.88	1544.24	1389.52	2233.01
791	6025.5	6272.86	5778.15	6390.39	6699.73	6081.04	5991.28	6249.56	5733	6310.78	6610.53	6011.02	3175.82	3387.83	2963.8	3270.86	3501.5	3040.22	3194.6	3376.52	3012.68	3276.93	3474.32	3079.55	3899.52	4070.43	3728.62	4152.96	4340.95	3964.98	3788.71	3975.33	3602.08	4011.37	4203.38	3819.36	1376.37	1443.66	1309.08	1442.81	1519.5	1366.12	1399.76	1470.1	1329.42	1467.01	1544.76	1389.25	2233.33
792	6026.22	6274.82	5777.62	6391.14	6701.85	6080.43	5991.71	6251.41	5732.02	6311.18	6612.36	6009.99	3176.75	3389.4	2964.09	3271.86	3503.09	3040.63	3195.11	3377.56	3012.67	3277.45	3475.33	3079.58	3899.95	4071.08	3728.82	4153.59	4341.8	3965.39	3788.87	3975.79	3601.94	4011.68	4203.95	3819.41	1376.62	1444.27	1308.96	1443.08	1520.13	1366.03	1399.87	1470.63	1329.11	1467.13	1545.28	1388.99	2233.65
793	6026.93	6276.8	5777.07	6391.89	6703.99	6079.8	5992.15	6253.27	5731.02	6311.58	6614.21	6008.94	3177.68	3390.98	2964.38	3272.86	3504.69	3041.03	3195.63	3378.6	3012.66	3277.98	3476.34	3079.61	3900.37	4071.73	3729.01	4154.22	4342.66	3965.79	3789.03	3976.24	3601.81	4011.98	4204.52	3819.45	1376.86	1444.89	1308.83	1443.35	1520.76	1365.94	1399.98	1471.16	1328.8	1467.26	1545.81	1388.72	2233.97
794	6027.65	6278.79	5776.51	6392.65	6706.14	6079.16	5992.58	6255.15	5730.01	6311.97	6616.07	6007.88	3178.62	3392.57	2964.66	3273.86	3506.29	3041.42	3196.14	3379.65	3012.64	3278.5	3477.36	3079.64	3900.79	4072.38	3729.21	4154.85	4343.51	3966.2	3789.19	3976.7	3601.67	4012.29	4205.09	3819.49	1377.1	1445.5	1308.7	1443.62	1521.4	1365.84	1400.09	1471.7	1328.48	1467.39	1546.34	1388.44	2234.28
795	6028.36	6280.79	5775.94	6393.4	6708.31	6078.5	5993.01	6257.05	5728.98	6312.37	6617.95	6006.79	3179.55	3394.16	2964.94	3274.86	3507.9	3041.82	3196.66	3380.7	3012.62	3279.02	3478.38	3079.66	3901.22	4073.03	3729.4	4155.48	4344.36	3966.6	3789.34	3977.16	3601.53	4012.59	4205.66	3819.53	1377.34	1446.13	1308.56	1443.89	1522.04	1365.74	1400.2	1472.24	1328.16	1467.52	1546.88	1388.16	2234.6
796	6029.08	6282.81	5775.35	6394.15	6710.49	6077.82	5993.44	6258.96	5727.93	6312.77	6619.84	6005.7	3180.48	3395.76	2965.21	3275.86	3509.52	3042.21	3197.17	3381.75	3012.59	3279.54	3479.41	3079.68	3901.64	4073.68	3729.59	4156.11	4345.22	3967.01	3789.5	3977.62	3601.39	4012.9	4206.23	3819.57	1377.59	1446.75	1308.42	1444.16	1522.68	1365.64	1400.31	1472.79	1327.83	1467.65	1547.42	1387.87	2234.92
797	6029.79	6284.84	5774.75	6394.91	6712.68	6077.13	5993.88	6260.89	5726.87	6313.17	6621.75	6004.58	3181.42	3397.36	2965.48	3276.86	3511.14	3042.59	3197.69	3382.81	3012.56	3280.07	3480.44	3079.7	3902.06	4074.34	3729.79	4156.74	4346.07	3967.41	3789.66	3978.07	3601.25	4013.2	4206.81	3819.6	1377.83	1447.39	1308.28	1444.43	1523.33	1365.53	1400.42	1473.34	1327.5	1467.77	1547.97	1387.58	2235.23
798	6030.51	6286.89	5774.13	6395.66	6714.9	6076.43	5994.31	6262.83	5725.79	6313.56	6623.67	6003.46	3182.35	3398.97	2965.74	3277.86	3512.76	3042.97	3198.2	3383.88	3012.53	3280.59	3481.47	3079.71	3902.48	4074.99	3729.98	4157.37	4346.92	3967.81	3789.82	3978.53	3601.1	4013.51	4207.38	3819.64	1378.07	1448.02	1308.13	1444.7	1523.99	1365.41	1400.53	1473.9	1327.17	1467.9	1548.52	1387.29	2235.55
799	6031.22	6288.94	5773.5	6396.41	6717.12	6075.71	5994.74	6264.78	5724.7	6313.96	6625.61	6002.31	3183.29	3400.58	2966	3278.87	3514.39	3043.34	3198.72	3384.95	3012.49	3281.11	3482.51	3079.72	3902.9	4075.64	3730.17	4158	4347.78	3968.21	3789.98	3978.99	3600.96	4013.81	4207.95	3819.67	1378.32	1448.66	1307.97	1444.97	1524.64	1365.3	1400.64	1474.45	1326.83	1468.03	1549.07	1386.99	2235.87
800	6031.94	6291.02	5772.86	6397.17	6719.36	6074.97	5995.17	6266.75	5723.59	6314.36	6627.56	6001.15	3184.22	3402.2	2966.25	3279.87	3516.02	3043.72	3199.24	3386.02	3012.45	3281.64	3483.55	3079.73	3903.33	4076.3	3730.35	4158.62	4348.63	3968.61	3790.13	3979.45	3600.81	4014.12	4208.53	3819.71	1378.56	1449.3	1307.82	1445.24	1525.3	1365.18	1400.75	1475.02	1326.48	1468.16	1549.63	1386.68	2236.18
801	6032.65	6293.1	5772.2	6397.92	6721.62	6074.22	5995.6	6268.73	5722.47	6314.75	6629.53	5999.98	3185.16	3403.82	2966.5	3280.87	3517.66	3044.08	3199.75	3387.09	3012.41	3282.16	3484.59	3079.73	3903.75	4076.95	3730.54	4159.25	4349.49	3969.01	3790.29	3979.91	3600.67	4014.42	4209.1	3819.74	1378.8	1449.95	1307.66	1445.51	1525.97	1365.05	1400.86	1475.58	1326.13	1468.28	1550.19	1386.38	2236.5
802	6033.37	6295.2	5771.53	6398.67	6723.88	6073.46	5996.03	6270.73	5721.34	6315.15	6631.5	5998.8	3186.09	3405.44	2966.74	3281.87	3519.3	3044.45	3200.27	3388.17	3012.36	3282.68	3485.64	3079.73	3904.17	4077.61	3730.73	4159.88	4350.35	3969.41	3790.45	3980.38	3600.52	4014.72	4209.68	3819.77	1379.05	1450.6	1307.49	1445.78	1526.64	1364.93	1400.97	1476.15	1325.78	1468.41	1550.75	1386.07	2236.82
803	6034.08	6297.31	5770.85	6399.43	6726.17	6072.69	5996.46	6272.74	5720.19	6315.55	6633.5	5997.6	3187.03	3407.08	2966.99	3282.88	3520.95	3044.81	3200.78	3389.26	3012.31	3283.21	3486.69	3079.72	3904.59	4078.26	3730.91	4160.5	4351.2	3969.81	3790.61	3980.84	3600.37	4015.03	4210.25	3819.8	1379.29	1451.26	1307.32	1446.05	1527.31	1364.79	1401.07	1476.73	1325.42	1468.54	1551.32	1385.75	2237.13
804	6034.8	6299.43	5770.16	6400.18	6728.46	6071.9	5996.89	6274.76	5719.03	6315.94	6635.5	5996.38	3187.97	3408.71	2967.22	3283.88	3522.6	3045.16	3201.3	3390.35	3012.25	3283.73	3487.74	3079.71	3905.01	4078.92	3731.1	4161.13	4352.06	3970.2	3790.76	3981.3	3600.22	4015.33	4210.83	3819.83	1379.53	1451.91	1307.15	1446.32	1527.98	1364.66	1401.18	1477.31	1325.06	1468.66	1551.89	1385.43	2237.45
805	6035.51	6301.57	5769.45	6400.93	6730.77	6071.1	5997.33	6276.8	5717.85	6316.34	6637.52	5995.16	3188.9	3410.35	2967.45	3284.88	3524.25	3045.51	3201.82	3391.44	3012.19	3284.25	3488.8	3079.7	3905.43	4079.58	3731.28	4161.76	4352.92	3970.6	3790.92	3981.76	3600.07	4015.63	4211.4	3819.86	1379.78	1452.57	1306.98	1446.59	1528.66	1364.52	1401.29	1477.89	1324.7	1468.79	1552.47	1385.11	2237.76
806	6036.22	6303.71	5768.74	6401.69	6733.09	6070.29	5997.76	6278.85	5716.66	6316.73	6639.55	5993.92	3189.84	3412	2967.68	3285.89	3525.91	3045.86	3202.33	3392.53	3012.13	3284.78	3489.86	3079.69	3905.85	4080.23	3731.47	4162.39	4353.78	3971	3791.08	3982.23	3599.92	4015.94	4211.98	3819.89	1380.02	1453.24	1306.8	1446.86	1529.35	1364.38	1401.4	1478.47	1324.33	1468.92	1553.05	1384.79	2238.08
807	6036.94	6305.87	5768.01	6402.44	6735.42	6069.46	5998.19	6280.91	5715.46	6317.13	6641.59	5992.67	3190.78	3413.64	2967.91	3286.89	3527.58	3046.2	3202.85	3393.63	3012.07	3285.3	3490.93	3079.67	3906.27	4080.89	3731.65	4163.01	4354.63	3971.39	3791.23	3982.69	3599.77	4016.24	4212.56	3819.92	1380.26	1453.91	1306.62	1447.13	1530.03	1364.24	1401.51	1479.06	1323.95	1469.04	1553.63	1384.46	2238.4
808	6037.65	6308.04	5767.27	6403.19	6737.76	6068.62	5998.62	6282.98	5714.25	6317.52	6643.65	5991.4	3191.71	3415.3	2968.13	3287.89	3529.24	3046.54	3203.36	3394.73	3012	3285.82	3492	3079.65	3906.69	4081.55	3731.83	4163.64	4355.49	3971.79	3791.39	3983.16	3599.62	4016.54	4213.14	3819.94	1380.5	1454.58	1306.43	1447.4	1530.72	1364.09	1401.62	1479.66	1323.58	1469.17	1554.21	1384.13	2238.71
809	6038.37	6310.22	5766.52	6403.95	6740.12	6067.77	5999.05	6285.07	5713.03	6317.92	6645.72	5990.13	3192.65	3416.95	2968.34	3288.9	3530.91	3046.88	3203.88	3395.84	3011.92	3286.35	3493.07	3079.63	3907.11	4082.21	3732.01	4164.27	4356.35	3972.18	3791.54	3983.63	3599.46	4016.84	4213.72	3819.97	1380.75	1455.25	1306.24	1447.67	1531.41	1363.94	1401.73	1480.25	1323.2	1469.3	1554.81	1383.79	2239.03
810	6039.08	6312.41	5765.76	6404.7	6742.49	6066.91	5999.48	6287.16	5711.79	6318.32	6647.79	5988.84	3193.58	3418.62	2968.55	3289.9	3532.59	3047.21	3204.4	3396.94	3011.85	3286.87	3494.14	3079.6	3907.53	4082.87	3732.19	4164.89	4357.21	3972.57	3791.7	3984.09	3599.31	4017.15	4214.3	3820	1380.99	1455.93	1306.05	1447.95	1532.11	1363.78	1401.83	1480.85	1322.82	1469.42	1555.4	1383.45	2239.34
[truncated: 23 more columns]

## Sheet: Fig.2a
	Thal_L		Thal_R		Caud_L		Caud_R		Puta_L		Puta_R		Pall_L		Pall_R		Hipp_L		Hipp_R		Amyg_L		Amyg_R
Age (in days)	Female	Male	Female	Male	Female	Male	Female	Male	Female	Male	Female	Male	Female	Male	Female	Male	Female	Male	Female	Male	Female	Male	Female	Male
1	1.00252	1.00234	1.00226	1.00208	1.00146	1.00147	1.00175	1.00168	1.00205	1.00206	1.00201	1.00197	1.00371	1.00354	1.00453	1.00426	1.00104	1.00104	1.00106	1.00104	1.00086	1.0008	1.00089	1.00074
2	1.00504	1.00468	1.00452	1.00416	1.00292	1.00293	1.00349	1.00336	1.00409	1.00411	1.00401	1.00395	1.00742	1.00708	1.00907	1.00853	1.00208	1.00208	1.00213	1.00209	1.00172	1.00159	1.00178	1.00149
3	1.00756	1.00702	1.00677	1.00624	1.00439	1.0044	1.00524	1.00504	1.00614	1.00617	1.00602	1.00592	1.01113	1.01062	1.0136	1.01279	1.00312	1.00312	1.00319	1.00313	1.00258	1.00239	1.00267	1.00223
4	1.01008	1.00935	1.00903	1.00832	1.00585	1.00586	1.00699	1.00672	1.00819	1.00823	1.00802	1.0079	1.01485	1.01416	1.01814	1.01705	1.00417	1.00416	1.00425	1.00418	1.00345	1.00319	1.00355	1.00298
5	1.0126	1.01169	1.01129	1.0104	1.00731	1.00733	1.00873	1.0084	1.01023	1.01028	1.01003	1.00987	1.01856	1.0177	1.02267	1.02131	1.00521	1.0052	1.00532	1.00522	1.00431	1.00398	1.00444	1.00372
6	1.01512	1.01403	1.01355	1.01248	1.00877	1.00879	1.01048	1.01008	1.01228	1.01234	1.01203	1.01184	1.02227	1.02124	1.0272	1.02558	1.00625	1.00624	1.00638	1.00627	1.00517	1.00478	1.00533	1.00447
7	1.01765	1.01637	1.01581	1.01456	1.01024	1.01026	1.01223	1.01176	1.01433	1.0144	1.01404	1.01382	1.02598	1.02478	1.03174	1.02984	1.00729	1.00728	1.00745	1.00731	1.00603	1.00558	1.00622	1.00521
8	1.02017	1.01871	1.01807	1.01664	1.0117	1.01172	1.01397	1.01344	1.01637	1.01645	1.01604	1.01579	1.02969	1.02832	1.03627	1.0341	1.00833	1.00832	1.00851	1.00835	1.00689	1.00637	1.00711	1.00596
9	1.02269	1.02105	1.02032	1.01872	1.01316	1.01319	1.01572	1.01512	1.01842	1.01851	1.01805	1.01777	1.0334	1.03186	1.04081	1.03836	1.00937	1.00936	1.00957	1.0094	1.00775	1.00717	1.008	1.0067
10	1.02521	1.02338	1.02258	1.0208	1.01462	1.01465	1.01747	1.01679	1.02046	1.02057	1.02005	1.01974	1.03711	1.0354	1.04534	1.04263	1.01041	1.01041	1.01064	1.01044	1.00862	1.00796	1.00888	1.00745
11	1.02773	1.02572	1.02484	1.02288	1.01609	1.01612	1.01921	1.01847	1.02251	1.02262	1.02206	1.02171	1.04082	1.03894	1.04987	1.04689	1.01145	1.01145	1.0117	1.01149	1.00948	1.00876	1.00977	1.00819
12	1.03025	1.02806	1.0271	1.02496	1.01755	1.01758	1.02096	1.02015	1.02456	1.02468	1.02406	1.02369	1.04453	1.04248	1.05441	1.05115	1.0125	1.01249	1.01276	1.01253	1.01034	1.00956	1.01066	1.00894
13	1.03277	1.0304	1.02936	1.02704	1.01901	1.01905	1.02271	1.02183	1.0266	1.02674	1.02607	1.02566	1.04825	1.04602	1.05894	1.05541	1.01354	1.01353	1.01383	1.01358	1.0112	1.01035	1.01155	1.00968
14	1.03529	1.03274	1.03161	1.02912	1.02047	1.02052	1.02445	1.02351	1.02865	1.02879	1.02807	1.02764	1.05196	1.04956	1.06347	1.05967	1.01458	1.01457	1.01489	1.01462	1.01206	1.01115	1.01244	1.01043
15	1.03781	1.03507	1.03387	1.03119	1.02194	1.02198	1.0262	1.02519	1.0307	1.03085	1.03008	1.02961	1.05567	1.05309	1.06801	1.06394	1.01562	1.01561	1.01596	1.01566	1.01292	1.01195	1.01333	1.01117
16	1.04033	1.03741	1.03613	1.03327	1.0234	1.02345	1.02795	1.02687	1.03274	1.03291	1.03208	1.03158	1.05937	1.05663	1.07254	1.06819	1.01666	1.01665	1.01702	1.01671	1.01379	1.01274	1.01421	1.01191
17	1.04285	1.03975	1.03838	1.03535	1.02486	1.02491	1.0297	1.02855	1.03479	1.03496	1.03409	1.03356	1.06308	1.06017	1.07706	1.07245	1.0177	1.01769	1.01808	1.01775	1.01465	1.01354	1.0151	1.01266
18	1.04536	1.04208	1.04064	1.03743	1.02632	1.02638	1.03144	1.03023	1.03684	1.03702	1.03609	1.03553	1.06679	1.0637	1.08159	1.07671	1.01874	1.01873	1.01915	1.0188	1.01551	1.01434	1.01599	1.0134
19	1.04788	1.04442	1.04289	1.0395	1.02779	1.02784	1.03319	1.03191	1.03888	1.03907	1.03809	1.0375	1.07049	1.06724	1.08612	1.08096	1.01978	1.01977	1.02021	1.01984	1.01637	1.01513	1.01688	1.01415
20	1.0504	1.04675	1.04514	1.04158	1.02925	1.02931	1.03494	1.03359	1.04093	1.04113	1.0401	1.03948	1.0742	1.07077	1.09064	1.08522	1.02083	1.02081	1.02127	1.02088	1.01723	1.01593	1.01777	1.01489
21	1.05291	1.04908	1.04739	1.04365	1.03071	1.03078	1.03668	1.03527	1.04297	1.04319	1.0421	1.04145	1.0779	1.0743	1.09516	1.08947	1.02187	1.02185	1.02234	1.02193	1.01809	1.01673	1.01866	1.01564
22	1.05542	1.05141	1.04964	1.04572	1.03218	1.03224	1.03843	1.03695	1.04502	1.04524	1.04411	1.04342	1.0816	1.07783	1.09968	1.09371	1.02291	1.02289	1.0234	1.02297	1.01895	1.01752	1.01954	1.01638
23	1.05793	1.05374	1.05189	1.04779	1.03364	1.03371	1.04018	1.03863	1.04706	1.0473	1.04611	1.0454	1.0853	1.08136	1.10419	1.09796	1.02395	1.02393	1.02446	1.02402	1.01982	1.01832	1.02043	1.01713
24	1.06044	1.05607	1.05414	1.04986	1.03511	1.03518	1.04193	1.04031	1.04911	1.04935	1.04812	1.04737	1.08899	1.08488	1.1087	1.1022	1.02499	1.02497	1.02553	1.02506	1.02068	1.01911	1.02132	1.01787
25	1.06295	1.0584	1.05638	1.05193	1.03657	1.03664	1.04367	1.04199	1.05116	1.05141	1.05012	1.04934	1.09268	1.0884	1.11321	1.10644	1.02603	1.02601	1.02659	1.0261	1.02154	1.01991	1.02221	1.01862
26	1.06546	1.06072	1.05863	1.05399	1.03803	1.03811	1.04542	1.04367	1.0532	1.05346	1.05212	1.05132	1.09637	1.09192	1.11772	1.11067	1.02707	1.02705	1.02765	1.02715	1.0224	1.02071	1.0231	1.01936
27	1.06796	1.06304	1.06087	1.05606	1.0395	1.03958	1.04717	1.04535	1.05524	1.05552	1.05413	1.05329	1.10006	1.09544	1.12222	1.1149	1.02811	1.02809	1.02872	1.02819	1.02326	1.0215	1.02399	1.02011
28	1.07046	1.06536	1.06311	1.05812	1.04096	1.04105	1.04892	1.04703	1.05729	1.05757	1.05613	1.05526	1.10375	1.09896	1.12671	1.11913	1.02915	1.02913	1.02978	1.02923	1.02412	1.0223	1.02487	1.02085
29	1.07296	1.06768	1.06534	1.06018	1.04243	1.04251	1.05066	1.04871	1.05933	1.05963	1.05813	1.05723	1.10743	1.10247	1.13121	1.12335	1.03019	1.03017	1.03084	1.03028	1.02498	1.0231	1.02576	1.02159
30	1.07546	1.07	1.06758	1.06224	1.0439	1.04398	1.05241	1.05039	1.06138	1.06168	1.06013	1.0592	1.11111	1.10598	1.13569	1.12757	1.03123	1.03121	1.03191	1.03132	1.02584	1.02389	1.02665	1.02234
31	1.07795	1.07231	1.06981	1.06429	1.04536	1.04545	1.05416	1.05207	1.06342	1.06374	1.06214	1.06117	1.11478	1.10948	1.14018	1.13179	1.03227	1.03225	1.03297	1.03236	1.02671	1.02469	1.02754	1.02308
32	1.08045	1.07463	1.07204	1.06634	1.04683	1.04692	1.05591	1.05375	1.06547	1.06579	1.06414	1.06315	1.11845	1.11298	1.14465	1.136	1.03331	1.03329	1.03403	1.03341	1.02757	1.02548	1.02843	1.02383
33	1.08294	1.07694	1.07426	1.06839	1.04829	1.04839	1.05766	1.05543	1.06751	1.06784	1.06614	1.06512	1.12212	1.11648	1.14913	1.1402	1.03435	1.03433	1.03509	1.03445	1.02843	1.02628	1.02931	1.02457
34	1.08542	1.07924	1.07649	1.07044	1.04976	1.04986	1.0594	1.05711	1.06955	1.0699	1.06814	1.06709	1.12578	1.11997	1.15359	1.1444	1.03539	1.03536	1.03616	1.03549	1.02929	1.02708	1.0302	1.02532
35	1.08791	1.08155	1.07871	1.07249	1.05123	1.05133	1.06115	1.0588	1.07159	1.07195	1.07014	1.06906	1.12944	1.12347	1.15805	1.1486	1.03643	1.0364	1.03722	1.03654	1.03015	1.02787	1.03109	1.02606
36	1.09039	1.08385	1.08092	1.07453	1.0527	1.0528	1.0629	1.06048	1.07364	1.074	1.07214	1.07103	1.13309	1.12695	1.16251	1.15278	1.03747	1.03744	1.03828	1.03758	1.03101	1.02867	1.03198	1.02681
37	1.09287	1.08615	1.08314	1.07657	1.05417	1.05427	1.06465	1.06216	1.07568	1.07606	1.07414	1.073	1.13674	1.13043	1.16695	1.15697	1.03851	1.03848	1.03934	1.03862	1.03187	1.02946	1.03287	1.02755
38	1.09534	1.08844	1.08535	1.0786	1.05563	1.05575	1.0664	1.06384	1.07772	1.07811	1.07614	1.07497	1.14039	1.13391	1.17139	1.16114	1.03955	1.03952	1.04041	1.03967	1.03273	1.03026	1.03375	1.02829
39	1.09781	1.09074	1.08755	1.08063	1.0571	1.05722	1.06815	1.06552	1.07976	1.08016	1.07814	1.07693	1.14403	1.13738	1.17583	1.16531	1.04059	1.04056	1.04147	1.04071	1.03359	1.03105	1.03464	1.02904
40	1.10028	1.09302	1.08976	1.08266	1.05857	1.05869	1.0699	1.0672	1.0818	1.08221	1.08014	1.0789	1.14767	1.14085	1.18026	1.16947	1.04163	1.0416	1.04253	1.04175	1.03445	1.03185	1.03553	1.02978
41	1.10274	1.09531	1.09195	1.08469	1.06004	1.06016	1.07165	1.06889	1.08384	1.08426	1.08214	1.08087	1.1513	1.14431	1.18468	1.17363	1.04267	1.04263	1.04359	1.04279	1.03531	1.03265	1.03642	1.03053
42	1.1052	1.09759	1.09415	1.08671	1.06151	1.06164	1.0734	1.07057	1.08588	1.08631	1.08414	1.08284	1.15492	1.14777	1.18909	1.17778	1.0437	1.04367	1.04465	1.04384	1.03618	1.03344	1.03731	1.03127
43	1.10766	1.09987	1.09634	1.08873	1.06299	1.06311	1.07515	1.07225	1.08792	1.08836	1.08614	1.08481	1.15854	1.15123	1.19349	1.18192	1.04474	1.04471	1.04572	1.04488	1.03704	1.03424	1.03819	1.03202
44	1.11011	1.10215	1.09853	1.09074	1.06446	1.06459	1.0769	1.07393	1.08996	1.09041	1.08814	1.08677	1.16215	1.15467	1.19789	1.18605	1.04578	1.04575	1.04678	1.04592	1.0379	1.03503	1.03908	1.03276
45	1.11256	1.10442	1.10071	1.09275	1.06593	1.06606	1.07865	1.07562	1.092	1.09246	1.09013	1.08874	1.16576	1.15811	1.20228	1.19018	1.04682	1.04678	1.04784	1.04696	1.03876	1.03583	1.03997	1.0335
46	1.115	1.10668	1.10289	1.09475	1.0674	1.06754	1.0804	1.0773	1.09404	1.09451	1.09213	1.09071	1.16936	1.16155	1.20666	1.1943	1.04786	1.04782	1.0489	1.048	1.03962	1.03662	1.04086	1.03425
47	1.11744	1.10895	1.10506	1.09676	1.06888	1.06901	1.08215	1.07898	1.09608	1.09656	1.09413	1.09267	1.17296	1.16498	1.21103	1.19841	1.04889	1.04886	1.04996	1.04904	1.04048	1.03742	1.04174	1.03499
48	1.11987	1.1112	1.10723	1.09875	1.07035	1.07049	1.0839	1.08067	1.09812	1.09861	1.09612	1.09464	1.17654	1.1684	1.21539	1.20251	1.04993	1.04989	1.05102	1.05009	1.04134	1.03821	1.04263	1.03574
49	1.1223	1.11346	1.10939	1.10075	1.07183	1.07197	1.08565	1.08235	1.10015	1.10066	1.09812	1.0966	1.18013	1.17182	1.21974	1.2066	1.05097	1.05093	1.05208	1.05113	1.0422	1.03901	1.04352	1.03648
50	1.12473	1.11571	1.11155	1.10273	1.0733	1.07345	1.0874	1.08403	1.10219	1.1027	1.10011	1.09857	1.1837	1.17523	1.22408	1.21068	1.052	1.05197	1.05314	1.05217	1.04306	1.0398	1.04441	1.03722
51	1.12715	1.11795	1.11371	1.10472	1.07478	1.07493	1.08915	1.08572	1.10423	1.10475	1.10211	1.10053	1.18727	1.17864	1.22841	1.21476	1.05304	1.053	1.0542	1.05321	1.04392	1.0406	1.0453	1.03797
52	1.12956	1.12019	1.11585	1.1067	1.07626	1.07641	1.09091	1.0874	1.10626	1.1068	1.1041	1.10249	1.19083	1.18204	1.23274	1.21882	1.05408	1.05404	1.05526	1.05425	1.04478	1.04139	1.04618	1.03871
53	1.13197	1.12243	1.118	1.10867	1.07773	1.07789	1.09266	1.08909	1.1083	1.10884	1.10609	1.10445	1.19438	1.18543	1.23705	1.22288	1.05511	1.05508	1.05632	1.05529	1.04564	1.04219	1.04707	1.03946
54	1.13438	1.12466	1.12013	1.11064	1.07921	1.07937	1.09441	1.09077	1.11033	1.11089	1.10809	1.10642	1.19793	1.18881	1.24135	1.22692	1.05615	1.05611	1.05738	1.05633	1.0465	1.04298	1.04796	1.0402
55	1.13678	1.12689	1.12227	1.1126	1.08069	1.08085	1.09616	1.09246	1.11236	1.11293	1.11008	1.10838	1.20147	1.19219	1.24564	1.23096	1.05719	1.05715	1.05844	1.05737	1.04735	1.04378	1.04885	1.04094
56	1.13917	1.12911	1.12439	1.11456	1.08217	1.08233	1.09792	1.09414	1.1144	1.11498	1.11207	1.11034	1.205	1.19556	1.24992	1.23498	1.05822	1.05818	1.0595	1.05841	1.04821	1.04457	1.04973	1.04169
57	1.14156	1.13132	1.12651	1.11651	1.08365	1.08382	1.09967	1.09583	1.11643	1.11702	1.11406	1.1123	1.20852	1.19892	1.25419	1.239	1.05926	1.05922	1.06056	1.05945	1.04907	1.04536	1.05062	1.04243
58	1.14394	1.13353	1.12863	1.11846	1.08513	1.0853	1.10142	1.09751	1.11846	1.11906	1.11605	1.11426	1.21204	1.20227	1.25845	1.243	1.06029	1.06025	1.06162	1.06049	1.04993	1.04616	1.05151	1.04317
59	1.14632	1.13574	1.13074	1.1204	1.08662	1.08678	1.10318	1.0992	1.12049	1.1211	1.11804	1.11622	1.21554	1.20562	1.26269	1.24699	1.06133	1.06128	1.06268	1.06153	1.05079	1.04695	1.05239	1.04392
60	1.14869	1.13794	1.13284	1.12233	1.0881	1.08827	1.10493	1.10089	1.12253	1.12315	1.12003	1.11818	1.21904	1.20896	1.26692	1.25097	1.06236	1.06232	1.06374	1.06257	1.05165	1.04775	1.05328	1.04466
61	1.15105	1.14013	1.13493	1.12426	1.08958	1.08976	1.10669	1.10257	1.12456	1.12519	1.12202	1.12013	1.22253	1.21229	1.27115	1.25494	1.06339	1.06335	1.06479	1.06361	1.05251	1.04854	1.05417	1.0454
62	1.15341	1.14232	1.13702	1.12619	1.09107	1.09124	1.10844	1.10426	1.12659	1.12723	1.124	1.12209	1.22601	1.21561	1.27535	1.2589	1.06443	1.06438	1.06585	1.06465	1.05337	1.04933	1.05506	1.04615
63	1.15576	1.1445	1.13911	1.12811	1.09256	1.09273	1.1102	1.10595	1.12861	1.12927	1.12599	1.12405	1.22948	1.21892	1.27955	1.26285	1.06546	1.06542	1.06691	1.06569	1.05423	1.05013	1.05594	1.04689
64	1.1581	1.14668	1.14118	1.13002	1.09404	1.09422	1.11195	1.10764	1.13064	1.13131	1.12798	1.126	1.23294	1.22222	1.28373	1.26678	1.06649	1.06645	1.06797	1.06672	1.05509	1.05092	1.05683	1.04763
65	1.16044	1.14885	1.14325	1.13192	1.09553	1.09571	1.11371	1.10932	1.13267	1.13335	1.12996	1.12796	1.23639	1.22552	1.2879	1.2707	1.06753	1.06748	1.06902	1.06776	1.05594	1.05171	1.05772	1.04838
66	1.16277	1.15101	1.14531	1.13382	1.09702	1.0972	1.11546	1.11101	1.1347	1.13538	1.13195	1.12991	1.23984	1.2288	1.29206	1.27461	1.06856	1.06852	1.07008	1.0688	1.0568	1.05251	1.0586	1.04912
67	1.1651	1.15317	1.14737	1.13571	1.09851	1.0987	1.11722	1.1127	1.13672	1.13742	1.13393	1.13187	1.24327	1.23208	1.2962	1.27851	1.06959	1.06955	1.07114	1.06984	1.05766	1.0533	1.05949	1.04986
68	1.16742	1.15532	1.14942	1.1376	1.1	1.10019	1.11898	1.11439	1.13875	1.13946	1.13591	1.13382	1.24669	1.23535	1.30033	1.28239	1.07062	1.07058	1.0722	1.07088	1.05852	1.05409	1.06038	1.05061
69	1.16973	1.15746	1.15146	1.13947	1.10149	1.10168	1.12073	1.11608	1.14077	1.14149	1.1379	1.13577	1.2501	1.23861	1.30444	1.28626	1.07165	1.07161	1.07325	1.07191	1.05938	1.05489	1.06126	1.05135
70	1.17203	1.1596	1.15349	1.14135	1.10298	1.10318	1.12249	1.11777	1.1428	1.14353	1.13988	1.13773	1.25351	1.24185	1.30854	1.29012	1.07269	1.07264	1.07431	1.07295	1.06023	1.05568	1.06215	1.05209
71	1.17433	1.16173	1.15551	1.14321	1.10448	1.10467	1.12425	1.11946	1.14482	1.14556	1.14186	1.13968	1.2569	1.24509	1.31262	1.29396	1.07372	1.07367	1.07536	1.07399	1.06109	1.05647	1.06304	1.05284
72	1.17661	1.16385	1.15753	1.14507	1.10597	1.10617	1.12601	1.12115	1.14684	1.1476	1.14384	1.14163	1.26028	1.24832	1.31669	1.29779	1.07475	1.0747	1.07642	1.07502	1.06195	1.05726	1.06392	1.05358
73	1.1789	1.16597	1.15954	1.14692	1.10747	1.10767	1.12777	1.12284	1.14887	1.14963	1.14582	1.14358	1.26365	1.25154	1.32075	1.3016	1.07578	1.07573	1.07747	1.07606	1.06281	1.05806	1.06481	1.05432
74	1.18117	1.16808	1.16154	1.14876	1.10896	1.10917	1.12952	1.12453	1.15089	1.15166	1.1478	1.14552	1.26701	1.25475	1.32479	1.3054	1.07681	1.07676	1.07853	1.0771	1.06366	1.05885	1.0657	1.05507
75	1.18343	1.17018	1.16353	1.15059	1.11046	1.11067	1.13128	1.12622	1.15291	1.15369	1.14977	1.14747	1.27036	1.25794	1.32881	1.30919	1.07784	1.07779	1.07958	1.07813	1.06452	1.05964	1.06658	1.05581
76	1.18569	1.17228	1.16552	1.15242	1.11196	1.11217	1.13304	1.12792	1.15493	1.15572	1.15175	1.14942	1.2737	1.26113	1.33282	1.31296	1.07887	1.07882	1.08064	1.07917	1.06538	1.06043	1.06747	1.05655
77	1.18794	1.17436	1.1675	1.15424	1.11346	1.11367	1.1348	1.12961	1.15694	1.15775	1.15373	1.15137	1.27702	1.2643	1.33681	1.31671	1.07989	1.07985	1.08169	1.0802	1.06623	1.06123	1.06835	1.05729
78	1.19018	1.17644	1.16946	1.15605	1.11496	1.11517	1.13656	1.1313	1.15896	1.15978	1.1557	1.15331	1.28033	1.26747	1.34078	1.32045	1.08092	1.08088	1.08275	1.08124	1.06709	1.06202	1.06924	1.05804
79	1.19241	1.17851	1.17142	1.15786	1.11647	1.11668	1.13833	1.13299	1.16098	1.16181	1.15767	1.15526	1.28364	1.27062	1.34474	1.32417	1.08195	1.0819	1.0838	1.08227	1.06795	1.06281	1.07013	1.05878
80	1.19464	1.18058	1.17337	1.15965	1.11797	1.11818	1.14009	1.13469	1.16299	1.16384	1.15965	1.1572	1.28693	1.27376	1.34868	1.32788	1.08298	1.08293	1.08485	1.08331	1.0688	1.0636	1.07101	1.05952
81	1.19685	1.18263	1.17532	1.16144	1.11947	1.11969	1.14185	1.13638	1.16501	1.16586	1.16162	1.15914	1.2902	1.27689	1.3526	1.33157	1.08401	1.08396	1.08591	1.08434	1.06966	1.06439	1.0719	1.06026
82	1.19906	1.18468	1.17725	1.16322	1.12098	1.1212	1.14361	1.13807	1.16702	1.16789	1.16359	1.16108	1.29347	1.28001	1.35651	1.33525	1.08503	1.08499	1.08696	1.08537	1.07052	1.06518	1.07278	1.06101
83	1.20126	1.18672	1.17917	1.16499	1.12249	1.12271	1.14537	1.13977	1.16904	1.16992	1.16556	1.16302	1.29672	1.28312	1.3604	1.33891	1.08606	1.08601	1.08801	1.08641	1.07137	1.06597	1.07367	1.06175
84	1.20345	1.18875	1.18109	1.16675	1.124	1.12422	1.14714	1.14146	1.17105	1.17194	1.16753	1.16496	1.29996	1.28621	1.36427	1.34255	1.08708	1.08704	1.08907	1.08744	1.07223	1.06676	1.07456	1.06249
85	1.20563	1.19078	1.18299	1.1685	1.12551	1.12573	1.1489	1.14316	1.17306	1.17396	1.1695	1.1669	1.30319	1.2893	1.36812	1.34617	1.08811	1.08806	1.09012	1.08847	1.07308	1.06756	1.07544	1.06323
86	1.2078	1.19279	1.18489	1.17025	1.12702	1.12724	1.15066	1.14486	1.17507	1.17598	1.17147	1.16884	1.3064	1.29237	1.37196	1.34978	1.08913	1.08909	1.09117	1.08951	1.07394	1.06835	1.07633	1.06397
87	1.20996	1.1948	1.18677	1.17198	1.12853	1.12876	1.15243	1.14655	1.17708	1.17801	1.17343	1.17078	1.3096	1.29542	1.37577	1.35337	1.09016	1.09011	1.09222	1.09054	1.07479	1.06914	1.07721	1.06472
88	1.21211	1.1968	1.18865	1.17371	1.13004	1.13027	1.15419	1.14825	1.17909	1.18003	1.1754	1.17271	1.31279	1.29847	1.37957	1.35695	1.09118	1.09114	1.09327	1.09157	1.07565	1.06993	1.0781	1.06546
89	1.21425	1.19878	1.19051	1.17543	1.13156	1.13179	1.15596	1.14995	1.1811	1.18204	1.17736	1.17465	1.31596	1.3015	1.38334	1.3605	1.09221	1.09216	1.09432	1.0926	1.0765	1.07072	1.07898	1.0662
90	1.21638	1.20076	1.19237	1.17713	1.13307	1.13331	1.15772	1.15164	1.1831	1.18406	1.17932	1.17658	1.31912	1.30452	1.3871	1.36404	1.09323	1.09318	1.09537	1.09364	1.07736	1.07151	1.07987	1.06694
91	1.21851	1.20273	1.19421	1.17883	1.13459	1.13483	1.15949	1.15334	1.18511	1.18608	1.18129	1.17852	1.32227	1.30752	1.39084	1.36755	1.09425	1.09421	1.09642	1.09467	1.07821	1.0723	1.08075	1.06768
92	1.22062	1.20469	1.19605	1.18052	1.13611	1.13635	1.16126	1.15504	1.18711	1.1881	1.18325	1.18045	1.3254	1.31052	1.39456	1.37105	1.09528	1.09523	1.09747	1.0957	1.07907	1.07309	1.08164	1.06843
93	1.22272	1.20665	1.19787	1.1822	1.13763	1.13787	1.16302	1.15674	1.18912	1.19011	1.18521	1.18238	1.32852	1.3135	1.39826	1.37454	1.0963	1.09625	1.09852	1.09673	1.07992	1.07388	1.08252	1.06917
94	1.22481	1.20859	1.19969	1.18387	1.13915	1.13939	1.16479	1.15844	1.19112	1.19213	1.18717	1.18431	1.33162	1.31646	1.40193	1.378	1.09732	1.09727	1.09957	1.09776	1.08077	1.07466	1.08341	1.06991
95	1.22689	1.21052	1.20149	1.18553	1.14068	1.14092	1.16656	1.16014	1.19312	1.19414	1.18912	1.18624	1.33471	1.31941	1.40559	1.38144	1.09834	1.0983	1.10062	1.09879	1.08163	1.07545	1.08429	1.07065
96	1.22897	1.21244	1.20328	1.18718	1.1422	1.14245	1.16833	1.16184	1.19512	1.19615	1.19108	1.18817	1.33778	1.32235	1.40923	1.38486	1.09936	1.09932	1.10167	1.09982	1.08248	1.07624	1.08518	1.07139
97	1.23103	1.21436	1.20507	1.18882	1.14373	1.14397	1.1701	1.16354	1.19712	1.19816	1.19304	1.19009	1.34084	1.32527	1.41284	1.38827	1.10038	1.10034	1.10271	1.10085	1.08334	1.07703	1.08606	1.07213
98	1.23308	1.21626	1.20684	1.19045	1.14526	1.1455	1.17187	1.16524	1.19912	1.20017	1.19499	1.19202	1.34389	1.32818	1.41644	1.39165	1.1014	1.10136	1.10376	1.10187	1.08419	1.07782	1.08695	1.07287
99	1.23512	1.21816	1.20859	1.19206	1.14679	1.14703	1.17364	1.16695	1.20111	1.20218	1.19694	1.19394	1.34691	1.33108	1.42001	1.39501	1.10242	1.10238	1.10481	1.1029	1.08504	1.07861	1.08783	1.07361
100	1.23715	1.22004	1.21034	1.19367	1.14832	1.14857	1.17541	1.16865	1.20311	1.20419	1.1989	1.19587	1.34993	1.33396	1.42356	1.39835	1.10344	1.10339	1.10585	1.10393	1.0859	1.0794	1.08872	1.07436
101	1.23916	1.22191	1.21208	1.19527	1.14985	1.1501	1.17718	1.17035	1.2051	1.2062	1.20085	1.19779	1.35292	1.33682	1.42709	1.40168	1.10446	1.10441	1.1069	1.10496	1.08675	1.08018	1.0896	1.0751
102	1.24117	1.22377	1.2138	1.19686	1.15138	1.15163	1.17895	1.17205	1.2071	1.2082	1.2028	1.19971	1.3559	1.33967	1.43059	1.40498	1.10547	1.10543	1.10795	1.10599	1.0876	1.08097	1.09048	1.07584
103	1.24316	1.22563	1.21552	1.19843	1.15292	1.15317	1.18073	1.17376	1.20909	1.21021	1.20474	1.20163	1.35887	1.3425	1.43407	1.40826	1.10649	1.10645	1.10899	1.10701	1.08845	1.08176	1.09137	1.07658
104	1.24515	1.22747	1.21722	1.2	1.15446	1.15471	1.1825	1.17546	1.21108	1.21221	1.20669	1.20355	1.36182	1.34532	1.43754	1.41152	1.10751	1.10746	1.11004	1.10804	1.0893	1.08255	1.09225	1.07732
105	1.24712	1.2293	1.21891	1.20155	1.15599	1.15625	1.18427	1.17717	1.21307	1.21421	1.20864	1.20547	1.36475	1.34813	1.44097	1.41475	1.10852	1.10848	1.11108	1.10907	1.09016	1.08333	1.09314	1.07806
106	1.24908	1.23112	1.22059	1.20309	1.15753	1.15779	1.18605	1.17887	1.21506	1.21622	1.21058	1.20738	1.36766	1.35092	1.44439	1.41797	1.10954	1.1095	1.11213	1.11009	1.09101	1.08412	1.09402	1.0788
107	1.25103	1.23293	1.22225	1.20463	1.15908	1.15933	1.18782	1.18058	1.21705	1.21822	1.21252	1.2093	1.37056	1.35369	1.44778	1.42116	1.11055	1.11051	1.11317	1.11112	1.09186	1.08491	1.0949	1.07954
108	1.25297	1.23473	1.2239	1.20615	1.16062	1.16088	1.1896	1.18229	1.21903	1.22021	1.21447	1.21121	1.37344	1.35644	1.45114	1.42433	1.11157	1.11153	1.11421	1.11214	1.09271	1.08569	1.09579	1.08028
109	1.25489	1.23652	1.22554	1.20765	1.16216	1.16242	1.19137	1.184	1.22102	1.22221	1.21641	1.21313	1.37631	1.35918	1.45449	1.42748	1.11258	1.11254	1.11526	1.11317	1.09356	1.08648	1.09667	1.08102
110	1.2568	1.23829	1.22717	1.20915	1.16371	1.16397	1.19315	1.1857	1.223	1.22421	1.21835	1.21504	1.37916	1.36191	1.4578	1.43061	1.11359	1.11356	1.1163	1.11419	1.09441	1.08727	1.09756	1.08176
111	1.2587	1.24006	1.22879	1.21064	1.16526	1.16552	1.19493	1.18741	1.22498	1.2262	1.22028	1.21695	1.38199	1.36462	1.4611	1.43371	1.11461	1.11457	1.11734	1.11521	1.09526	1.08805	1.09844	1.0825
112	1.26059	1.24181	1.23039	1.21211	1.16681	1.16707	1.1967	1.18912	1.22697	1.2282	1.22222	1.21886	1.3848	1.36731	1.46437	1.43679	1.11562	1.11558	1.11838	1.11624	1.09611	1.08884	1.09932	1.08324
113	1.26247	1.24355	1.23198	1.21357	1.16836	1.16863	1.19848	1.19083	1.22895	1.23019	1.22416	1.22076	1.38759	1.36998	1.46761	1.43984	1.11663	1.11659	1.11942	1.11726	1.09696	1.08962	1.10021	1.08398
114	1.26433	1.24528	1.23355	1.21502	1.16992	1.17018	1.20026	1.19254	1.23092	1.23218	1.22609	1.22267	1.39037	1.37264	1.47083	1.44288	1.11764	1.11761	1.12046	1.11828	1.09781	1.09041	1.10109	1.08472
115	1.26618	1.247	1.23512	1.21646	1.17147	1.17174	1.20204	1.19425	1.2329	1.23417	1.22802	1.22458	1.39313	1.37528	1.47402	1.44588	1.11865	1.11862	1.1215	1.1193	1.09866	1.09119	1.10197	1.08546
116	1.26801	1.24871	1.23667	1.21788	1.17303	1.1733	1.20382	1.19596	1.23488	1.23616	1.22995	1.22648	1.39587	1.3779	1.47719	1.44887	1.11966	1.11963	1.12254	1.12033	1.09951	1.09198	1.10285	1.0862
117	1.26984	1.2504	1.2382	1.21929	1.17459	1.17486	1.2056	1.19768	1.23685	1.23815	1.23188	1.22838	1.39859	1.3805	1.48033	1.45183	1.12067	1.12064	1.12358	1.12135	1.10036	1.09276	1.10374	1.08694
118	1.27165	1.25208	1.23972	1.22069	1.17615	1.17642	1.20739	1.19939	1.23883	1.24014	1.23381	1.23028	1.40129	1.38309	1.48344	1.45476	1.12168	1.12165	1.12462	1.12237	1.10121	1.09355	1.10462	1.08768
119	1.27345	1.25375	1.24123	1.22208	1.17771	1.17798	1.20917	1.2011	1.2408	1.24212	1.23574	1.23218	1.40398	1.38566	1.48653	1.45767	1.12268	1.12265	1.12566	1.12339	1.10206	1.09433	1.1055	1.08842
120	1.27523	1.25541	1.24273	1.22345	1.17928	1.17955	1.21095	1.20282	1.24277	1.24411	1.23767	1.23408	1.40664	1.38821	1.48959	1.46056	1.12369	1.12366	1.1267	1.12441	1.10291	1.09512	1.10638	1.08916
121	1.277	1.25706	1.24421	1.22481	1.18084	1.18111	1.21273	1.20453	1.24474	1.24609	1.23959	1.23598	1.40929	1.39075	1.49263	1.46342	1.1247	1.12467	1.12774	1.12543	1.10376	1.0959	1.10727	1.0899
122	1.27876	1.25869	1.24567	1.22616	1.18241	1.18268	1.21452	1.20625	1.2467	1.24807	1.24151	1.23787	1.41192	1.39326	1.49563	1.46625	1.1257	1.12568	1.12877	1.12645	1.1046	1.09668	1.10815	1.09064
123	1.2805	1.26031	1.24712	1.2275	1.18398	1.18425	1.2163	1.20796	1.24867	1.25005	1.24343	1.23977	1.41452	1.39576	1.49861	1.46906	1.12671	1.12668	1.12981	1.12747	1.10545	1.09747	1.10903	1.09137
124	1.28223	1.26191	1.24856	1.22882	1.18556	1.18583	1.21809	1.20968	1.25064	1.25203	1.24535	1.24166	1.41711	1.39824	1.50156	1.47184	1.12771	1.12769	1.13085	1.12848	1.1063	1.09825	1.10991	1.09211
125	1.28394	1.26351	1.24999	1.23013	1.18713	1.1874	1.21988	1.2114	1.2526	1.254	1.24727	1.24355	1.41968	1.4007	1.50449	1.4746	1.12872	1.12869	1.13188	1.1295	1.10715	1.09903	1.11079	1.09285
126	1.28565	1.26509	1.25139	1.23142	1.18871	1.18898	1.22166	1.21312	1.25456	1.25598	1.24919	1.24544	1.42222	1.40314	1.50738	1.47733	1.12972	1.1297	1.13292	1.13052	1.10799	1.09982	1.11168	1.09359
127	1.28733	1.26666	1.25279	1.2327	1.19029	1.19056	1.22345	1.21483	1.25652	1.25795	1.2511	1.24733	1.42475	1.40556	1.51025	1.48004	1.13072	1.1307	1.13395	1.13154	1.10884	1.1006	1.11256	1.09433
128	1.289	1.26821	1.25417	1.23397	1.19187	1.19214	1.22524	1.21655	1.25848	1.25993	1.25302	1.24922	1.42726	1.40796	1.51309	1.48271	1.13173	1.13171	1.13499	1.13255	1.10969	1.10138	1.11344	1.09507
129	1.29066	1.26975	1.25553	1.23522	1.19345	1.19372	1.22703	1.21827	1.26044	1.2619	1.25493	1.2511	1.42974	1.41034	1.5159	1.48536	1.13273	1.13271	1.13602	1.13357	1.11053	1.10216	1.11432	1.09581
130	1.29231	1.27128	1.25688	1.23646	1.19503	1.19531	1.22882	1.21999	1.26239	1.26387	1.25684	1.25299	1.43221	1.4127	1.51868	1.48798	1.13373	1.13371	1.13705	1.13458	1.11138	1.10294	1.1152	1.09654
131	1.29393	1.27279	1.25821	1.23769	1.19662	1.19689	1.23061	1.22172	1.26435	1.26584	1.25875	1.25487	1.43465	1.41505	1.52143	1.49058	1.13473	1.13471	1.13809	1.1356	1.11223	1.10373	1.11608	1.09728
132	1.29555	1.27429	1.25953	1.2389	1.19821	1.19848	1.2324	1.22344	1.2663	1.2678	1.26065	1.25675	1.43708	1.41737	1.52415	1.49315	1.13573	1.13571	1.13912	1.13661	1.11307	1.10451	1.11696	1.09802
133	1.29715	1.27578	1.26083	1.24009	1.1998	1.20007	1.23419	1.22516	1.26825	1.26977	1.26256	1.25863	1.43948	1.41967	1.52684	1.49569	1.13672	1.13671	1.14015	1.13763	1.11392	1.10529	1.11785	1.09876
134	1.29873	1.27725	1.26212	1.24127	1.20139	1.20166	1.23598	1.22688	1.2702	1.27173	1.26446	1.26051	1.44186	1.42196	1.5295	1.4982	1.13772	1.13771	1.14118	1.13864	1.11476	1.10607	1.11873	1.09949
135	1.3003	1.27871	1.26339	1.24244	1.20299	1.20326	1.23778	1.22861	1.27215	1.2737	1.26637	1.26238	1.44422	1.42422	1.53213	1.50068	1.13872	1.13871	1.14221	1.13965	1.11561	1.10685	1.11961	1.10023
136	1.30185	1.28015	1.26465	1.24359	1.20458	1.20486	1.23957	1.23033	1.2741	1.27566	1.26827	1.26426	1.44656	1.42646	1.53473	1.50313	1.13972	1.13971	1.14324	1.14066	1.11645	1.10763	1.12049	1.10097
137	1.30339	1.28158	1.26588	1.24473	1.20618	1.20645	1.24137	1.23206	1.27604	1.27762	1.27016	1.26613	1.44887	1.42868	1.5373	1.50556	1.14071	1.14071	1.14427	1.14168	1.1173	1.10841	1.12137	1.10171
138	1.30491	1.283	1.26711	1.24585	1.20778	1.20806	1.24316	1.23379	1.27799	1.27958	1.27206	1.268	1.45116	1.43088	1.53984	1.50795	1.14171	1.1417	1.1453	1.14269	1.11814	1.10919	1.12225	1.10244
139	1.30642	1.2844	1.26831	1.24696	1.20939	1.20966	1.24496	1.23551	1.27993	1.28153	1.27396	1.26987	1.45344	1.43306	1.54234	1.51032	1.1427	1.1427	1.14633	1.1437	1.11898	1.10997	1.12313	1.10318
140	1.30791	1.28578	1.2695	1.24805	1.21099	1.21126	1.24676	1.23724	1.28187	1.28349	1.27585	1.27174	1.45568	1.43522	1.54482	1.51265	1.14369	1.14369	1.14736	1.14471	1.11983	1.11075	1.12401	1.10392
141	1.30938	1.28715	1.27068	1.24913	1.2126	1.21287	1.24855	1.23897	1.28381	1.28544	1.27774	1.27361	1.45791	1.43735	1.54726	1.51496	1.14469	1.14469	1.14838	1.14572	1.12067	1.11152	1.12489	1.10466
142	1.31084	1.28851	1.27183	1.25019	1.21421	1.21448	1.25035	1.2407	1.28574	1.28739	1.27963	1.27547	1.46011	1.43947	1.54967	1.51724	1.14568	1.14568	1.14941	1.14673	1.12151	1.1123	1.12577	1.10539
143	1.31228	1.28985	1.27297	1.25124	1.21582	1.21609	1.25215	1.24243	1.28768	1.28934	1.28152	1.27733	1.46229	1.44156	1.55205	1.51948	1.14667	1.14667	1.15044	1.14774	1.12235	1.11308	1.12665	1.10613
144	1.31371	1.29118	1.2741	1.25227	1.21744	1.21771	1.25395	1.24416	1.28961	1.29129	1.28341	1.2792	1.46445	1.44363	1.55439	1.5217	1.14766	1.14767	1.15146	1.14874	1.1232	1.11386	1.12753	1.10687
145	1.31511	1.29249	1.2752	1.25328	1.21905	1.21932	1.25575	1.24589	1.29155	1.29324	1.28529	1.28106	1.46658	1.44568	1.55671	1.52388	1.14865	1.14866	1.15249	1.14975	1.12404	1.11464	1.12841	1.1076
146	1.31651	1.29379	1.27629	1.25428	1.22067	1.22094	1.25756	1.24763	1.29348	1.29518	1.28718	1.28291	1.46869	1.44771	1.55898	1.52604	1.14964	1.14965	1.15351	1.15076	1.12488	1.11541	1.12929	1.10834
147	1.31788	1.29507	1.27736	1.25527	1.22229	1.22256	1.25936	1.24936	1.2954	1.29713	1.28906	1.28477	1.47078	1.44971	1.56123	1.52816	1.15063	1.15064	1.15453	1.15176	1.12572	1.11619	1.13017	1.10907
148	1.31924	1.29633	1.27842	1.25623	1.22392	1.22419	1.26116	1.25109	1.29733	1.29907	1.29094	1.28662	1.47284	1.45169	1.56344	1.53025	1.15162	1.15163	1.15556	1.15277	1.12656	1.11697	1.13104	1.10981
149	1.32058	1.29758	1.27945	1.25718	1.22554	1.22581	1.26297	1.25283	1.29926	1.30101	1.29282	1.28848	1.47487	1.45365	1.56562	1.53231	1.1526	1.15262	1.15658	1.15378	1.1274	1.11774	1.13192	1.11055
150	1.32191	1.29881	1.28047	1.25812	1.22717	1.22744	1.26477	1.25456	1.30118	1.30295	1.29469	1.29033	1.47689	1.45559	1.56776	1.53434	1.15359	1.15361	1.1576	1.15478	1.12824	1.11852	1.1328	1.11128
151	1.32322	1.30003	1.28147	1.25903	1.2288	1.22907	1.26658	1.2563	1.3031	1.30488	1.29657	1.29218	1.47888	1.4575	1.56987	1.53633	1.15457	1.15459	1.15862	1.15578	1.12908	1.1193	1.13368	1.11202
152	1.32451	1.30123	1.28246	1.25994	1.23044	1.2307	1.26839	1.25804	1.30502	1.30682	1.29844	1.29403	1.48084	1.45939	1.57195	1.53829	1.15556	1.15558	1.15965	1.15679	1.12992	1.12007	1.13456	1.11275
153	1.32578	1.30242	1.28342	1.26082	1.23207	1.23234	1.2702	1.25978	1.30694	1.30875	1.30031	1.29587	1.48278	1.46126	1.57399	1.54022	1.15654	1.15657	1.16067	1.15779	1.13076	1.12085	1.13544	1.11349
154	1.32703	1.30358	1.28437	1.26169	1.23371	1.23397	1.272	1.26151	1.30885	1.31068	1.30218	1.29772	1.4847	1.4631	1.57599	1.54212	1.15752	1.15755	1.16169	1.15879	1.1316	1.12162	1.13632	1.11422
155	1.32827	1.30474	1.2853	1.26254	1.23535	1.23561	1.27381	1.26325	1.31077	1.31261	1.30404	1.29956	1.48659	1.46492	1.57796	1.54399	1.1585	1.15853	1.1627	1.1598	1.13244	1.1224	1.13719	1.11496
156	1.32949	1.30587	1.28621	1.26337	1.23699	1.23726	1.27562	1.26499	1.31268	1.31454	1.30591	1.3014	1.48845	1.46671	1.5799	1.54582	1.15949	1.15952	1.16372	1.1608	1.13328	1.12317	1.13807	1.11569
157	1.33069	1.30699	1.2871	1.26419	1.23864	1.2389	1.27744	1.26674	1.31459	1.31647	1.30777	1.30324	1.49029	1.46848	1.58179	1.54761	1.16047	1.1605	1.16474	1.1618	1.13412	1.12395	1.13895	1.11643
158	1.33188	1.3081	1.28797	1.26499	1.24029	1.24055	1.27925	1.26848	1.3165	1.31839	1.30963	1.30507	1.4921	1.47023	1.58366	1.54938	1.16144	1.16148	1.16576	1.1628	1.13496	1.12472	1.13983	1.11716
159	1.33304	1.30918	1.28882	1.26577	1.24194	1.2422	1.28106	1.27022	1.31841	1.32032	1.31149	1.30691	1.49389	1.47195	1.58548	1.55111	1.16242	1.16246	1.16677	1.1638	1.13579	1.12549	1.1407	1.1179
160	1.33419	1.31025	1.28966	1.26653	1.24359	1.24385	1.28288	1.27197	1.32031	1.32224	1.31335	1.30874	1.49565	1.47365	1.58727	1.5528	1.1634	1.16344	1.16779	1.1648	1.13663	1.12627	1.14158	1.11863
161	1.33532	1.3113	1.29047	1.26728	1.24525	1.2455	1.28469	1.27371	1.32221	1.32416	1.3152	1.31057	1.49738	1.47532	1.58902	1.55446	1.16438	1.16442	1.16881	1.16579	1.13747	1.12704	1.14246	1.11937
162	1.33643	1.31234	1.29127	1.26801	1.24691	1.24716	1.28651	1.27546	1.32412	1.32607	1.31706	1.3124	1.49909	1.47697	1.59074	1.55609	1.16535	1.1654	1.16982	1.16679	1.1383	1.12781	1.14334	1.1201
163	1.33752	1.31336	1.29205	1.26872	1.24857	1.24882	1.28832	1.2772	1.32601	1.32799	1.31891	1.31423	1.50078	1.47859	1.59242	1.55768	1.16633	1.16638	1.17083	1.16779	1.13914	1.12858	1.14421	1.12084
164	1.33859	1.31436	1.2928	1.26941	1.25023	1.25048	1.29014	1.27895	1.32791	1.3299	1.32075	1.31605	1.50243	1.48019	1.59406	1.55924	1.1673	1.16736	1.17185	1.16879	1.13998	1.12936	1.14509	1.12157
165	1.33965	1.31534	1.29354	1.27008	1.2519	1.25215	1.29196	1.2807	1.32981	1.33181	1.3226	1.31788	1.50406	1.48176	1.59566	1.56076	1.16828	1.16833	1.17286	1.16978	1.14081	1.13013	1.14597	1.1223
166	1.34068	1.3163	1.29426	1.27074	1.25357	1.25381	1.29378	1.28245	1.3317	1.33372	1.32445	1.3197	1.50566	1.48331	1.59722	1.56225	1.16925	1.16931	1.17387	1.17078	1.14165	1.1309	1.14684	1.12304
167	1.3417	1.31725	1.29496	1.27138	1.25524	1.25548	1.2956	1.2842	1.33359	1.33563	1.32629	1.32152	1.50724	1.48483	1.59875	1.5637	1.17022	1.17028	1.17488	1.17177	1.14248	1.13167	1.14772	1.12377
168	1.3427	1.31818	1.29564	1.272	1.25691	1.25715	1.29742	1.28595	1.33548	1.33754	1.32813	1.32334	1.50879	1.48633	1.60024	1.56512	1.17119	1.17126	1.17589	1.17277	1.14332	1.13244	1.14859	1.1245
169	1.34368	1.3191	1.2963	1.27261	1.25859	1.25883	1.29924	1.2877	1.33737	1.33944	1.32997	1.32515	1.51031	1.48781	1.6017	1.5665	1.17216	1.17223	1.1769	1.17376	1.14415	1.13321	1.14947	1.12524
170	1.34464	1.32	1.29695	1.27319	1.26027	1.26051	1.30107	1.28946	1.33925	1.34134	1.3318	1.32697	1.51181	1.48926	1.60312	1.56785	1.17313	1.1732	1.17791	1.17475	1.14498	1.13398	1.15035	1.12597
171	1.34559	1.32088	1.29757	1.27376	1.26195	1.26219	1.30289	1.29121	1.34114	1.34325	1.33364	1.32878	1.51329	1.49068	1.60451	1.56917	1.1741	1.17417	1.17892	1.17574	1.14582	1.13475	1.15122	1.1267
172	1.34651	1.32175	1.29818	1.27432	1.26364	1.26387	1.30472	1.29296	1.34302	1.34514	1.33547	1.33059	1.51474	1.49209	1.60586	1.57046	1.17506	1.17514	1.17993	1.17673	1.14665	1.13552	1.1521	1.12744
173	1.34742	1.32259	1.29877	1.27486	1.26532	1.26556	1.30654	1.29472	1.3449	1.34704	1.3373	1.33239	1.51616	1.49347	1.60718	1.57171	1.17603	1.17611	1.18094	1.17773	1.14748	1.13629	1.15297	1.12817
174	1.34832	1.32343	1.29934	1.27538	1.26702	1.26724	1.30837	1.29648	1.34677	1.34893	1.33913	1.3342	1.51756	1.49482	1.60846	1.57293	1.17699	1.17708	1.18194	1.17872	1.14832	1.13706	1.15385	1.1289
175	1.34919	1.32425	1.2999	1.27588	1.26871	1.26894	1.3102	1.29824	1.34865	1.35083	1.34095	1.336	1.51894	1.49616	1.60971	1.57412	1.17796	1.17805	1.18295	1.1797	1.14915	1.13783	1.15472	1.12963
176	1.35005	1.32505	1.30043	1.27637	1.2704	1.27063	1.31203	1.29999	1.35052	1.35272	1.34278	1.3378	1.52029	1.49747	1.61093	1.57528	1.17892	1.17901	1.18395	1.18069	1.14998	1.13859	1.1556	1.13036
177	1.3509	1.32584	1.30096	1.27685	1.2721	1.27233	1.31386	1.30175	1.35239	1.35461	1.3446	1.3396	1.52162	1.49876	1.61211	1.57641	1.17988	1.17998	1.18496	1.18168	1.15081	1.13936	1.15647	1.1311
178	1.35172	1.32661	1.30146	1.27731	1.27381	1.27403	1.31569	1.30351	1.35426	1.35649	1.34642	1.3414	1.52293	1.50003	1.61326	1.57751	1.18085	1.18094	1.18596	1.18267	1.15164	1.14013	1.15735	1.13183
179	1.35253	1.32737	1.30195	1.27775	1.27551	1.27573	1.31752	1.30528	1.35613	1.35838	1.34823	1.34319	1.52421	1.50127	1.61438	1.57859	1.18181	1.18191	1.18696	1.18366	1.15247	1.1409	1.15822	1.13256
180	1.35332	1.32811	1.30242	1.27818	1.27722	1.27743	1.31936	1.30704	1.35799	1.36026	1.35005	1.34499	1.52547	1.5025	1.61547	1.57963	1.18276	1.18287	1.18797	1.18464	1.1533	1.14166	1.15909	1.13329
181	1.3541	1.32884	1.30288	1.27859	1.27893	1.27914	1.32119	1.3088	1.35986	1.36214	1.35186	1.34678	1.52671	1.5037	1.61653	1.58064	1.18372	1.18383	1.18897	1.18563	1.15413	1.14243	1.15997	1.13402
182	1.35486	1.32955	1.30332	1.27899	1.28064	1.28085	1.32303	1.31057	1.36172	1.36402	1.35367	1.34857	1.52793	1.50488	1.61756	1.58162	1.18468	1.18479	1.18997	1.18661	1.15496	1.14319	1.16084	1.13475
183	1.35561	1.33025	1.30374	1.27938	1.28236	1.28257	1.32486	1.31233	1.36357	1.36589	1.35548	1.35035	1.52912	1.50605	1.61856	1.58258	1.18564	1.18575	1.19097	1.1876	1.15579	1.14396	1.16172	1.13549
184	1.35634	1.33093	1.30415	1.27975	1.28408	1.28428	1.3267	1.3141	1.36543	1.36777	1.35728	1.35214	1.53029	1.50719	1.61953	1.58351	1.18659	1.18671	1.19197	1.18858	1.15662	1.14472	1.16259	1.13622
185	1.35706	1.3316	1.30455	1.28011	1.2858	1.286	1.32854	1.31587	1.36728	1.36964	1.35909	1.35392	1.53144	1.50831	1.62047	1.58441	1.18755	1.18767	1.19297	1.18956	1.15745	1.14549	1.16346	1.13695
186	1.35776	1.33226	1.30493	1.28045	1.28753	1.28772	1.33038	1.31763	1.36914	1.37151	1.36089	1.3557	1.53258	1.50941	1.62138	1.58529	1.1885	1.18863	1.19396	1.19054	1.15828	1.14625	1.16434	1.13768
187	1.35845	1.3329	1.30529	1.28078	1.28926	1.28945	1.33222	1.3194	1.37098	1.37338	1.36268	1.35747	1.53369	1.51049	1.62227	1.58614	1.18945	1.18958	1.19496	1.19152	1.15911	1.14702	1.16521	1.13841
188	1.35912	1.33353	1.30564	1.2811	1.29099	1.29118	1.33406	1.32117	1.37283	1.37524	1.36448	1.35925	1.53477	1.51156	1.62312	1.58696	1.1904	1.19054	1.19596	1.1925	1.15993	1.14778	1.16608	1.13914
189	1.35978	1.33415	1.30598	1.2814	1.29272	1.29291	1.3359	1.32295	1.37468	1.37711	1.36627	1.36102	1.53584	1.5126	1.62395	1.58776	1.19135	1.19149	1.19695	1.19348	1.16076	1.14855	1.16695	1.13987
190	1.36042	1.33475	1.3063	1.28169	1.29446	1.29464	1.33775	1.32472	1.37652	1.37897	1.36807	1.36279	1.53689	1.51363	1.62475	1.58853	1.1923	1.19245	1.19795	1.19446	1.16159	1.14931	1.16783	1.1406
191	1.36105	1.33534	1.30661	1.28197	1.2962	1.29638	1.33959	1.32649	1.37836	1.38083	1.36985	1.36456	1.53792	1.51463	1.62553	1.58928	1.19325	1.1934	1.19894	1.19544	1.16241	1.15007	1.1687	1.14133
192	1.36167	1.33592	1.3069	1.28223	1.29794	1.29812	1.34144	1.32827	1.3802	1.38268	1.37164	1.36633	1.53893	1.51562	1.62628	1.59	1.1942	1.19435	1.19994	1.19642	1.16324	1.15083	1.16957	1.14206
193	1.36227	1.33649	1.30719	1.28249	1.29969	1.29986	1.34329	1.33004	1.38203	1.38454	1.37343	1.36809	1.53992	1.51659	1.627	1.5907	1.19515	1.1953	1.20093	1.1974	1.16406	1.15159	1.17044	1.14279
194	1.36286	1.33704	1.30746	1.28273	1.30144	1.30161	1.34513	1.33182	1.38386	1.38639	1.37521	1.36985	1.5409	1.51754	1.6277	1.59138	1.19609	1.19625	1.20192	1.19837	1.16489	1.15236	1.17131	1.14352
195	1.36343	1.33758	1.30771	1.28296	1.30319	1.30336	1.34698	1.3336	1.3857	1.38824	1.37699	1.37161	1.54185	1.51848	1.62838	1.59203	1.19704	1.1972	1.20291	1.19935	1.16571	1.15312	1.17219	1.14425
196	1.36399	1.33811	1.30796	1.28317	1.30495	1.30511	1.34883	1.33538	1.38752	1.39009	1.37876	1.37337	1.54279	1.5194	1.62903	1.59266	1.19798	1.19815	1.2039	1.20032	1.16654	1.15388	1.17306	1.14498
197	1.36454	1.33862	1.30819	1.28338	1.30671	1.30687	1.35069	1.33716	1.38935	1.39193	1.38054	1.37512	1.5437	1.5203	1.62965	1.59327	1.19892	1.19909	1.20489	1.20129	1.16736	1.15464	1.17393	1.1457
198	1.36508	1.33913	1.30841	1.28357	1.30847	1.30863	1.35254	1.33894	1.39117	1.39378	1.38231	1.37688	1.5446	1.52118	1.63025	1.59385	1.19986	1.20004	1.20588	1.20227	1.16818	1.1554	1.1748	1.14643
199	1.3656	1.33962	1.30861	1.28376	1.31024	1.31039	1.35439	1.34072	1.393	1.39562	1.38408	1.37863	1.54549	1.52205	1.63083	1.59442	1.2008	1.20098	1.20687	1.20324	1.16901	1.15616	1.17567	1.14716
200	1.36611	1.3401	1.30881	1.28393	1.31201	1.31215	1.35625	1.3425	1.39481	1.39746	1.38585	1.38037	1.54635	1.5229	1.63139	1.59496	1.20174	1.20193	1.20785	1.20421	1.16983	1.15692	1.17654	1.14789
201	1.36661	1.34057	1.30899	1.28409	1.31378	1.31392	1.3581	1.34429	1.39663	1.39929	1.38761	1.38212	1.5472	1.52373	1.63192	1.59548	1.20268	1.20287	1.20884	1.20518	1.17065	1.15767	1.17741	1.14862
202	1.3671	1.34103	1.30916	1.28425	1.31555	1.31569	1.35996	1.34607	1.39845	1.40113	1.38937	1.38386	1.54803	1.52455	1.63244	1.59598	1.20362	1.20381	1.20982	1.20615	1.17147	1.15843	1.17828	1.14935
203	1.36758	1.34148	1.30932	1.28439	1.31733	1.31747	1.36182	1.34786	1.40026	1.40296	1.39113	1.3856	1.54885	1.52536	1.63293	1.59647	1.20455	1.20475	1.21081	1.20712	1.17229	1.15919	1.17915	1.15007
204	1.36804	1.34192	1.30948	1.28452	1.31911	1.31925	1.36368	1.34965	1.40207	1.40479	1.39289	1.38734	1.54965	1.52615	1.6334	1.59693	1.20549	1.20569	1.21179	1.20809	1.17312	1.15995	1.18002	1.1508
205	1.36849	1.34235	1.30962	1.28464	1.3209	1.32103	1.36554	1.35144	1.40387	1.40661	1.39464	1.38907	1.55043	1.52692	1.63385	1.59737	1.20642	1.20663	1.21277	1.20906	1.17394	1.16071	1.18089	1.15153
206	1.36893	1.34276	1.30974	1.28475	1.32269	1.32281	1.3674	1.35323	1.40568	1.40844	1.39639	1.39081	1.5512	1.52768	1.63428	1.5978	1.20735	1.20757	1.21376	1.21002	1.17476	1.16146	1.18176	1.15226
207	1.36936	1.34317	1.30986	1.28486	1.32448	1.3246	1.36927	1.35502	1.40748	1.41026	1.39814	1.39254	1.55195	1.52842	1.63469	1.5982	1.20828	1.2085	1.21474	1.21099	1.17558	1.16222	1.18263	1.15298
208	1.36978	1.34356	1.30997	1.28495	1.32628	1.32639	1.37113	1.35681	1.40928	1.41208	1.39989	1.39427	1.55269	1.52915	1.63508	1.59859	1.20921	1.20944	1.21572	1.21195	1.17639	1.16297	1.1835	1.15371
209	1.37019	1.34395	1.31007	1.28503	1.32808	1.32818	1.373	1.3586	1.41108	1.4139	1.40163	1.39599	1.55341	1.52987	1.63546	1.59896	1.21014	1.21037	1.2167	1.21292	1.17721	1.16373	1.18437	1.15444
210	1.37059	1.34433	1.31016	1.28511	1.32988	1.32998	1.37486	1.3604	1.41287	1.41571	1.40337	1.39771	1.55412	1.53057	1.63581	1.59932	1.21107	1.21131	1.21768	1.21388	1.17803	1.16448	1.18524	1.15516
211	1.37098	1.34469	1.31024	1.28518	1.33168	1.33178	1.37673	1.36219	1.41466	1.41753	1.40511	1.39943	1.55481	1.53126	1.63615	1.59965	1.212	1.21224	1.21865	1.21484	1.17885	1.16524	1.1861	1.15589
212	1.37136	1.34505	1.31032	1.28523	1.33349	1.33359	1.3786	1.36399	1.41645	1.41934	1.40685	1.40115	1.55549	1.53194	1.63647	1.59998	1.21292	1.21317	1.21963	1.21581	1.17967	1.16599	1.18697	1.15661
213	1.37172	1.3454	1.31038	1.28529	1.33531	1.33539	1.38047	1.36579	1.41824	1.42114	1.40858	1.40287	1.55616	1.5326	1.63677	1.60028	1.21385	1.2141	1.22061	1.21677	1.18048	1.16675	1.18784	1.15734
214	1.37208	1.34574	1.31043	1.28533	1.33712	1.33721	1.38234	1.36759	1.42002	1.42295	1.41031	1.40458	1.55681	1.53325	1.63706	1.60057	1.21477	1.21503	1.22158	1.21773	1.1813	1.1675	1.18871	1.15807
215	1.37243	1.34607	1.31048	1.28536	1.33894	1.33902	1.38421	1.36939	1.4218	1.42475	1.41204	1.40629	1.55745	1.53389	1.63733	1.60084	1.21569	1.21596	1.22256	1.21869	1.18212	1.16825	1.18958	1.15879
216	1.37277	1.34639	1.31052	1.28539	1.34076	1.34084	1.38609	1.37119	1.42358	1.42655	1.41376	1.408	1.55808	1.53452	1.63758	1.6011	1.21661	1.21688	1.22353	1.21965	1.18293	1.16901	1.19044	1.15952
217	1.3731	1.34671	1.31055	1.28541	1.34259	1.34266	1.38796	1.37299	1.42536	1.42835	1.41548	1.4097	1.55869	1.53513	1.63782	1.60135	1.21753	1.21781	1.2245	1.2206	1.18375	1.16976	1.19131	1.16024
218	1.37342	1.34701	1.31057	1.28542	1.34442	1.34448	1.38984	1.3748	1.42713	1.43015	1.4172	1.4114	1.5593	1.53574	1.63804	1.60158	1.21845	1.21873	1.22547	1.22156	1.18456	1.17051	1.19218	1.16097
219	1.37373	1.34731	1.31058	1.28543	1.34625	1.34631	1.39172	1.3766	1.4289	1.43194	1.41892	1.4131	1.55989	1.53633	1.63825	1.6018	1.21937	1.21965	1.22644	1.22252	1.18538	1.17126	1.19304	1.16169
220	1.37403	1.3476	1.31059	1.28543	1.34809	1.34814	1.3936	1.37841	1.43067	1.43373	1.42063	1.4148	1.56047	1.53691	1.63845	1.60201	1.22028	1.22058	1.22741	1.22347	1.18619	1.17201	1.19391	1.16242
221	1.37433	1.34788	1.31059	1.28542	1.34993	1.34998	1.39548	1.38022	1.43244	1.43552	1.42235	1.4165	1.56103	1.53748	1.63863	1.6022	1.2212	1.2215	1.22838	1.22443	1.187	1.17276	1.19478	1.16314
222	1.37462	1.34815	1.31058	1.28541	1.35178	1.35182	1.39736	1.38202	1.4342	1.4373	1.42405	1.41819	1.56159	1.53804	1.6388	1.60238	1.22211	1.22242	1.22935	1.22538	1.18782	1.17351	1.19564	1.16387
223	1.37489	1.34842	1.31057	1.28539	1.35362	1.35366	1.39924	1.38383	1.43596	1.43908	1.42576	1.41988	1.56213	1.53859	1.63895	1.60255	1.22303	1.22334	1.23032	1.22633	1.18863	1.17426	1.19651	1.16459
224	1.37516	1.34868	1.31055	1.28536	1.35548	1.3555	1.40113	1.38565	1.43772	1.44086	1.42746	1.42156	1.56267	1.53912	1.6391	1.6027	1.22394	1.22425	1.23128	1.22728	1.18944	1.17501	1.19738	1.16531
225	1.37543	1.34893	1.31052	1.28533	1.35733	1.35735	1.40301	1.38746	1.43947	1.44264	1.42916	1.42325	1.56319	1.53965	1.63923	1.60285	1.22485	1.22517	1.23225	1.22824	1.19025	1.17576	1.19824	1.16604
226	1.37568	1.34917	1.31049	1.28529	1.35919	1.3592	1.4049	1.38927	1.44123	1.44442	1.43086	1.42493	1.56371	1.54017	1.63935	1.60298	1.22576	1.22608	1.23321	1.22919	1.19106	1.17651	1.19911	1.16676
227	1.37593	1.34941	1.31045	1.28525	1.36105	1.36106	1.40678	1.39108	1.44298	1.44619	1.43255	1.42661	1.56421	1.54068	1.63946	1.60311	1.22666	1.227	1.23418	1.23013	1.19187	1.17726	1.19997	1.16748
228	1.37617	1.34964	1.31041	1.2852	1.36291	1.36291	1.40867	1.3929	1.44472	1.44796	1.43424	1.42828	1.56471	1.54118	1.63956	1.60322	1.22757	1.22791	1.23514	1.23108	1.19268	1.178	1.20084	1.16821
229	1.3764	1.34987	1.31036	1.28515	1.36478	1.36477	1.41056	1.39471	1.44647	1.44973	1.43593	1.42995	1.56519	1.54168	1.63965	1.60333	1.22848	1.22882	1.2361	1.23203	1.19349	1.17875	1.2017	1.16893
230	1.37663	1.35009	1.31031	1.28509	1.36664	1.36664	1.41245	1.39653	1.44821	1.45149	1.43762	1.43162	1.56567	1.54216	1.63973	1.60343	1.22938	1.22973	1.23706	1.23298	1.1943	1.1795	1.20257	1.16965
231	1.37685	1.3503	1.31025	1.28503	1.36852	1.3685	1.41434	1.39834	1.44995	1.45325	1.4393	1.43329	1.56614	1.54264	1.6398	1.60351	1.23028	1.23064	1.23802	1.23392	1.19511	1.18024	1.20343	1.17038
232	1.37706	1.3505	1.31019	1.28497	1.37039	1.37037	1.41623	1.40016	1.45168	1.45501	1.44098	1.43496	1.56659	1.5431	1.63986	1.60359	1.23118	1.23155	1.23898	1.23487	1.19592	1.18099	1.20429	1.1711
233	1.37727	1.3507	1.31012	1.2849	1.37227	1.37224	1.41811	1.40198	1.45342	1.45677	1.44266	1.43662	1.56705	1.54356	1.63991	1.60366	1.23208	1.23246	1.23994	1.23581	1.19673	1.18173	1.20516	1.17182
234	1.37747	1.3509	1.31005	1.28482	1.37414	1.37411	1.42	1.40379	1.45515	1.45852	1.44433	1.43828	1.56749	1.54402	1.63995	1.60373	1.23298	1.23336	1.24089	1.23675	1.19753	1.18248	1.20602	1.17254
235	1.37767	1.35109	1.30997	1.28474	1.37602	1.37598	1.42189	1.40561	1.45687	1.46027	1.446	1.43993	1.56792	1.54446	1.63999	1.60379	1.23388	1.23427	1.24185	1.2377	1.19834	1.18322	1.20689	1.17326
236	1.37786	1.35127	1.30989	1.28466	1.37791	1.37786	1.42378	1.40743	1.4586	1.46202	1.44767	1.44159	1.56835	1.5449	1.64002	1.60384	1.23478	1.23517	1.2428	1.23864	1.19915	1.18396	1.20775	1.17398
237	1.37804	1.35145	1.30981	1.28458	1.37979	1.37974	1.42567	1.40924	1.46032	1.46376	1.44933	1.44324	1.56877	1.54533	1.64005	1.60388	1.23567	1.23607	1.24376	1.23958	1.19995	1.18471	1.20861	1.17471
238	1.37822	1.35163	1.30972	1.28449	1.38168	1.38162	1.42756	1.41106	1.46204	1.46551	1.45099	1.44488	1.56919	1.54576	1.64006	1.60392	1.23656	1.23697	1.24471	1.24052	1.20076	1.18545	1.20947	1.17543
239	1.37839	1.35179	1.30964	1.2844	1.38356	1.3835	1.42945	1.41288	1.46375	1.46725	1.45265	1.44653	1.56959	1.54617	1.64007	1.60395	1.23746	1.23787	1.24566	1.24146	1.20156	1.18619	1.21034	1.17615
240	1.37856	1.35196	1.30954	1.28431	1.38545	1.38538	1.43134	1.41469	1.46547	1.46898	1.45431	1.44817	1.57	1.54659	1.64008	1.60398	1.23835	1.23877	1.24661	1.24239	1.20237	1.18693	1.2112	1.17687
241	1.37873	1.35212	1.30945	1.28421	1.38734	1.38726	1.43323	1.41651	1.46718	1.47072	1.45596	1.44981	1.57039	1.54699	1.64008	1.604	1.23924	1.23967	1.24756	1.24333	1.20317	1.18767	1.21206	1.17759
242	1.37889	1.35228	1.30935	1.28412	1.38923	1.38915	1.43512	1.41832	1.46888	1.47245	1.45761	1.45144	1.57078	1.5474	1.64008	1.60402	1.24013	1.24056	1.24851	1.24426	1.20397	1.18841	1.21292	1.17831
243	1.37904	1.35243	1.30925	1.28402	1.39113	1.39103	1.43701	1.42014	1.47059	1.47418	1.45926	1.45308	1.57116	1.54779	1.64007	1.60404	1.24101	1.24146	1.24946	1.2452	1.20478	1.18915	1.21378	1.17903
244	1.37919	1.35258	1.30915	1.28392	1.39302	1.39292	1.4389	1.42195	1.47229	1.4759	1.4609	1.45471	1.57154	1.54818	1.64006	1.60405	1.2419	1.24235	1.25041	1.24613	1.20558	1.18989	1.21465	1.17975
245	1.37934	1.35272	1.30905	1.28381	1.39492	1.39481	1.44078	1.42377	1.47399	1.47763	1.46254	1.45633	1.57192	1.54857	1.64004	1.60406	1.24278	1.24324	1.25135	1.24707	1.20638	1.19063	1.21551	1.18047
246	1.37948	1.35286	1.30894	1.28371	1.39681	1.3967	1.44267	1.42558	1.47568	1.47935	1.46418	1.45796	1.57229	1.54895	1.64003	1.60406	1.24367	1.24414	1.2523	1.248	1.20718	1.19137	1.21637	1.18119
247	1.37962	1.353	1.30884	1.2836	1.39871	1.39859	1.44455	1.42739	1.47737	1.48106	1.46581	1.45958	1.57265	1.54933	1.64001	1.60407	1.24455	1.24502	1.25324	1.24893	1.20798	1.19211	1.21723	1.18191
248	1.37976	1.35313	1.30873	1.2835	1.40061	1.40048	1.44644	1.4292	1.47906	1.48278	1.46744	1.4612	1.57301	1.54971	1.63998	1.60407	1.24543	1.24591	1.25419	1.24986	1.20878	1.19285	1.21809	1.18263
249	1.37989	1.35326	1.30862	1.28339	1.40251	1.40237	1.44832	1.43101	1.48075	1.48449	1.46907	1.46281	1.57337	1.55008	1.63996	1.60407	1.24631	1.2468	1.25513	1.25079	1.20958	1.19359	1.21895	1.18334
250	1.38002	1.35339	1.30851	1.28328	1.4044	1.40426	1.4502	1.43282	1.48243	1.4862	1.4707	1.46442	1.57372	1.55044	1.63994	1.60407	1.24719	1.24769	1.25607	1.25172	1.21038	1.19432	1.21981	1.18406
251	1.38014	1.35352	1.30841	1.28317	1.4063	1.40615	1.45208	1.43463	1.48411	1.4879	1.47232	1.46603	1.57407	1.55081	1.63991	1.60407	1.24806	1.24857	1.25701	1.25264	1.21118	1.19506	1.22067	1.18478
252	1.38027	1.35364	1.3083	1.28307	1.4082	1.40804	1.45396	1.43644	1.48579	1.48961	1.47393	1.46764	1.57442	1.55117	1.63988	1.60407	1.24894	1.24945	1.25795	1.25357	1.21198	1.19579	1.22153	1.1855
253	1.38039	1.35376	1.30819	1.28296	1.4101	1.40994	1.45584	1.43824	1.48746	1.49131	1.47555	1.46924	1.57476	1.55153	1.63986	1.60406	1.24981	1.25033	1.25888	1.25449	1.21278	1.19653	1.22239	1.18622
254	1.38051	1.35388	1.30808	1.28285	1.412	1.41183	1.45772	1.44005	1.48913	1.493	1.47716	1.47084	1.5751	1.55189	1.63983	1.60406	1.25068	1.25122	1.25982	1.25542	1.21357	1.19726	1.22325	1.18693
255	1.38062	1.354	1.30797	1.28274	1.4139	1.41372	1.45959	1.44185	1.4908	1.4947	1.47877	1.47244	1.57544	1.55224	1.63981	1.60406	1.25155	1.25209	1.26076	1.25634	1.21437	1.198	1.22411	1.18765
256	1.38074	1.35411	1.30786	1.28264	1.4158	1.41561	1.46147	1.44365	1.49247	1.49639	1.48038	1.47403	1.57578	1.55259	1.63979	1.60406	1.25242	1.25297	1.26169	1.25726	1.21517	1.19873	1.22496	1.18837
257	1.38085	1.35422	1.30776	1.28253	1.41769	1.4175	1.46334	1.44545	1.49413	1.49808	1.48198	1.47562	1.57612	1.55295	1.63977	1.60407	1.25329	1.25385	1.26263	1.25818	1.21596	1.19947	1.22582	1.18909
258	1.38096	1.35433	1.30765	1.28242	1.41959	1.41939	1.46521	1.44725	1.49579	1.49976	1.48358	1.47721	1.57645	1.5533	1.63975	1.60407	1.25416	1.25472	1.26356	1.2591	1.21676	1.2002	1.22668	1.1898
259	1.38107	1.35444	1.30755	1.28232	1.42149	1.42128	1.46708	1.44904	1.49744	1.50144	1.48517	1.4788	1.57679	1.55364	1.63973	1.60408	1.25502	1.2556	1.26449	1.26002	1.21755	1.20093	1.22754	1.19052
260	1.38118	1.35455	1.30744	1.28222	1.42339	1.42317	1.46894	1.45084	1.49909	1.50312	1.48676	1.48038	1.57712	1.55399	1.63972	1.60409	1.25589	1.25647	1.26542	1.26094	1.21834	1.20166	1.2284	1.19124
261	1.38129	1.35466	1.30734	1.28212	1.42528	1.42506	1.47081	1.45263	1.50074	1.5048	1.48835	1.48195	1.57745	1.55434	1.63971	1.60411	1.25675	1.25734	1.26635	1.26186	1.21914	1.20239	1.22925	1.19195
262	1.38139	1.35477	1.30724	1.28202	1.42718	1.42695	1.47267	1.45442	1.50239	1.50647	1.48994	1.48353	1.57778	1.55469	1.63971	1.60413	1.25761	1.25821	1.26728	1.26277	1.21993	1.20312	1.23011	1.19267
263	1.3815	1.35487	1.30715	1.28192	1.42907	1.42884	1.47453	1.45621	1.50403	1.50814	1.49152	1.4851	1.57811	1.55503	1.63971	1.60415	1.25847	1.25908	1.2682	1.26369	1.22072	1.20385	1.23097	1.19338
264	1.3816	1.35498	1.30705	1.28183	1.43096	1.43072	1.47639	1.45799	1.50567	1.50981	1.4931	1.48667	1.57845	1.55538	1.63972	1.60417	1.25933	1.25995	1.26913	1.2646	1.22151	1.20458	1.23182	1.1941
265	1.38171	1.35509	1.30696	1.28174	1.43286	1.43261	1.47824	1.45978	1.50731	1.51147	1.49467	1.48824	1.57878	1.55573	1.63973	1.60421	1.26018	1.26081	1.27006	1.26552	1.22231	1.20531	1.23268	1.19481
266	1.38181	1.35519	1.30687	1.28165	1.43475	1.43449	1.48009	1.46156	1.50894	1.51313	1.49625	1.4898	1.57911	1.55608	1.63974	1.60424	1.26104	1.26168	1.27098	1.26643	1.2231	1.20604	1.23354	1.19553
267	1.38192	1.3553	1.30679	1.28156	1.43663	1.43637	1.48194	1.46333	1.51057	1.51479	1.49781	1.49136	1.57945	1.55643	1.63976	1.60429	1.26189	1.26254	1.2719	1.26734	1.22389	1.20677	1.23439	1.19624
268	1.38202	1.3554	1.30671	1.28148	1.43852	1.43825	1.48379	1.46511	1.5122	1.51644	1.49938	1.49291	1.57978	1.55678	1.63979	1.60434	1.26275	1.2634	1.27282	1.26825	1.22467	1.2075	1.23525	1.19696
269	1.38213	1.35551	1.30663	1.2814	1.44041	1.44013	1.48564	1.46688	1.51382	1.51809	1.50094	1.49446	1.58012	1.55713	1.63983	1.60439	1.2636	1.26426	1.27375	1.26916	1.22546	1.20822	1.2361	1.19767
270	1.38223	1.35561	1.30655	1.28132	1.44229	1.44201	1.48748	1.46865	1.51544	1.51974	1.5025	1.49601	1.58046	1.55749	1.63987	1.60446	1.26445	1.26512	1.27466	1.27006	1.22625	1.20895	1.23696	1.19839
271	1.38234	1.35572	1.30648	1.28125	1.44417	1.44389	1.48932	1.47042	1.51706	1.52139	1.50405	1.49756	1.5808	1.55784	1.63992	1.60453	1.26529	1.26598	1.27558	1.27097	1.22704	1.20967	1.23781	1.1991
272	1.38245	1.35583	1.30642	1.28118	1.44605	1.44576	1.49115	1.47219	1.51867	1.52303	1.50561	1.4991	1.58115	1.5582	1.63998	1.6046	1.26614	1.26683	1.2765	1.27188	1.22783	1.2104	1.23867	1.19981
273	1.38256	1.35594	1.30636	1.28111	1.44793	1.44763	1.49299	1.47395	1.52028	1.52467	1.50715	1.50064	1.58149	1.55856	1.64005	1.60469	1.26698	1.26769	1.27742	1.27278	1.22861	1.21112	1.23952	1.20053
274	1.38267	1.35605	1.3063	1.28105	1.4498	1.4495	1.49482	1.47571	1.52189	1.5263	1.5087	1.50218	1.58184	1.55893	1.64013	1.60479	1.26783	1.26854	1.27833	1.27368	1.2294	1.21185	1.24037	1.20124
275	1.38278	1.35616	1.30625	1.281	1.45168	1.45137	1.49664	1.47747	1.52349	1.52793	1.51024	1.50371	1.58219	1.55929	1.64022	1.60489	1.26867	1.26939	1.27925	1.27459	1.23018	1.21257	1.24123	1.20195
276	1.38289	1.35627	1.3062	1.28095	1.45355	1.45323	1.49847	1.47922	1.52509	1.52956	1.51178	1.50524	1.58255	1.55966	1.64031	1.605	1.26951	1.27024	1.28016	1.27549	1.23097	1.2133	1.24208	1.20266
277	1.38301	1.35639	1.30616	1.2809	1.45542	1.45509	1.50029	1.48097	1.52669	1.53119	1.51331	1.50676	1.58291	1.56004	1.64042	1.60513	1.27035	1.27109	1.28107	1.27639	1.23175	1.21402	1.24293	1.20338
278	1.38312	1.35651	1.30612	1.28086	1.45728	1.45695	1.5021	1.48271	1.52828	1.53281	1.51484	1.50829	1.58328	1.56042	1.64054	1.60526	1.27119	1.27194	1.28198	1.27729	1.23254	1.21474	1.24379	1.20409
279	1.38324	1.35663	1.30609	1.28082	1.45914	1.45881	1.50392	1.48446	1.52987	1.53443	1.51637	1.50981	1.58364	1.5608	1.64067	1.6054	1.27202	1.27278	1.28289	1.27819	1.23332	1.21546	1.24464	1.2048
280	1.38336	1.35675	1.30607	1.28079	1.461	1.46066	1.50572	1.4862	1.53146	1.53605	1.51789	1.51132	1.58402	1.56118	1.64081	1.60556	1.27286	1.27363	1.2838	1.27908	1.2341	1.21618	1.24549	1.20551
281	1.38349	1.35687	1.30605	1.28077	1.46286	1.46251	1.50753	1.48793	1.53304	1.53766	1.51941	1.51283	1.58439	1.56157	1.64096	1.60572	1.27369	1.27447	1.28471	1.27998	1.23489	1.2169	1.24634	1.20622
282	1.38361	1.35699	1.30604	1.28075	1.46471	1.46436	1.50933	1.48967	1.53462	1.53927	1.52093	1.51434	1.58478	1.56197	1.64113	1.6059	1.27452	1.27531	1.28561	1.28087	1.23567	1.21762	1.2472	1.20693
283	1.38374	1.35712	1.30603	1.28073	1.46656	1.4662	1.51113	1.49139	1.53619	1.54087	1.52244	1.51585	1.58516	1.56237	1.6413	1.60608	1.27535	1.27615	1.28652	1.28177	1.23645	1.21834	1.24805	1.20764
284	1.38387	1.35725	1.30603	1.28073	1.46841	1.46805	1.51292	1.49312	1.53777	1.54248	1.52395	1.51735	1.58555	1.56277	1.64148	1.60628	1.27618	1.27699	1.28742	1.28266	1.23723	1.21906	1.2489	1.20836
285	1.384	1.35738	1.30603	1.28072	1.47026	1.46988	1.51471	1.49484	1.53934	1.54408	1.52545	1.51885	1.58594	1.56317	1.64168	1.60648	1.277	1.27783	1.28832	1.28355	1.23801	1.21978	1.24975	1.20907
286	1.38414	1.35751	1.30604	1.28072	1.4721	1.47172	1.5165	1.49656	1.5409	1.54567	1.52695	1.52034	1.58634	1.56358	1.64188	1.6067	1.27783	1.27866	1.28922	1.28444	1.23879	1.2205	1.2506	1.20978
287	1.38427	1.35765	1.30605	1.28073	1.47393	1.47355	1.51828	1.49827	1.54246	1.54726	1.52845	1.52184	1.58674	1.564	1.6421	1.60692	1.27865	1.2795	1.29012	1.28533	1.23956	1.22121	1.25145	1.21049
288	1.38441	1.35778	1.30607	1.28074	1.47576	1.47538	1.52006	1.49998	1.54402	1.54885	1.52995	1.52332	1.58715	1.56441	1.64233	1.60715	1.27947	1.28033	1.29102	1.28622	1.24034	1.22193	1.2523	1.2112
289	1.38455	1.35792	1.3061	1.28075	1.47759	1.4772	1.52183	1.50168	1.54558	1.55044	1.53144	1.52481	1.58756	1.56483	1.64256	1.6074	1.28029	1.28116	1.29192	1.28711	1.24112	1.22264	1.25315	1.2119
290	1.38469	1.35806	1.30613	1.28077	1.47942	1.47902	1.5236	1.50338	1.54713	1.55202	1.53292	1.52629	1.58797	1.56526	1.64281	1.60765	1.28111	1.28199	1.29282	1.28799	1.2419	1.22336	1.254	1.21261
291	1.38484	1.35821	1.30616	1.2808	1.48124	1.48083	1.52536	1.50508	1.54868	1.5536	1.53441	1.52777	1.58839	1.56569	1.64306	1.60791	1.28193	1.28282	1.29371	1.28888	1.24267	1.22407	1.25485	1.21332
292	1.38498	1.35835	1.3062	1.28083	1.48305	1.48264	1.52712	1.50677	1.55022	1.55518	1.53588	1.52924	1.58881	1.56612	1.64332	1.60818	1.28274	1.28365	1.29461	1.28976	1.24345	1.22479	1.2557	1.21403
293	1.38513	1.35849	1.30625	1.28086	1.48487	1.48445	1.52888	1.50846	1.55176	1.55675	1.53736	1.53071	1.58924	1.56655	1.6436	1.60845	1.28356	1.28447	1.2955	1.29064	1.24422	1.2255	1.25655	1.21474
294	1.38528	1.35864	1.3063	1.2809	1.48667	1.48625	1.53063	1.51014	1.5533	1.55832	1.53883	1.53218	1.58967	1.56699	1.64388	1.60874	1.28437	1.28529	1.29639	1.29152	1.245	1.22621	1.2574	1.21545
295	1.38543	1.35879	1.30635	1.28094	1.48848	1.48805	1.53237	1.51182	1.55483	1.55988	1.5403	1.53364	1.5901	1.56744	1.64417	1.60904	1.28518	1.28612	1.29728	1.2924	1.24577	1.22693	1.25825	1.21615
296	1.38559	1.35894	1.30641	1.28099	1.49027	1.48985	1.53411	1.51349	1.55636	1.56145	1.54176	1.5351	1.59053	1.56788	1.64447	1.60934	1.28599	1.28694	1.29817	1.29328	1.24654	1.22764	1.25909	1.21686
297	1.38574	1.35909	1.30648	1.28104	1.49207	1.49163	1.53585	1.51516	1.55789	1.563	1.54323	1.53656	1.59097	1.56833	1.64478	1.60965	1.2868	1.28776	1.29906	1.29416	1.24731	1.22835	1.25994	1.21757
298	1.3859	1.35925	1.30655	1.2811	1.49386	1.49342	1.53758	1.51682	1.55941	1.56456	1.54468	1.53801	1.59142	1.56878	1.6451	1.60997	1.2876	1.28857	1.29994	1.29504	1.24809	1.22906	1.26079	1.21828
299	1.38606	1.3594	1.30662	1.28116	1.49564	1.4952	1.5393	1.51848	1.56093	1.56611	1.54613	1.53946	1.59186	1.56924	1.64543	1.6103	1.28841	1.28939	1.30083	1.29591	1.24886	1.22977	1.26164	1.21898
300	1.38622	1.35956	1.3067	1.28123	1.49742	1.49697	1.54102	1.52013	1.56245	1.56766	1.54758	1.5409	1.59231	1.5697	1.64576	1.61063	1.28921	1.2902	1.30171	1.29679	1.24963	1.23048	1.26248	1.21969
301	1.38638	1.35972	1.30678	1.2813	1.49919	1.49874	1.54273	1.52178	1.56396	1.5692	1.54903	1.54235	1.59277	1.57016	1.6461	1.61098	1.29001	1.29102	1.3026	1.29766	1.2504	1.23119	1.26333	1.2204
302	1.38654	1.35988	1.30687	1.28137	1.50096	1.5005	1.54444	1.52342	1.56547	1.57074	1.55047	1.54378	1.59322	1.57063	1.64645	1.61133	1.29081	1.29183	1.30348	1.29853	1.25117	1.23189	1.26418	1.2211
303	1.38671	1.36004	1.30697	1.28145	1.50272	1.50226	1.54614	1.52506	1.56697	1.57228	1.55191	1.54522	1.59368	1.57109	1.64681	1.61168	1.29161	1.29264	1.30436	1.2994	1.25193	1.2326	1.26502	1.22181
304	1.38687	1.3602	1.30706	1.28153	1.50448	1.50402	1.54784	1.52669	1.56847	1.57382	1.55334	1.54665	1.59415	1.57157	1.64718	1.61205	1.2924	1.29344	1.30524	1.30027	1.2527	1.23331	1.26587	1.22251
305	1.38704	1.36036	1.30717	1.28162	1.50623	1.50576	1.54953	1.52832	1.56997	1.57535	1.55477	1.54807	1.59462	1.57204	1.64755	1.61242	1.2932	1.29425	1.30612	1.30114	1.25347	1.23401	1.26671	1.22322
306	1.38721	1.36053	1.30727	1.28171	1.50797	1.50751	1.55122	1.52994	1.57146	1.57687	1.5562	1.5495	1.59509	1.57252	1.64793	1.6128	1.29399	1.29506	1.30699	1.30201	1.25424	1.23472	1.26756	1.22392
307	1.38738	1.3607	1.30738	1.28181	1.50971	1.50924	1.5529	1.53155	1.57295	1.5784	1.55762	1.55092	1.59556	1.573	1.64832	1.61318	1.29478	1.29586	1.30787	1.30287	1.255	1.23543	1.2684	1.22463
308	1.38756	1.36087	1.3075	1.2819	1.51145	1.51097	1.55457	1.53316	1.57444	1.57992	1.55904	1.55233	1.59604	1.57348	1.64871	1.61358	1.29557	1.29666	1.30874	1.30374	1.25577	1.23613	1.26925	1.22533
309	1.38773	1.36103	1.30762	1.28201	1.51318	1.5127	1.55624	1.53476	1.57592	1.58143	1.56045	1.55374	1.59651	1.57397	1.64912	1.61397	1.29635	1.29746	1.30962	1.3046	1.25653	1.23683	1.27009	1.22604
310	1.3879	1.36121	1.30774	1.28211	1.5149	1.51441	1.5579	1.53636	1.5774	1.58294	1.56186	1.55515	1.597	1.57446	1.64953	1.61438	1.29714	1.29826	1.31049	1.30546	1.2573	1.23754	1.27094	1.22674
311	1.38808	1.36138	1.30787	1.28222	1.51661	1.51613	1.55955	1.53795	1.57887	1.58445	1.56327	1.55656	1.59748	1.57495	1.64994	1.61479	1.29792	1.29906	1.31136	1.30633	1.25806	1.23824	1.27178	1.22744
312	1.38826	1.36155	1.308	1.28234	1.51832	1.51783	1.5612	1.53954	1.58034	1.58596	1.56467	1.55796	1.59797	1.57545	1.65036	1.61521	1.29871	1.29985	1.31223	1.30719	1.25882	1.23894	1.27262	1.22815
313	1.38844	1.36173	1.30813	1.28245	1.52002	1.51953	1.56285	1.54112	1.58181	1.58746	1.56607	1.55935	1.59846	1.57595	1.65079	1.61563	1.29949	1.30064	1.31309	1.30804	1.25958	1.23964	1.27347	1.22885
314	1.38862	1.3619	1.30827	1.28257	1.52172	1.52122	1.56448	1.54269	1.58327	1.58896	1.56746	1.56075	1.59896	1.57645	1.65123	1.61606	1.30027	1.30144	1.31396	1.3089	1.26034	1.24034	1.27431	1.22955
315	1.3888	1.36208	1.30841	1.2827	1.5234	1.52291	1.56611	1.54426	1.58473	1.59045	1.56885	1.56214	1.59946	1.57695	1.65167	1.61649	1.30104	1.30223	1.31483	1.30976	1.26111	1.24104	1.27515	1.23025
316	1.38899	1.36226	1.30856	1.28283	1.52509	1.52459	1.56773	1.54582	1.58619	1.59194	1.57024	1.56352	1.59996	1.57746	1.65212	1.61693	1.30182	1.30301	1.31569	1.31061	1.26187	1.24174	1.27599	1.23096
317	1.38917	1.36244	1.30871	1.28296	1.52676	1.52626	1.56935	1.54737	1.58764	1.59343	1.57162	1.5649	1.60046	1.57797	1.65257	1.61738	1.30259	1.3038	1.31655	1.31147	1.26262	1.24244	1.27683	1.23166
318	1.38936	1.36262	1.30887	1.28309	1.52843	1.52793	1.57096	1.54892	1.58909	1.59491	1.57299	1.56628	1.60096	1.57848	1.65303	1.61783	1.30336	1.30459	1.31741	1.31232	1.26338	1.24314	1.27768	1.23236
319	1.38954	1.3628	1.30902	1.28323	1.53009	1.52959	1.57256	1.55046	1.59053	1.59639	1.57437	1.56765	1.60147	1.57899	1.65349	1.61829	1.30413	1.30537	1.31827	1.31317	1.26414	1.24384	1.27852	1.23306
320	1.38973	1.36298	1.30919	1.28337	1.53174	1.53124	1.57416	1.55199	1.59197	1.59786	1.57574	1.56902	1.60198	1.57951	1.65396	1.61875	1.3049	1.30615	1.31913	1.31402	1.2649	1.24453	1.27936	1.23376
321	1.38992	1.36317	1.30935	1.28352	1.53339	1.53288	1.57574	1.55352	1.59341	1.59934	1.5771	1.57039	1.6025	1.58003	1.65443	1.61921	1.30567	1.30693	1.31999	1.31487	1.26566	1.24523	1.2802	1.23446
322	1.39011	1.36335	1.30952	1.28367	1.53502	1.53452	1.57732	1.55504	1.59484	1.6008	1.57846	1.57175	1.60301	1.58055	1.65491	1.61968	1.30643	1.30771	1.32085	1.31572	1.26641	1.24592	1.28104	1.23516
323	1.3903	1.36354	1.30969	1.28382	1.53665	1.53615	1.5789	1.55656	1.59627	1.60227	1.57982	1.57311	1.60353	1.58107	1.6554	1.62016	1.30719	1.30849	1.3217	1.31656	1.26717	1.24662	1.28188	1.23586
324	1.3905	1.36372	1.30987	1.28397	1.53828	1.53777	1.58046	1.55806	1.59769	1.60373	1.58117	1.57446	1.60405	1.5816	1.65589	1.62064	1.30796	1.30926	1.32255	1.31741	1.26792	1.24731	1.28272	1.23656
325	1.39069	1.36391	1.31005	1.28413	1.53989	1.53938	1.58202	1.55956	1.59911	1.60518	1.58252	1.57581	1.60458	1.58213	1.65638	1.62112	1.30871	1.31004	1.32341	1.31825	1.26867	1.24801	1.28356	1.23726
326	1.39088	1.3641	1.31023	1.28429	1.5415	1.54099	1.58358	1.56105	1.60053	1.60664	1.58387	1.57716	1.6051	1.58266	1.65688	1.62161	1.30947	1.31081	1.32426	1.31909	1.26943	1.2487	1.2844	1.23796
327	1.39108	1.36429	1.31041	1.28446	1.54309	1.54259	1.58512	1.56254	1.60194	1.60809	1.58521	1.5785	1.60563	1.58319	1.65738	1.6221	1.31023	1.31158	1.32511	1.31993	1.27018	1.24939	1.28524	1.23866
328	1.39128	1.36448	1.3106	1.28462	1.54468	1.54418	1.58666	1.56402	1.60335	1.60953	1.58655	1.57984	1.60616	1.58373	1.65789	1.6226	1.31098	1.31235	1.32595	1.32077	1.27093	1.25008	1.28607	1.23936
329	1.39147	1.36467	1.31079	1.28479	1.54627	1.54576	1.58818	1.56549	1.60475	1.61097	1.58788	1.58117	1.6067	1.58427	1.6584	1.6231	1.31173	1.31311	1.3268	1.32161	1.27168	1.25077	1.28691	1.24006
330	1.39167	1.36486	1.31099	1.28497	1.54784	1.54733	1.5897	1.56695	1.60615	1.61241	1.5892	1.5825	1.60723	1.5848	1.65891	1.6236	1.31248	1.31388	1.32765	1.32245	1.27243	1.25146	1.28775	1.24075
331	1.39187	1.36505	1.31119	1.28514	1.5494	1.5489	1.59122	1.5684	1.60755	1.61384	1.59053	1.58383	1.60777	1.58535	1.65943	1.62411	1.31323	1.31464	1.32849	1.32329	1.27318	1.25215	1.28859	1.24145
332	1.39207	1.36525	1.31139	1.28532	1.55096	1.55045	1.59272	1.56985	1.60894	1.61527	1.59185	1.58515	1.60831	1.58589	1.65995	1.62462	1.31398	1.3154	1.32933	1.32412	1.27393	1.25284	1.28942	1.24215
333	1.39227	1.36544	1.31159	1.2855	1.55251	1.552	1.59422	1.57129	1.61033	1.6167	1.59316	1.58647	1.60885	1.58644	1.66048	1.62514	1.31472	1.31616	1.33017	1.32495	1.27468	1.25353	1.29026	1.24285
334	1.39247	1.36564	1.3118	1.28568	1.55405	1.55354	1.59571	1.57272	1.61171	1.61812	1.59447	1.58778	1.60939	1.58698	1.66101	1.62565	1.31547	1.31692	1.33101	1.32579	1.27543	1.25422	1.2911	1.24354
335	1.39267	1.36583	1.31201	1.28587	1.55558	1.55507	1.59719	1.57415	1.61309	1.61954	1.59578	1.58909	1.60994	1.58753	1.66154	1.62617	1.31621	1.31768	1.33185	1.32662	1.27618	1.2549	1.29193	1.24424
336	1.39288	1.36603	1.31222	1.28606	1.5571	1.5566	1.59866	1.57556	1.61446	1.62095	1.59708	1.59039	1.61049	1.58808	1.66207	1.62669	1.31695	1.31843	1.33269	1.32745	1.27692	1.25559	1.29277	1.24494
337	1.39308	1.36623	1.31244	1.28625	1.55861	1.55811	1.60012	1.57697	1.61583	1.62236	1.59838	1.5917	1.61104	1.58864	1.66261	1.62722	1.31768	1.31918	1.33352	1.32827	1.27767	1.25628	1.29361	1.24563
338	1.39329	1.36642	1.31265	1.28644	1.56011	1.55961	1.60158	1.57837	1.6172	1.62376	1.59967	1.59299	1.61159	1.58919	1.66315	1.62775	1.31842	1.31994	1.33436	1.3291	1.27841	1.25696	1.29444	1.24633
339	1.39349	1.36662	1.31287	1.28664	1.5616	1.56111	1.60303	1.57976	1.61856	1.62517	1.60096	1.59429	1.61214	1.58975	1.66369	1.62828	1.31915	1.32068	1.33519	1.32993	1.27916	1.25764	1.29528	1.24702
340	1.3937	1.36682	1.3131	1.28684	1.56308	1.56259	1.60446	1.58114	1.61992	1.62656	1.60225	1.59558	1.6127	1.59031	1.66424	1.62881	1.31988	1.32143	1.33602	1.33075	1.2799	1.25833	1.29611	1.24772
341	1.3939	1.36702	1.31332	1.28704	1.56456	1.56407	1.60589	1.58252	1.62128	1.62796	1.60353	1.59686	1.61326	1.59087	1.66479	1.62934	1.32061	1.32218	1.33685	1.33157	1.28064	1.25901	1.29694	1.24841
342	1.39411	1.36722	1.31355	1.28724	1.56602	1.56553	1.60731	1.58388	1.62263	1.62935	1.6048	1.59814	1.61382	1.59143	1.66534	1.62988	1.32134	1.32292	1.33768	1.33239	1.28138	1.25969	1.29778	1.24911
343	1.39432	1.36742	1.31378	1.28745	1.56747	1.56699	1.60872	1.58524	1.62397	1.63073	1.60607	1.59942	1.61438	1.59199	1.66589	1.63042	1.32207	1.32366	1.33851	1.33321	1.28213	1.26037	1.29861	1.2498
344	1.39452	1.36762	1.31401	1.28765	1.56892	1.56844	1.61013	1.58659	1.62532	1.63211	1.60734	1.60069	1.61494	1.59256	1.66644	1.63096	1.32279	1.3244	1.33933	1.33403	1.28287	1.26105	1.29945	1.2505
345	1.39473	1.36782	1.31425	1.28786	1.57035	1.56987	1.61152	1.58793	1.62665	1.63349	1.6086	1.60196	1.6155	1.59313	1.667	1.6315	1.32352	1.32514	1.34016	1.33485	1.28361	1.26173	1.30028	1.25119
346	1.39494	1.36802	1.31448	1.28808	1.57177	1.5713	1.6129	1.58926	1.62799	1.63487	1.60986	1.60322	1.61607	1.59369	1.66756	1.63204	1.32424	1.32588	1.34098	1.33567	1.28435	1.26241	1.30111	1.25188
347	1.39515	1.36823	1.31472	1.28829	1.57318	1.57272	1.61428	1.59059	1.62932	1.63624	1.61112	1.60448	1.61664	1.59426	1.66811	1.63259	1.32495	1.32661	1.3418	1.33648	1.28508	1.26309	1.30194	1.25258
348	1.39536	1.36843	1.31496	1.2885	1.57459	1.57412	1.61564	1.5919	1.63064	1.6376	1.61237	1.60574	1.6172	1.59483	1.66867	1.63313	1.32567	1.32735	1.34262	1.33729	1.28582	1.26377	1.30278	1.25327
349	1.39557	1.36863	1.31521	1.28872	1.57598	1.57552	1.617	1.5932	1.63196	1.63896	1.61361	1.60699	1.61777	1.59541	1.66923	1.63368	1.32638	1.32808	1.34344	1.33811	1.28656	1.26445	1.30361	1.25396
350	1.39578	1.36884	1.31545	1.28894	1.57736	1.57691	1.61835	1.5945	1.63328	1.64032	1.61485	1.60823	1.61835	1.59598	1.6698	1.63423	1.3271	1.32881	1.34425	1.33892	1.28729	1.26512	1.30444	1.25465
351	1.39599	1.36904	1.3157	1.28916	1.57873	1.57828	1.61968	1.59579	1.63459	1.64167	1.61609	1.60948	1.61892	1.59655	1.67036	1.63478	1.32781	1.32953	1.34507	1.33973	1.28803	1.2658	1.30527	1.25535
352	1.3962	1.36924	1.31595	1.28938	1.58009	1.57965	1.62101	1.59706	1.6359	1.64302	1.61732	1.61071	1.61949	1.59713	1.67092	1.63533	1.32852	1.33026	1.34588	1.34053	1.28876	1.26647	1.3061	1.25604
353	1.39641	1.36945	1.3162	1.28961	1.58144	1.581	1.62233	1.59833	1.6372	1.64437	1.61855	1.61195	1.62007	1.59771	1.67148	1.63588	1.32922	1.33098	1.3467	1.34134	1.2895	1.26715	1.30693	1.25673
354	1.39662	1.36965	1.31645	1.28984	1.58277	1.58234	1.62364	1.59959	1.6385	1.64571	1.61977	1.61318	1.62065	1.59829	1.67205	1.63643	1.32993	1.33171	1.34751	1.34215	1.29023	1.26782	1.30776	1.25742
355	1.39684	1.36985	1.31671	1.29006	1.5841	1.58367	1.62493	1.60084	1.6398	1.64704	1.62099	1.6144	1.62122	1.59887	1.67261	1.63698	1.33063	1.33243	1.34832	1.34295	1.29096	1.26849	1.30859	1.25811
356	1.39705	1.37006	1.31696	1.29029	1.58541	1.58499	1.62622	1.60208	1.64109	1.64838	1.6222	1.61562	1.6218	1.59945	1.67318	1.63753	1.33133	1.33314	1.34913	1.34375	1.29169	1.26917	1.30942	1.2588
357	1.39726	1.37026	1.31722	1.29052	1.58672	1.5863	1.6275	1.60331	1.64237	1.6497	1.62341	1.61684	1.62238	1.60003	1.67374	1.63808	1.33203	1.33386	1.34993	1.34455	1.29243	1.26984	1.31025	1.25949
358	1.39747	1.37047	1.31748	1.29076	1.58801	1.5876	1.62877	1.60453	1.64365	1.65103	1.62461	1.61805	1.62296	1.60061	1.67431	1.63863	1.33273	1.33457	1.35074	1.34535	1.29316	1.27051	1.31108	1.26018
359	1.39768	1.37067	1.31774	1.29099	1.58929	1.58889	1.63002	1.60574	1.64493	1.65235	1.62581	1.61926	1.62355	1.6012	1.67487	1.63918	1.33342	1.33529	1.35154	1.34615	1.29389	1.27118	1.3119	1.26087
360	1.3979	1.37088	1.318	1.29122	1.59056	1.59017	1.63127	1.60694	1.6462	1.65366	1.627	1.62046	1.62413	1.60178	1.67543	1.63972	1.33412	1.336	1.35234	1.34695	1.29461	1.27185	1.31273	1.26156
361	1.39811	1.37108	1.31827	1.29146	1.59181	1.59143	1.63251	1.60813	1.64747	1.65497	1.62819	1.62166	1.62471	1.60237	1.676	1.64027	1.33481	1.33671	1.35314	1.34774	1.29534	1.27252	1.31356	1.26225
362	1.39832	1.37129	1.31853	1.2917	1.59306	1.59268	1.63373	1.60931	1.64874	1.65628	1.62938	1.62286	1.6253	1.60295	1.67656	1.64082	1.3355	1.33741	1.35394	1.34854	1.29607	1.27318	1.31439	1.26293
363	1.39853	1.37149	1.3188	1.29194	1.59429	1.59392	1.63495	1.61048	1.65	1.65758	1.63056	1.62405	1.62589	1.60354	1.67712	1.64137	1.33618	1.33812	1.35474	1.34933	1.29679	1.27385	1.31521	1.26362
364	1.39875	1.3717	1.31907	1.29218	1.59551	1.59515	1.63615	1.61164	1.65125	1.65888	1.63174	1.62523	1.62647	1.60413	1.67768	1.64191	1.33687	1.33882	1.35554	1.35012	1.29752	1.27452	1.31604	1.26431
365	1.39896	1.3719	1.31934	1.29242	1.59672	1.59637	1.63735	1.61279	1.6525	1.66017	1.63291	1.62641	1.62706	1.60472	1.67824	1.64246	1.33755	1.33952	1.35633	1.35091	1.29825	1.27518	1.31687	1.265
366	1.39917	1.37211	1.31961	1.29266	1.59791	1.59757	1.63853	1.61392	1.65375	1.66146	1.63407	1.62759	1.62765	1.60531	1.67879	1.643	1.33823	1.34022	1.35712	1.3517	1.29897	1.27585	1.31769	1.26568
367	1.39938	1.37231	1.31988	1.2929	1.5991	1.59876	1.6397	1.61505	1.65499	1.66275	1.63524	1.62876	1.62824	1.6059	1.67935	1.64354	1.33891	1.34092	1.35792	1.35248	1.29969	1.27651	1.31852	1.26637
368	1.3996	1.37252	1.32015	1.29315	1.60027	1.59994	1.64086	1.61617	1.65622	1.66403	1.63639	1.62993	1.62883	1.60649	1.6799	1.64408	1.33959	1.34162	1.35871	1.35327	1.30041	1.27718	1.31934	1.26706
369	1.39981	1.37272	1.32043	1.29339	1.60142	1.60111	1.64201	1.61728	1.65746	1.66531	1.63755	1.63109	1.62942	1.60708	1.68046	1.64462	1.34026	1.34231	1.35949	1.35405	1.30114	1.27784	1.32017	1.26774
370	1.40002	1.37293	1.3207	1.29364	1.60257	1.60226	1.64315	1.61837	1.65868	1.66658	1.63869	1.63225	1.63001	1.60768	1.68101	1.64516	1.34094	1.343	1.36028	1.35483	1.30186	1.2785	1.32099	1.26843
371	1.40023	1.37313	1.32098	1.29389	1.6037	1.60341	1.64428	1.61946	1.65991	1.66785	1.63984	1.6334	1.6306	1.60827	1.68155	1.6457	1.34161	1.34369	1.36107	1.35561	1.30258	1.27916	1.32182	1.26911
372	1.40044	1.37334	1.32125	1.29414	1.60482	1.60453	1.6454	1.62053	1.66113	1.66911	1.64097	1.63455	1.63119	1.60886	1.6821	1.64623	1.34227	1.34438	1.36185	1.35639	1.3033	1.27982	1.32264	1.2698
373	1.40065	1.37354	1.32153	1.29438	1.60592	1.60565	1.6465	1.6216	1.66234	1.67037	1.64211	1.6357	1.63179	1.60946	1.68264	1.64676	1.34294	1.34506	1.36263	1.35717	1.30402	1.28048	1.32346	1.27048
374	1.40086	1.37374	1.32181	1.29463	1.60701	1.60675	1.64759	1.62265	1.66355	1.67163	1.64324	1.63684	1.63238	1.61005	1.68318	1.64729	1.34361	1.34575	1.36341	1.35795	1.30473	1.28114	1.32429	1.27117
375	1.40107	1.37395	1.32208	1.29488	1.60809	1.60784	1.64868	1.62369	1.66476	1.67288	1.64436	1.63798	1.63297	1.61064	1.68372	1.64781	1.34427	1.34643	1.36419	1.35872	1.30545	1.2818	1.32511	1.27185
376	1.40128	1.37415	1.32236	1.29513	1.60916	1.60892	1.64975	1.62472	1.66596	1.67412	1.64548	1.63911	1.63357	1.61124	1.68426	1.64834	1.34493	1.34711	1.36497	1.3595	1.30617	1.28246	1.32593	1.27254
377	1.40149	1.37435	1.32264	1.29538	1.61021	1.60998	1.65081	1.62574	1.66715	1.67536	1.64659	1.64023	1.63416	1.61183	1.68479	1.64886	1.34559	1.34779	1.36575	1.36027	1.30688	1.28311	1.32675	1.27322
378	1.4017	1.37455	1.32292	1.29564	1.61125	1.61104	1.65185	1.62675	1.66834	1.6766	1.6477	1.64135	1.63476	1.61243	1.68532	1.64938	1.34624	1.34846	1.36652	1.36104	1.3076	1.28377	1.32757	1.2739
379	1.40191	1.37476	1.32321	1.29589	1.61227	1.61207	1.65289	1.62775	1.66953	1.67783	1.64881	1.64247	1.63535	1.61303	1.68585	1.64989	1.3469	1.34914	1.36729	1.36181	1.30831	1.28442	1.32839	1.27459
380	1.40212	1.37496	1.32349	1.29614	1.61328	1.6131	1.65391	1.62873	1.67071	1.67906	1.64991	1.64359	1.63595	1.61362	1.68638	1.6504	1.34755	1.34981	1.36807	1.36257	1.30902	1.28508	1.32922	1.27527
381	1.40233	1.37516	1.32377	1.29639	1.61428	1.61411	1.65493	1.62971	1.67189	1.68029	1.651	1.64469	1.63654	1.61422	1.6869	1.65092	1.3482	1.35048	1.36884	1.36334	1.30974	1.28573	1.33004	1.27595
382	1.40254	1.37536	1.32405	1.29665	1.61527	1.61511	1.65593	1.63068	1.67306	1.68151	1.65209	1.6458	1.63714	1.61481	1.68742	1.65143	1.34885	1.35115	1.3696	1.3641	1.31045	1.28638	1.33086	1.27663
383	1.40275	1.37556	1.32434	1.2969	1.61624	1.6161	1.65692	1.63163	1.67423	1.68272	1.65318	1.6469	1.63773	1.61541	1.68794	1.65193	1.34949	1.35181	1.37037	1.36487	1.31116	1.28704	1.33168	1.27731
384	1.40296	1.37576	1.32462	1.29716	1.6172	1.61708	1.6579	1.63258	1.67539	1.68393	1.65426	1.64799	1.63833	1.61601	1.68845	1.65244	1.35014	1.35248	1.37114	1.36563	1.31187	1.28769	1.33249	1.27799
385	1.40316	1.37596	1.3249	1.29741	1.61815	1.61804	1.65887	1.63351	1.67655	1.68514	1.65533	1.64908	1.63893	1.6166	1.68897	1.65294	1.35078	1.35314	1.3719	1.36639	1.31258	1.28834	1.33331	1.27867
386	1.40337	1.37616	1.32519	1.29767	1.61909	1.61899	1.65983	1.63443	1.67771	1.68634	1.6564	1.65017	1.63952	1.6172	1.68948	1.65344	1.35142	1.3538	1.37266	1.36715	1.31328	1.28899	1.33413	1.27936
387	1.40358	1.37636	1.32548	1.29793	1.62001	1.61993	1.66078	1.63535	1.67886	1.68754	1.65747	1.65125	1.64012	1.6178	1.68998	1.65394	1.35206	1.35446	1.37342	1.36791	1.31399	1.28964	1.33495	1.28004
388	1.40378	1.37656	1.32576	1.29818	1.62092	1.62086	1.66172	1.63625	1.68	1.68873	1.65853	1.65233	1.64071	1.6184	1.69049	1.65443	1.35269	1.35512	1.37418	1.36866	1.3147	1.29029	1.33577	1.28072
389	1.40399	1.37676	1.32605	1.29844	1.62182	1.62177	1.66264	1.63714	1.68115	1.68992	1.65959	1.6534	1.64131	1.61899	1.691	1.65493	1.35333	1.35577	1.37494	1.36942	1.3154	1.29093	1.33659	1.28139
390	1.4042	1.37696	1.32634	1.2987	1.62271	1.62267	1.66356	1.63802	1.68228	1.69111	1.66064	1.65447	1.64191	1.61959	1.6915	1.65542	1.35396	1.35642	1.3757	1.37017	1.31611	1.29158	1.3374	1.28207
391	1.4044	1.37716	1.32662	1.29896	1.62359	1.62357	1.66446	1.6389	1.68341	1.69229	1.66169	1.65553	1.6425	1.62019	1.692	1.65591	1.35459	1.35708	1.37645	1.37092	1.31681	1.29223	1.33822	1.28275
392	1.40461	1.37736	1.32691	1.29922	1.62445	1.62445	1.66536	1.63976	1.68454	1.69347	1.66273	1.65659	1.6431	1.62078	1.6925	1.6564	1.35522	1.35772	1.3772	1.37167	1.31752	1.29287	1.33904	1.28343
393	1.40481	1.37756	1.3272	1.29948	1.6253	1.62531	1.66624	1.64061	1.68567	1.69464	1.66377	1.65764	1.6437	1.62138	1.69299	1.65688	1.35584	1.35837	1.37796	1.37242	1.31822	1.29352	1.33985	1.28411
394	1.40502	1.37776	1.32749	1.29974	1.62614	1.62617	1.66712	1.64146	1.68679	1.69581	1.6648	1.65869	1.64429	1.62198	1.69349	1.65737	1.35647	1.35902	1.37871	1.37317	1.31892	1.29416	1.34067	1.28479
395	1.40522	1.37795	1.32778	1.3	1.62697	1.62702	1.66798	1.64229	1.6879	1.69697	1.66583	1.65974	1.64489	1.62257	1.69398	1.65785	1.35709	1.35966	1.37946	1.37391	1.31963	1.2948	1.34148	1.28546
396	1.40543	1.37815	1.32807	1.30026	1.62778	1.62785	1.66884	1.64311	1.68901	1.69813	1.66686	1.66078	1.64548	1.62317	1.69447	1.65833	1.35771	1.3603	1.3802	1.37466	1.32033	1.29545	1.3423	1.28614
397	1.40563	1.37835	1.32836	1.30052	1.62859	1.62867	1.66968	1.64392	1.69012	1.69929	1.66788	1.66182	1.64608	1.62377	1.69495	1.65881	1.35833	1.36094	1.38095	1.3754	1.32103	1.29609	1.34311	1.28682
398	1.40583	1.37855	1.32866	1.30078	1.62938	1.62948	1.67051	1.64473	1.69122	1.70044	1.66889	1.66285	1.64667	1.62436	1.69544	1.65929	1.35894	1.36158	1.38169	1.37614	1.32173	1.29673	1.34393	1.2875
399	1.40604	1.37874	1.32895	1.30104	1.63016	1.63029	1.67134	1.64552	1.69232	1.70159	1.6699	1.66388	1.64727	1.62496	1.69592	1.65976	1.35956	1.36222	1.38244	1.37688	1.32242	1.29737	1.34474	1.28817
400	1.40624	1.37894	1.32924	1.30131	1.63094	1.63107	1.67215	1.64631	1.69341	1.70273	1.67091	1.66491	1.64787	1.62556	1.69641	1.66023	1.36017	1.36285	1.38318	1.37762	1.32312	1.29801	1.34556	1.28885
401	1.40644	1.37914	1.32953	1.30157	1.6317	1.63185	1.67296	1.64708	1.6945	1.70387	1.67191	1.66593	1.64846	1.62615	1.69689	1.66071	1.36078	1.36348	1.38392	1.37836	1.32382	1.29865	1.34637	1.28952
402	1.40665	1.37933	1.32983	1.30183	1.63244	1.63262	1.67375	1.64785	1.69558	1.705	1.67291	1.66694	1.64905	1.62675	1.69737	1.66118	1.36139	1.36411	1.38466	1.3791	1.32451	1.29929	1.34718	1.2902
403	1.40685	1.37953	1.33012	1.3021	1.63318	1.63338	1.67454	1.64861	1.69666	1.70613	1.6739	1.66795	1.64965	1.62734	1.69784	1.66164	1.36199	1.36474	1.38539	1.37983	1.32521	1.29992	1.348	1.29087
404	1.40705	1.37973	1.33041	1.30236	1.63391	1.63412	1.67531	1.64935	1.69774	1.70726	1.67489	1.66896	1.65024	1.62794	1.69832	1.66211	1.3626	1.36537	1.38613	1.38057	1.3259	1.30056	1.34881	1.29155
405	1.40725	1.37992	1.33071	1.30263	1.63462	1.63486	1.67608	1.65009	1.69881	1.70838	1.67588	1.66996	1.65084	1.62853	1.69879	1.66258	1.3632	1.36599	1.38686	1.3813	1.3266	1.3012	1.34962	1.29222
406	1.40746	1.38012	1.331	1.30289	1.63533	1.63559	1.67683	1.65082	1.69988	1.7095	1.67685	1.67096	1.65143	1.62913	1.69926	1.66304	1.3638	1.36662	1.3876	1.38203	1.32729	1.30183	1.35043	1.2929
407	1.40766	1.38031	1.3313	1.30316	1.63603	1.6363	1.67758	1.65154	1.70094	1.71062	1.67783	1.67196	1.65202	1.62972	1.69973	1.6635	1.3644	1.36724	1.38833	1.38276	1.32798	1.30247	1.35124	1.29357
408	1.40786	1.38051	1.3316	1.30342	1.63671	1.63701	1.67832	1.65225	1.702	1.71173	1.6788	1.67295	1.65261	1.63031	1.7002	1.66396	1.365	1.36786	1.38906	1.38349	1.32868	1.3031	1.35205	1.29424
409	1.40806	1.3807	1.33189	1.30369	1.63738	1.6377	1.67905	1.65296	1.70305	1.71283	1.67977	1.67393	1.65321	1.63091	1.70067	1.66442	1.36559	1.36847	1.38978	1.38421	1.32937	1.30373	1.35287	1.29492
[truncated: 401 more rows]

## Sheet: Fig.2b
	Thal_L		Thal_R		Caud_L		Caud_R		Puta_L		Puta_R		Pall_L		Pall_R		Hipp_L		Hipp_R		Amyg_L		Amyg_R
[truncated: 811 more rows]

[truncated: 9 more sheets: Fig.6 & Table S1 & Fig.S1, Table 1 & Table 2, Table.3, Fig.S4, Fig.S5, Table S2, Table S3, Table S4, Table S5 & Table S6]
